# Supplementary material for: Crystal structure of 4-(di­methyl­amino)­pyridinium cis-di­aqua­bis­(oxalato-κ2 O,O′)ferrate(III) hemihydrate
Source: Acta Crystallogr E Crystallogr Commun. 2015 Jul 15;71(Pt 8):934–6. doi: 10.1107/S2056989015013213 (PMC4571360; doi:10.1107/S2056989015013213)
Supplement: Supplementary file 1 [file e-71-00934-sup1.cif]

##############################################################################
#                                                                            #
# This CIF contains the data in a paper accepted for publication in          #
# Acta Crystallographica Section E. It conforms to the requirements of       #
# Notes for Authors for Acta Crystallographica Section E, and has been       #
# peer reviewed under the auspices of the IUCr Commission on Journals.       #
#                                                                            #
# Full details of the Crystallographic Information File format               #
# are given in the paper "The Crystallographic Information File (CIF):       #
# a New Standard Archive File for Crystallography" by S. R. Hall, F. H.      #
# Allen and I. D. Brown [Acta Cryst. (1991), A47, 655-685].                  #
#                                                                            #
# The current version of the core CIF dictionary is obtainable from          #
# ftp://ftp.iucr.org/pub/cif_core.dic.                                       #
#                                                                            #
# Software is freely available for graphical display of the structure(s)     #
# in this CIF. For information consult the CIF software page                 #
# http://www.iucr.org/resources/cif/software.                                #
#                                                                            #
# This file may be used for bona fide research purposes within the           #
# scientific community so long as proper attribution is given to the journal # 
# article from which it was obtained.                                        #
#                                                                            #
##############################################################################
data_I
_audit_creation_method
;
Olex2 1.2
(compiled 2015.01.19 svn.r3143 for OlexSys, GUI svn.r4992)
;
_journal_date_recd_electronic     2015-06-22
_journal_date_accepted     2015-07-09
_journal_name_full     'Acta Crystallographica, Section E'
_journal_year     2015
_journal_volume     71
_journal_issue      8
_journal_page_first     934
_journal_page_last     936
_journal_paper_category     GM
_journal_paper_doi     10.1107/S2056989015013213
_journal_coeditor_code     VN2095
_publ_contact_author_name     'Justin Nenwa'
_publ_contact_author_address
;
Department of Inorganic Chemistry, University of Yaounde 1, POB 812 Yaounde,
Cameroon
;
_publ_contact_author_email     'jnenwa@yahoo.fr'
_publ_contact_author_fax     ?
_publ_contact_author_phone     ?
_publ_section_title
;
Crystal structure of 4-(dimethylamino)pyridinium
<i>cis</i>-diaquabis(oxalato-\k^2^<i>O</i>,<i>O</i>')ferrate(III) hemihydrate
;
loop_
    _publ_author_name
    _publ_author_footnote
    _publ_author_address
    'Djomo, Edith Dimitri' .
;
Department of Inorganic Chemistry, University of Yaounde 1, POB 812 Yaounde,
Cameroon
;
    'Capet, Fr\'ed\'eric' .
;
Unit\'e de Catalyse et de Chimie du Solide, UMR 8181,
\'Ecole Nationale Sup\'erieure de Chimie de Lille,
Universit\'e Lille-1, 59650 Villeneuve d'Ascq Cedex,
France
;
    'Nenwa, Justin' .
;
Department of Inorganic Chemistry, University of Yaounde 1, POB 812 Yaounde,
Cameroon
;
    'B\'elomb\'e, Michel M.' .
;
Department of Inorganic Chemistry, University of Yaounde 1, POB 812 Yaounde,
Cameroon
;
    'Foulon, Michel' .
;
UFR de Physique,
Universit\'e Lille-1, 59650 Villeneuve d'Ascq Cedex,
France
;
_publ_section_synopsis
;
In the title compound, the Fe^III^ atom is bonded to four O atoms from two
chelating oxalate dianions and two O atoms from two <i>cis</i> aqua ligands.
It has a slightly distorted octahedral coordination geometry. In the crystal,
N---H...O and O---H...O hydrogen bonds play an important role in the
structural self-assembly.
;
_database_code_depnum_ccdc_archive     'CCDC 1400489'
_chemical_name_systematic
;
4-(Dimethylamino)pyridinium
<i>cis</i>-diaquabis(oxalato-\k^2^<i>O</i>,<i>O</i>')ferrate(III)
hemihydrate
;
_chemical_name_common     ?
_chemical_formula_moiety     '2(C7 H11 N2 +), 2(C4 H4 Fe O10 -), H2 O '
_chemical_formula_sum     'C22 H32 Fe2 N4 O21'
_chemical_formula_iupac     '(C7 H11 N2) [Fe (C2 O4)2 (H2 O)2], 0.5H2 O'
_chemical_formula_weight     800.22
_chemical_melting_point     ?
_shelx_space_group_comment
;
The symmetry employed for this shelxl refinement is uniquely defined
by the following loop, which should always be used as a source of
symmetry information in preference to the above space-group names.
They are only intended as comments.
;
_space_group_crystal_system     monoclinic
_space_group_name_H-M_alt     'I 2/a'
_space_group_name_Hall     '-I 2ya'
loop_
    _space_group_symop_operation_xyz
    'x, y, z'
    '-x+1/2, y, -z'
    'x+1/2, y+1/2, z+1/2'
    '-x+1, y+1/2, -z+1/2'
    '-x, -y, -z'
    'x-1/2, -y, z'
    '-x+1/2, -y+1/2, -z+1/2'
    'x, -y+1/2, z+1/2'
_cell_length_a     14.7960(7)
_cell_length_b     10.4422(4)
_cell_length_c     21.7751(10)
_cell_angle_alpha     90
_cell_angle_beta     108.352(3)
_cell_angle_gamma     90
_cell_volume     3193.2(2)
_cell_formula_units_Z     4
_cell_measurement_reflns_used     9923
_cell_measurement_theta_min     2.19
_cell_measurement_theta_max     27.34
_cell_measurement_temperature     296(2)
_exptl_crystal_description     irregular
_exptl_crystal_colour     yellow
_exptl_crystal_size_max     0.26
_exptl_crystal_size_mid     0.22
_exptl_crystal_size_min     0.13
_exptl_crystal_density_diffrn     1.665
_exptl_crystal_density_meas     ?
_exptl_crystal_density_method     ?
_exptl_crystal_F_000     1648
_exptl_absorpt_coefficient_mu     1.004
_exptl_absorpt_correction_type     multi-scan
_exptl_absorpt_process_details
;
(SADABS2014; Bruker, 2014)
;
_shelx_estimated_absorpt_T_min     ?
_shelx_estimated_absorpt_T_max     ?
_exptl_absorpt_correction_T_min     0.6785
_exptl_absorpt_correction_T_max     0.7461
_exptl_special_details
;
Absorption correction:
SADABS-2014/3 (Bruker, 2014) was used for absorption correction.
wR2(int) was 0.0678 before and 0.0491 after correction.
The Ratio of minimum to maximum transmission is 0.9094.
The \l/2 correction factor is 0.00150.
;
_diffrn_ambient_temperature     296.15
_diffrn_radiation_type     MoK\a
_diffrn_radiation_wavelength     0.71073
_diffrn_measurement_device_type     'Bruker APEXII CCD'
_diffrn_measurement_method     '\f and \w scans'
_diffrn_detector_area_resol_mean     ?
_diffrn_reflns_number     48070
_diffrn_reflns_av_R_equivalents     0.0443
_diffrn_reflns_theta_min     2.827
_diffrn_reflns_theta_max     30.549
_diffrn_reflns_theta_full     26.000
_diffrn_measured_fraction_theta_max     0.996
_diffrn_measured_fraction_theta_full     0.999
_diffrn_reflns_limit_h_min     -21
_diffrn_reflns_limit_h_max     21
_diffrn_reflns_limit_k_min     -14
_diffrn_reflns_limit_k_max     14
_diffrn_reflns_limit_l_min     -31
_diffrn_reflns_limit_l_max     31
_diffrn_standards_number     0
loop_
    _refln_index_h
    _refln_index_k
    _refln_index_l
    _refln_F_squared_meas
    2 0 0 -0.04
    2 0 0 -0.08
    2 0 0 -0.07
    -2 0 0 -0.08
    -2 0 0 -0.08
    -2 0 0 -0.06
    -2 0 0 -0.07
    2 0 0 -0.07
    2 0 0 -0.06
    2 0 0 -0.09
    -4 0 0 49.83
    4 0 0 49.73
    4 0 0 49.52
    -4 0 0 48.43
    4 0 0 47.13
    4 0 0 48.38
    4 0 0 47.87
    -4 0 0 46.96
    -4 0 0 49.64
    -4 0 0 44.96
    -6 0 0 205.81
    -6 0 0 197.28
    -6 0 0 209.52
    -6 0 0 204.77
    -6 0 0 209.76
    6 0 0 199.21
    6 0 0 202.53
    6 0 0 199.6
    6 0 0 207
    6 0 0 205.02
    8 0 0 2.47
    8 0 0 2.97
    -8 0 0 3.1
    -8 0 0 2.85
    -8 0 0 2.46
    8 0 0 2.25
    8 0 0 2.48
    -8 0 0 2.5
    -8 0 0 2.85
    8 0 0 2.42
    -10 0 0 13.64
    10 0 0 14.34
    10 0 0 12.88
    -10 0 0 10.87
    -10 0 0 14.03
    -10 0 0 14.44
    10 0 0 13.52
    10 0 0 13.3
    12 0 0 236.99
    12 0 0 239.02
    12 0 0 238.12
    -12 0 0 235.9
    12 0 0 237.75
    -12 0 0 239.94
    -12 0 0 240.73
    14 0 0 0.01
    -14 0 0 0.22
    -14 0 0 0.13
    14 0 0 0.37
    14 0 0 0.19
    -14 0 0 0.54
    16 0 0 22.15
    -16 0 0 23.19
    16 0 0 20.67
    -16 0 0 19.8
    -16 0 0 19.48
    16 0 0 20.26
    -18 0 0 18.72
    -18 0 0 19.65
    18 0 0 19.87
    -18 0 0 20.11
    18 0 0 18.75
    18 0 0 19.93
    20 0 0 3.15
    -20 0 0 1.79
    -20 0 0 1.79
    20 0 0 2.81
    20 0 0 1.74
    -20 0 0 1.99
    -22 0 0 20.38
    22 0 0 21.33
    22 0 0 21.91
    -22 0 0 20.75
    22 0 0 20.29
    -24 0 0 7.07
    -24 0 0 8.14
    24 0 0 9.15
    24 0 0 8.23
    24 0 0 8.47
    26 0 0 0.11
    -26 0 0 -0.03
    26 0 0 0.42
    26 0 0 0.71
    28 0 0 2.91
    28 0 0 2.96
    -28 0 0 3.2
    28 0 0 2.26
    1 -1 0 0.04
    3 -1 0 90.71
    -3 -1 0 87.66
    3 -1 0 87.11
    -3 -1 0 86.79
    -3 -1 0 83.58
    -3 -1 0 86.55
    3 -1 0 86.3
    -3 -1 0 90.46
    3 -1 0 88.29
    3 1 0 90.52
    3 1 0 86.81
    -3 1 0 89.36
    3 1 0 88.36
    3 1 0 86.72
    -3 1 0 86.94
    3 1 0 85.9
    3 1 0 87.54
    3 1 0 85.91
    5 -1 0 73.81
    5 -1 0 72.92
    -5 -1 0 70.27
    5 -1 0 69.88
    -5 -1 0 69.1
    -5 -1 0 74.06
    5 -1 0 66.62
    -5 -1 0 71.64
    -5 -1 0 67.85
    5 -1 0 72.49
    5 -1 0 71.48
    5 1 0 71.33
    -5 1 0 70.68
    -5 1 0 70.89
    -5 1 0 67.16
    5 1 0 64.58
    5 1 0 75.66
    5 1 0 72.18
    5 1 0 70.49
    7 -1 0 23.66
    7 -1 0 22.14
    -7 -1 0 23.13
    -7 -1 0 21.53
    -7 -1 0 22.18
    7 -1 0 22.57
    7 -1 0 22.31
    7 -1 0 22.72
    -7 -1 0 22.69
    -7 -1 0 24.01
    7 -1 0 21.75
    7 1 0 21.86
    7 1 0 21.4
    -7 1 0 23.01
    7 1 0 23.18
    7 1 0 23.34
    -7 1 0 22.22
    -7 1 0 23.83
    -7 1 0 22.61
    -7 1 0 22.85
    -7 1 0 22.36
    7 1 0 22.42
    9 -1 0 24.24
    -9 -1 0 24.87
    9 -1 0 24.58
    9 -1 0 26.25
    -9 -1 0 24.43
    -9 -1 0 26.71
    9 -1 0 25.8
    -9 -1 0 24.7
    9 -1 0 24.92
    9 -1 0 24.65
    -9 -1 0 24.53
    -9 1 0 25.35
    -9 1 0 24.8
    -9 1 0 23.74
    -9 1 0 23.55
    9 1 0 25.9
    9 1 0 23.67
    -9 1 0 26.4
    -9 1 0 24.7
    9 1 0 23.96
    -11 -1 0 16.21
    11 -1 0 15.8
    11 -1 0 16.45
    -11 -1 0 17.1
    11 -1 0 16.22
    -11 -1 0 15.74
    11 -1 0 16.21
    -11 -1 0 18.14
    -11 1 0 18.19
    -11 1 0 16.26
    11 1 0 16.08
    11 1 0 15.78
    11 1 0 17.35
    11 1 0 15.25
    -11 1 0 16.26
    13 -1 0 38.44
    -13 -1 0 40.13
    13 -1 0 36.89
    -13 -1 0 37.63
    -13 -1 0 39.73
    13 -1 0 39.07
    13 -1 0 37.18
    13 1 0 38.78
    -13 1 0 39.38
    -13 1 0 40.02
    13 1 0 37.53
    13 1 0 39.35
    -13 1 0 38.12
    13 1 0 36.95
    13 1 0 36.41
    15 -1 0 72.74
    15 -1 0 74.61
    -15 -1 0 75.96
    15 -1 0 74.15
    15 -1 0 76.78
    -15 -1 0 78.13
    15 1 0 76.85
    -15 1 0 77.17
    -15 1 0 73.33
    15 1 0 75.78
    15 1 0 71.07
    -15 1 0 80.92
    15 1 0 77.8
    17 -1 0 19.38
    -17 -1 0 20.28
    -17 -1 0 21.54
    17 -1 0 21.24
    17 -1 0 19.52
    -17 1 0 21.1
    -17 1 0 21.21
    17 1 0 19.8
    17 1 0 21.27
    17 1 0 19.82
    17 1 0 19.81
    -17 1 0 21.54
    -19 -1 0 -0.06
    19 -1 0 -0.09
    -19 -1 0 -0.13
    19 -1 0 0.03
    19 -1 0 0.05
    -19 -1 0 -0.27
    -19 1 0 -0.05
    19 1 0 0.05
    19 1 0 -0.22
    -19 1 0 0
    -19 1 0 0.12
    19 1 0 0.11
    21 -1 0 7.45
    21 -1 0 7.31
    -21 -1 0 6.44
    21 -1 0 7.54
    -21 -1 0 7.19
    -21 1 0 7.36
    21 1 0 7.7
    21 1 0 6.82
    21 1 0 7.86
    -21 1 0 7.03
    23 -1 0 2.17
    23 -1 0 2.75
    -23 -1 0 2.42
    23 -1 0 2.49
    -23 -1 0 1.3
    -23 1 0 1.88
    23 1 0 1.63
    23 1 0 2.96
    -23 1 0 2.42
    23 1 0 2.16
    -25 -1 0 2.03
    -25 -1 0 1.4
    25 -1 0 2.29
    25 -1 0 1.47
    25 -1 0 1.15
    -25 1 0 1.32
    25 1 0 1.37
    25 1 0 1.33
    25 1 0 1.73
    -27 -1 0 5.38
    27 -1 0 5.83
    27 -1 0 5.18
    27 -1 0 5.49
    -27 1 0 5.63
    27 1 0 4.44
    27 1 0 6.3
    27 1 0 6.34
    29 -1 0 0.58
    -29 -1 0 0.29
    29 -1 0 0.06
    29 -1 0 0.21
    29 1 0 0.42
    29 1 0 -0.07
    -29 1 0 -0.03
    0 -2 0 1000
    0 -2 0 969.77
    0 -2 0 924.23
    0 -2 0 916.38
    0 2 0 983.35
    0 2 0 943.12
    0 2 0 970.84
    -2 -2 0 27.17
    2 -2 0 27.69
    -2 -2 0 27.27
    -2 -2 0 27.33
    -2 -2 0 28.21
    -2 -2 0 28.67
    -2 -2 0 28.37
    2 -2 0 27.87
    -2 -2 0 30.54
    2 -2 0 28.63
    2 2 0 28.13
    2 2 0 27.4
    2 2 0 29.06
    2 2 0 26.98
    2 2 0 30.48
    2 2 0 28.13
    -2 2 0 29.04
    -4 -2 0 111.9
    -4 -2 0 114.63
    4 -2 0 113.04
    4 -2 0 114.65
    4 -2 0 111.59
    -4 -2 0 112.82
    -4 -2 0 110.98
    -4 -2 0 111.28
    -4 -2 0 113.68
    4 -2 0 113.47
    -4 -2 0 111.55
    4 2 0 113.04
    -4 2 0 114
    4 2 0 111.82
    4 2 0 114.5
    -4 2 0 115.04
    4 2 0 115.06
    4 2 0 114.55
    4 2 0 111.86
    6 -2 0 68.59
    6 -2 0 66.84
    6 -2 0 68.63
    -6 -2 0 66.37
    6 -2 0 66.36
    -6 -2 0 65.76
    -6 -2 0 68.95
    -6 -2 0 67.52
    -6 -2 0 66.91
    -6 2 0 67.43
    -6 2 0 67.31
    6 2 0 68.21
    6 2 0 65.71
    6 2 0 65.6
    6 2 0 68.06
    6 2 0 63.94
    6 2 0 65.61
    6 2 0 68.22
    8 -2 0 46.3
    8 -2 0 47.34
    8 -2 0 46.2
    -8 -2 0 47.81
    -8 -2 0 46.62
    -8 -2 0 44.65
    8 -2 0 47.61
    8 -2 0 47.07
    8 -2 0 46.77
    -8 -2 0 46.33
    -8 2 0 47.5
    -8 2 0 45.28
    8 2 0 46.85
    8 2 0 47.43
    8 2 0 47.53
    -8 2 0 48.82
    8 2 0 48.28
    8 2 0 46.21
    8 2 0 48.56
    10 -2 0 15.88
    10 -2 0 16.18
    -10 -2 0 16.4
    10 -2 0 15.34
    -10 -2 0 15.21
    -10 -2 0 16.27
    10 -2 0 15.84
    10 -2 0 16.11
    -10 -2 0 15.16
    -10 2 0 15.91
    10 2 0 15.96
    10 2 0 15.7
    10 2 0 15.32
    10 2 0 15.52
    10 2 0 15.25
    -10 2 0 16.38
    -10 2 0 14.46
    12 -2 0 71.25
    12 -2 0 73.63
    -12 -2 0 73.9
    12 -2 0 72.37
    12 -2 0 71.89
    -12 -2 0 71.11
    -12 -2 0 70.44
    -12 -2 0 73.77
    12 -2 0 70.83
    12 2 0 72.54
    12 2 0 70.34
    12 2 0 73.03
    -12 2 0 74.95
    12 2 0 71.32
    -12 2 0 75.64
    14 -2 0 7.5
    14 -2 0 7.54
    14 -2 0 7.44
    -14 -2 0 8.47
    -14 -2 0 8.52
    14 -2 0 7.52
    -14 -2 0 8.02
    14 2 0 8.18
    14 2 0 8.85
    -14 2 0 8.2
    14 2 0 7.69
    -14 2 0 8.15
    14 2 0 8.38
    16 -2 0 26.24
    -16 -2 0 26.83
    16 -2 0 26.75
    -16 -2 0 26
    -16 -2 0 24.39
    16 -2 0 26.97
    16 -2 0 24.95
    -16 2 0 26.21
    -16 2 0 25.57
    16 2 0 27.42
    16 2 0 25.18
    16 2 0 25.55
    -18 -2 0 16.72
    -18 -2 0 16.33
    -18 -2 0 17.87
    18 -2 0 17.2
    18 -2 0 16.14
    18 -2 0 16.98
    18 -2 0 15.29
    18 2 0 17.93
    -18 2 0 17.42
    18 2 0 15.81
    18 2 0 16.97
    -18 2 0 16.59
    -20 -2 0 0.19
    20 -2 0 0.22
    20 -2 0 0.22
    -20 -2 0 -0.03
    -20 -2 0 0.33
    20 -2 0 0.13
    20 2 0 -0.06
    -20 2 0 0.43
    20 2 0 0.06
    20 2 0 -0.16
    -20 2 0 -0.01
    -22 -2 0 4.64
    22 -2 0 4.88
    -22 -2 0 4.65
    22 -2 0 4.76
    22 -2 0 6.28
    22 2 0 5.3
    -22 2 0 5.16
    22 2 0 6.13
    22 2 0 5.21
    24 -2 0 7.98
    24 -2 0 7.24
    -24 -2 0 6.86
    -24 -2 0 5.7
    24 -2 0 7.56
    24 2 0 6.04
    24 2 0 6.76
    24 2 0 7.29
    -24 2 0 6.65
    26 -2 0 1.36
    26 -2 0 1.05
    -26 -2 0 1.38
    26 -2 0 2.16
    -26 -2 0 1.05
    26 2 0 1.46
    26 2 0 1.15
    -26 2 0 1.86
    26 2 0 1.36
    -28 -2 0 0.47
    28 -2 0 0.69
    28 -2 0 0.36
    28 -2 0 1.98
    28 2 0 0.73
    -28 2 0 0.78
    28 2 0 0.96
    -1 -3 0 22.83
    1 -3 0 21.95
    1 -3 0 22.25
    -1 -3 0 20.26
    -1 -3 0 21.17
    -1 -3 0 21.21
    1 3 0 21.03
    1 3 0 21.76
    1 3 0 21.89
    1 3 0 21.34
    -1 3 0 22.01
    -3 -3 0 256.3
    -3 -3 0 246.09
    -3 -3 0 244.26
    3 -3 0 248.22
    -3 -3 0 250.81
    -3 -3 0 245.68
    -3 -3 0 248.27
    -3 -3 0 245.4
    3 -3 0 238.29
    3 3 0 246.23
    -3 3 0 244.95
    3 3 0 250.93
    3 3 0 249.49
    -3 3 0 250.32
    3 3 0 250.75
    -5 -3 0 5.76
    -5 -3 0 5.92
    -5 -3 0 5.83
    -5 -3 0 5.59
    5 -3 0 5.44
    -5 -3 0 5.17
    -5 -3 0 4.8
    5 -3 0 5.65
    -5 -3 0 6.21
    5 -3 0 5.21
    5 -3 0 5.14
    5 3 0 5.75
    5 3 0 4.97
    5 3 0 5
    5 3 0 5.83
    5 3 0 5.41
    5 3 0 5.82
    -5 3 0 5.65
    5 3 0 5.94
    7 -3 0 7.24
    -7 -3 0 7.16
    -7 -3 0 8.11
    -7 -3 0 7.53
    7 -3 0 7.25
    -7 -3 0 7.17
    -7 -3 0 7.41
    7 -3 0 7.39
    7 3 0 7.38
    7 3 0 8.11
    7 3 0 7.97
    7 3 0 7.27
    7 3 0 7.92
    -7 3 0 6.97
    -7 3 0 7.2
    -9 -3 0 162.66
    9 -3 0 168.61
    9 -3 0 162.22
    9 -3 0 160.75
    9 -3 0 165.65
    9 -3 0 164.55
    9 -3 0 168.93
    -9 -3 0 174.6
    -9 -3 0 164.38
    -9 -3 0 166.74
    9 3 0 165.89
    9 3 0 162.94
    9 3 0 166.34
    -9 3 0 167.19
    9 3 0 166.03
    -9 3 0 166.87
    9 3 0 162.24
    9 3 0 163.43
    11 -3 0 15.19
    -11 -3 0 14.42
    -11 -3 0 14.59
    -11 -3 0 14.35
    11 -3 0 14.38
    -11 -3 0 16.09
    11 -3 0 14.87
    11 -3 0 14.57
    11 -3 0 14.28
    -11 3 0 14.93
    11 3 0 14.54
    11 3 0 14.67
    11 3 0 15.6
    -11 3 0 14.97
    11 3 0 14.73
    11 3 0 15.27
    -13 -3 0 22.59
    13 -3 0 22.58
    13 -3 0 21.91
    13 -3 0 22.67
    -13 -3 0 24.29
    -13 -3 0 22.45
    13 -3 0 21.78
    13 -3 0 21.91
    13 3 0 23.56
    -13 3 0 22.44
    13 3 0 22.41
    13 3 0 23.85
    13 3 0 21.8
    15 -3 0 13.5
    15 -3 0 13.57
    -15 -3 0 14.55
    15 -3 0 13.36
    -15 -3 0 14.74
    15 -3 0 13.05
    -15 -3 0 13.61
    15 -3 0 13.26
    -15 3 0 13.21
    15 3 0 14.96
    15 3 0 13.73
    15 3 0 13.64
    -17 -3 0 1.03
    -17 -3 0 1.14
    17 -3 0 1.27
    -17 -3 0 0.67
    17 -3 0 0.93
    17 -3 0 0.79
    17 -3 0 0.58
    17 3 0 0.39
    17 3 0 0.77
    17 3 0 0.92
    -17 3 0 0.89
    19 -3 0 10.01
    19 -3 0 10.18
    -19 -3 0 10.22
    19 -3 0 11.1
    -19 -3 0 10.29
    -19 -3 0 9.9
    19 -3 0 10.79
    19 3 0 10.48
    -19 3 0 10.08
    19 3 0 9.54
    19 3 0 10.52
    21 -3 0 10.29
    -21 -3 0 8.91
    21 -3 0 9.84
    -21 -3 0 8.83
    -21 -3 0 10.5
    21 -3 0 9.02
    -21 3 0 9.47
    21 3 0 9.48
    21 3 0 9.52
    21 3 0 10.55
    23 -3 0 1.77
    23 -3 0 1.64
    23 -3 0 1.43
    -23 -3 0 1.98
    -23 -3 0 0.89
    -23 3 0 1.72
    23 3 0 1.05
    23 3 0 1.08
    23 3 0 0.9
    -25 -3 0 1.89
    25 -3 0 1.33
    25 -3 0 1.18
    -25 -3 0 1.27
    25 -3 0 1.57
    -25 3 0 0.83
    25 3 0 0.94
    25 3 0 0.98
    27 -3 0 0.85
    27 -3 0 1.16
    -27 -3 0 0.8
    27 -3 0 0.53
    -27 -3 0 0.18
    27 3 0 0.27
    27 3 0 0.17
    -27 3 0 0.68
    0 -4 0 69.08
    0 -4 0 69.22
    0 -4 0 73.56
    0 -4 0 67.62
    0 4 0 70.77
    0 4 0 70.21
    0 4 0 66.37
    0 4 0 71.26
    -2 -4 0 0.09
    2 -4 0 0.11
    2 -4 0 0.02
    -2 -4 0 0.11
    -2 -4 0 0.2
    -2 -4 0 0.13
    -2 -4 0 0.02
    -2 -4 0 -0.05
    -2 4 0 0.04
    2 4 0 0.07
    2 4 0 -0.12
    2 4 0 0.04
    2 4 0 -0.03
    -2 4 0 0.13
    -4 -4 0 113.78
    -4 -4 0 114.12
    -4 -4 0 114.13
    -4 -4 0 114.13
    -4 -4 0 111.83
    -4 -4 0 113.41
    -4 -4 0 114.99
    4 4 0 114.18
    -4 4 0 115.2
    4 4 0 113.45
    4 4 0 116.99
    4 4 0 116.1
    -6 -4 0 58.34
    -6 -4 0 57.68
    -6 -4 0 58.31
    6 -4 0 56.7
    -6 -4 0 58.48
    -6 -4 0 58.63
    6 -4 0 56.82
    -6 -4 0 57.37
    6 4 0 56
    6 4 0 59.24
    -6 4 0 58.99
    6 4 0 60.77
    6 4 0 58.89
    6 4 0 58.02
    6 4 0 59.26
    6 4 0 57.86
    8 -4 0 36.28
    -8 -4 0 33.9
    -8 -4 0 35.73
    -8 -4 0 35.88
    8 -4 0 36
    -8 -4 0 35.63
    -8 -4 0 34.66
    8 4 0 34.29
    8 4 0 36.88
    8 4 0 35.38
    -8 4 0 36.14
    -8 4 0 35.75
    8 4 0 36.15
    -8 4 0 35.43
    10 -4 0 2.17
    10 -4 0 1.96
    -10 -4 0 1.87
    10 -4 0 1.89
    10 -4 0 1.99
    -10 -4 0 2.41
    -10 -4 0 2.06
    -10 -4 0 2.69
    10 4 0 1.83
    10 4 0 2.44
    -10 4 0 2.05
    -10 4 0 1.81
    10 4 0 2.19
    -10 4 0 1.92
    -12 -4 0 18.98
    12 -4 0 17.59
    12 -4 0 17.57
    12 -4 0 17.87
    12 -4 0 17.92
    12 -4 0 18.18
    -12 -4 0 17.99
    -12 -4 0 18.55
    12 4 0 17.85
    -12 4 0 17.46
    12 4 0 17.51
    12 4 0 17.41
    12 4 0 18.97
    -12 4 0 17.56
    14 -4 0 14.36
    14 -4 0 14.91
    14 -4 0 14.35
    14 -4 0 14.28
    -14 -4 0 15.81
    -14 -4 0 13.76
    14 -4 0 14.68
    -14 -4 0 13.77
    -14 4 0 15.74
    14 4 0 14.38
    14 4 0 16.29
    14 4 0 14.44
    14 4 0 14.46
    16 -4 0 19.81
    -16 -4 0 21.11
    16 -4 0 20.46
    16 -4 0 20.71
    16 -4 0 19.57
    -16 -4 0 21.73
    16 -4 0 18.9
    -16 -4 0 22.21
    16 4 0 20.77
    16 4 0 19.87
    16 4 0 20.25
    16 4 0 19.8
    -16 4 0 21.14
    18 -4 0 19.69
    18 -4 0 20.3
    -18 -4 0 18.93
    18 -4 0 17.73
    -18 -4 0 20.74
    -18 -4 0 18.79
    18 -4 0 19.32
    18 4 0 17.97
    18 4 0 19.03
    -18 4 0 19.34
    18 4 0 20.65
    -20 -4 0 2.31
    20 -4 0 3.26
    20 -4 0 2.87
    -20 -4 0 2.73
    20 -4 0 3.01
    -20 -4 0 3.3
    20 4 0 3.51
    -20 4 0 3.35
    20 4 0 2.53
    20 4 0 2.4
    -22 -4 0 0.37
    -22 -4 0 0.1
    22 -4 0 0.25
    22 -4 0 0.22
    22 -4 0 0.8
    22 4 0 0.04
    22 4 0 0.26
    22 4 0 0.24
    -22 4 0 0.15
    -24 -4 0 4.53
    24 -4 0 5.73
    24 -4 0 5.15
    -24 -4 0 3.08
    24 -4 0 5.5
    24 4 0 5.35
    -24 4 0 5.17
    24 4 0 5.46
    26 -4 0 0.89
    26 -4 0 2.08
    26 -4 0 1.03
    -26 -4 0 1.93
    -26 -4 0 1.42
    -26 4 0 1.24
    26 4 0 1.62
    26 4 0 0.71
    -26 4 0 2.04
    28 -4 0 0.83
    28 -4 0 0.11
    28 -4 0 1.13
    -28 -4 0 0.87
    28 4 0 0.89
    -28 4 0 0.67
    28 4 0 1.22
    -28 4 0 0.6
    1 -5 0 10.79
    -1 -5 0 10.72
    -1 -5 0 10.05
    1 -5 0 9.85
    1 5 0 10.59
    -1 5 0 10.52
    1 5 0 10
    -1 5 0 9.57
    1 5 0 10.13
    1 5 0 10.44
    -3 -5 0 73.96
    -3 -5 0 71.29
    -3 -5 0 73.11
    -3 -5 0 69.76
    -3 -5 0 71.03
    -3 -5 0 71.1
    3 5 0 70.43
    3 5 0 73.8
    3 5 0 71.11
    3 5 0 72.52
    -3 5 0 70.49
    -5 -5 0 14.2
    -5 -5 0 14.69
    -5 -5 0 13.38
    -5 -5 0 14.22
    -5 -5 0 14.69
    5 5 0 14.06
    5 5 0 14.03
    -5 5 0 14.45
    5 5 0 14.07
    5 5 0 14.53
    5 5 0 13.95
    -7 -5 0 8.29
    -7 -5 0 8.7
    -7 -5 0 8.73
    -7 -5 0 9.29
    -7 -5 0 8.4
    7 5 0 8.49
    7 5 0 8.46
    7 5 0 8.51
    7 5 0 8.47
    -9 -5 0 24.13
    9 -5 0 23.18
    -9 -5 0 23.49
    9 -5 0 21.83
    -9 -5 0 24.72
    -9 -5 0 22.78
    -9 -5 0 23.71
    9 5 0 22.37
    9 5 0 23.62
    -9 5 0 23.32
    9 5 0 23.13
    9 5 0 24.63
    -11 -5 0 2.68
    -11 -5 0 2.45
    11 -5 0 2.39
    -11 -5 0 2.1
    -11 -5 0 2.7
    -11 5 0 2.39
    11 5 0 2.12
    11 5 0 2.85
    -11 5 0 2.76
    -11 5 0 2.42
    11 5 0 1.91
    11 5 0 2.8
    -13 -5 0 -0.13
    13 -5 0 0.09
    13 -5 0 -0.04
    13 -5 0 0.09
    13 -5 0 0.22
    13 -5 0 -0.1
    -13 -5 0 -0.01
    -13 -5 0 -0.05
    13 5 0 0.05
    -13 5 0 -0.05
    13 5 0 -0.03
    13 5 0 0.1
    -13 5 0 0.09
    -13 5 0 -0.01
    15 -5 0 4.62
    15 -5 0 5.07
    15 -5 0 5.16
    15 -5 0 4.94
    -15 -5 0 5.01
    -15 -5 0 4.97
    15 -5 0 4.72
    -15 5 0 4.58
    15 5 0 4.94
    -15 5 0 4.36
    15 5 0 4.91
    -15 5 0 3.22
    15 5 0 4.27
    17 -5 0 1.51
    17 -5 0 0.78
    -17 -5 0 1.11
    17 -5 0 1.09
    -17 -5 0 0.78
    17 -5 0 1
    17 -5 0 1.29
    17 5 0 1.01
    17 5 0 0.77
    17 5 0 1.29
    17 5 0 1.53
    -17 5 0 1.12
    -17 5 0 1.17
    19 -5 0 5.99
    -19 -5 0 6.18
    19 -5 0 6.02
    -19 -5 0 6.14
    19 -5 0 7.43
    19 -5 0 6.73
    -19 -5 0 6.43
    19 5 0 7.52
    -19 5 0 6.11
    19 5 0 5.8
    -19 5 0 6.04
    19 5 0 6.63
    21 -5 0 6.44
    21 -5 0 6.68
    -21 -5 0 6.89
    -21 -5 0 6.83
    21 -5 0 6.87
    -21 -5 0 7.02
    -21 5 0 6.1
    21 5 0 7.41
    21 5 0 5.33
    -21 5 0 6.34
    -23 -5 0 -0.22
    23 -5 0 0.7
    23 -5 0 0.57
    23 -5 0 0.6
    -23 -5 0 0.75
    -23 5 0 0.45
    -23 5 0 0.67
    23 5 0 0.59
    23 5 0 0.35
    25 -5 0 0.05
    -25 -5 0 -0.03
    25 -5 0 0.29
    25 -5 0 0.75
    -25 -5 0 0.2
    -25 5 0 0.14
    25 5 0 0.42
    25 5 0 0.07
    -25 5 0 -0.15
    27 -5 0 1.38
    27 -5 0 0.79
    27 -5 0 0.06
    -27 -5 0 0.76
    -27 -5 0 0.79
    27 5 0 0.1
    -27 5 0 0.57
    -27 5 0 0.25
    27 5 0 0.93
    0 -6 0 45.29
    0 -6 0 43.64
    0 6 0 44.48
    0 6 0 43.72
    -2 -6 0 0.07
    -2 -6 0 0.15
    -2 -6 0 0.11
    -2 -6 0 0.11
    2 6 0 0.02
    -2 6 0 0.24
    2 6 0 0.03
    2 6 0 0.02
    2 6 0 0.05
    -2 6 0 0.2
    -4 -6 0 26.84
    -4 -6 0 27.31
    -4 -6 0 26.93
    -4 -6 0 27.32
    -4 -6 0 27.75
    4 6 0 26.48
    4 6 0 26.07
    4 6 0 26.6
    4 6 0 27.75
    -4 6 0 25.65
    -6 -6 0 43.11
    -6 -6 0 44.71
    -6 -6 0 43.52
    -6 -6 0 43.98
    -6 -6 0 44
    6 6 0 42.87
    6 6 0 44.92
    -6 6 0 41.82
    6 6 0 42.09
    -8 -6 0 0.13
    -8 -6 0 0.03
    -8 -6 0 0.15
    -8 -6 0 0
    8 6 0 0.11
    8 6 0 0.02
    8 6 0 0.12
    10 -6 0 0.36
    -10 -6 0 0.24
    10 -6 0 0.52
    -10 -6 0 0.34
    -10 -6 0 0.22
    -10 -6 0 0.3
    -10 -6 0 0.62
    10 6 0 0.12
    10 6 0 0.17
    -10 6 0 0.52
    10 6 0 0.19
    10 6 0 0.14
    -12 -6 0 35.28
    -12 -6 0 36.58
    12 -6 0 34.38
    -12 -6 0 34.53
    12 6 0 37.43
    12 6 0 35.59
    12 6 0 37.66
    -12 6 0 35.1
    12 6 0 37.46
    14 -6 0 5.79
    14 -6 0 5.58
    -14 -6 0 5.45
    -14 -6 0 5.63
    14 -6 0 5.72
    14 -6 0 5.29
    -14 -6 0 5.42
    14 -6 0 5.49
    -14 6 0 5.1
    14 6 0 5.74
    14 6 0 5.32
    -14 6 0 5.4
    14 6 0 5.92
    14 6 0 6.31
    -14 6 0 5.87
    16 -6 0 5.44
    16 -6 0 6.45
    16 -6 0 6.69
    16 -6 0 6.22
    16 -6 0 6.46
    -16 -6 0 6.45
    -16 -6 0 5.82
    -16 6 0 6.07
    16 6 0 6.66
    16 6 0 6.58
    -16 6 0 5.96
    16 6 0 5.94
    16 6 0 7.09
    -18 -6 0 18.62
    18 -6 0 17.14
    18 -6 0 18.47
    18 -6 0 18.74
    -18 -6 0 19.86
    18 -6 0 19.36
    -18 6 0 18.22
    18 6 0 17.05
    -18 6 0 17.17
    18 6 0 18.47
    20 -6 0 3.3
    -20 -6 0 3.57
    -20 -6 0 3.5
    20 -6 0 2.89
    -20 -6 0 2.85
    20 -6 0 3.65
    -20 6 0 3.5
    20 6 0 3.34
    -20 6 0 3.1
    20 6 0 3.87
    22 -6 0 1.92
    -22 -6 0 2.84
    -22 -6 0 2.11
    22 -6 0 1.66
    22 -6 0 2.04
    -22 -6 0 2
    22 6 0 1.21
    -22 6 0 2.02
    22 6 0 1.99
    -22 6 0 1.01
    -24 -6 0 3.44
    24 -6 0 5.01
    24 -6 0 4.28
    -24 -6 0 3.89
    24 -6 0 5.22
    24 6 0 3.8
    -24 6 0 3.65
    -24 6 0 3.96
    24 6 0 4.3
    -26 -6 0 0.1
    -26 -6 0 0.1
    26 -6 0 0.39
    26 -6 0 -0.19
    26 6 0 -0.53
    -26 6 0 -0.07
    26 6 0 -0.16
    -1 -7 0 30.69
    1 -7 0 29.87
    -1 -7 0 29.18
    1 -7 0 29.32
    1 7 0 30.3
    1 7 0 30.13
    -1 7 0 30.56
    1 7 0 30.82
    -1 7 0 30.03
    1 7 0 31.45
    -3 -7 0 7.23
    -3 -7 0 7.22
    -3 -7 0 6.42
    -3 -7 0 6.82
    -3 -7 0 7.1
    3 7 0 6.24
    3 7 0 6.93
    -3 7 0 6.58
    3 7 0 6.96
    3 7 0 6.66
    -5 -7 0 5.41
    -5 -7 0 4.73
    -5 -7 0 4.61
    -5 -7 0 4.98
    -5 -7 0 4.71
    5 7 0 6.14
    5 7 0 4.91
    -5 7 0 5.42
    5 7 0 4.96
    -7 -7 0 2.07
    -7 -7 0 2.17
    -7 -7 0 2.12
    -7 -7 0 2.62
    -7 -7 0 2.05
    7 7 0 2.37
    7 7 0 2.36
    -7 7 0 2.11
    7 7 0 2.15
    -9 -7 0 0.07
    -9 -7 0 0.07
    -9 -7 0 0.19
    -9 -7 0 0.27
    9 7 0 0.37
    9 7 0 -0.1
    9 7 0 0.24
    9 7 0 0.26
    -11 -7 0 3.79
    -11 -7 0 4.47
    -11 -7 0 4.8
    -11 -7 0 4.83
    11 7 0 4.59
    11 7 0 4.3
    11 7 0 4.36
    13 -7 0 0.38
    -13 -7 0 0.42
    -13 -7 0 0.17
    -13 -7 0 0.73
    13 7 0 0.3
    13 7 0 0.29
    13 7 0 0.22
    13 7 0 0.54
    15 -7 0 12.41
    -15 -7 0 12.17
    -15 -7 0 12.19
    15 -7 0 11.53
    15 -7 0 11.32
    15 7 0 12.62
    15 7 0 10.72
    -15 7 0 11.33
    15 7 0 12.23
    15 7 0 12.63
    -17 -7 0 2.87
    17 -7 0 3.1
    -17 -7 0 2.75
    17 -7 0 2.6
    17 -7 0 3.12
    17 -7 0 2.52
    17 7 0 2.81
    17 7 0 3.38
    -17 7 0 2.34
    17 7 0 2.44
    19 -7 0 1.14
    -19 -7 0 1.06
    -19 -7 0 0.54
    19 -7 0 1.4
    19 -7 0 0.89
    -19 7 0 0.58
    19 7 0 0.83
    19 7 0 1.09
    19 7 0 0.64
    21 -7 0 1.83
    -21 -7 0 1.9
    -21 -7 0 2.41
    21 -7 0 2.57
    -21 -7 0 2.08
    -21 7 0 1.86
    -21 7 0 2.65
    21 7 0 2.46
    21 7 0 2.12
    -23 -7 0 0.09
    23 -7 0 0.34
    23 -7 0 0.57
    -23 -7 0 0.09
    23 7 0 -0.01
    23 7 0 0.12
    -23 7 0 0.19
    -25 -7 0 1.01
    25 -7 0 1.57
    25 -7 0 1.67
    -25 -7 0 0.62
    25 7 0 0.59
    0 -8 0 45.06
    0 -8 0 43.8
    0 8 0 44.7
    0 8 0 45.54
    -2 -8 0 17.81
    -2 -8 0 17.63
    2 8 0 18.29
    2 8 0 17.01
    -2 8 0 17.47
    2 8 0 18.78
    2 8 0 18.47
    -4 -8 0 5.4
    -4 -8 0 5.15
    -4 -8 0 5.05
    -4 -8 0 5.03
    -4 -8 0 5.05
    4 8 0 5.14
    -4 8 0 5.06
    4 8 0 4.87
    4 8 0 5.99
    4 8 0 5.18
    -6 -8 0 2.6
    -6 -8 0 2.51
    -6 -8 0 2.16
    -6 -8 0 2.43
    -6 -8 0 2.89
    6 8 0 2.34
    6 8 0 2.96
    6 8 0 2.69
    -6 8 0 2.95
    -8 -8 0 -0.05
    -8 -8 0 -0.05
    -8 -8 0 0.04
    -8 -8 0 0.18
    8 8 0 -0.02
    8 8 0 0.06
    8 8 0 0.23
    -10 -8 0 3.23
    -10 -8 0 2.53
    -10 -8 0 2.64
    -10 -8 0 2.84
    -10 -8 0 2.96
    10 8 0 2.7
    10 8 0 2.42
    10 8 0 2.81
    -12 -8 0 23.53
    -12 -8 0 22.15
    -12 -8 0 22.46
    12 8 0 23.41
    12 8 0 23.67
    12 8 0 22.02
    12 8 0 22.6
    -14 -8 0 5.58
    -14 -8 0 5.59
    14 8 0 4.42
    14 8 0 5.07
    14 8 0 5.05
    -16 -8 0 4.03
    -16 -8 0 3.02
    16 8 0 3.24
    16 8 0 3.18
    16 8 0 4.02
    -18 -8 0 4.25
    18 -8 0 4.11
    18 -8 0 5.77
    18 -8 0 4.91
    -18 -8 0 5.4
    18 8 0 4.84
    18 8 0 4.32
    18 8 0 3.7
    -20 -8 0 0.33
    20 -8 0 1.03
    20 -8 0 0.31
    -20 -8 0 0.7
    20 8 0 0.55
    20 8 0 0.55
    -20 8 0 0.16
    -22 -8 0 0.63
    -22 -8 0 0.35
    22 -8 0 0.62
    22 -8 0 0.51
    -22 -8 0 0.22
    22 8 0 0.46
    24 -8 0 2.6
    -24 -8 0 3.18
    24 -8 0 2.7
    -24 -8 0 2.11
    24 8 0 2.67
    -1 -9 0 16.5
    -1 9 0 16.68
    1 9 0 16.74
    1 9 0 17.35
    -3 -9 0 6.09
    -3 -9 0 5.99
    -3 -9 0 6.48
    -3 -9 0 6.07
    -3 -9 0 6.57
    3 9 0 6.82
    -3 9 0 6.7
    3 9 0 6.78
    3 9 0 5.77
    3 9 0 6.05
    -5 -9 0 0.92
    -5 -9 0 0.72
    -5 -9 0 0.9
    -5 -9 0 0.84
    -5 -9 0 0.62
    5 9 0 0.93
    5 9 0 0.37
    -5 9 0 0.92
    5 9 0 0.62
    -7 -9 0 0.08
    -7 -9 0 -0.17
    -7 -9 0 0.15
    -7 -9 0 0.03
    7 9 0 0.02
    7 9 0 -0.04
    7 9 0 -0.09
    -7 9 0 -0.23
    -9 -9 0 7.82
    -9 -9 0 8.01
    -9 -9 0 9.07
    9 9 0 9.02
    9 9 0 8.35
    9 9 0 8.56
    -11 -9 0 7.79
    -11 -9 0 8.25
    -11 -9 0 8.04
    11 9 0 8.44
    11 9 0 8.43
    11 9 0 7.47
    -13 -9 0 7
    -13 -9 0 7.87
    13 9 0 8.12
    13 9 0 8.34
    13 9 0 7.73
    -15 -9 0 8.07
    -15 -9 0 8.86
    15 9 0 9.78
    15 9 0 9.36
    15 9 0 9.73
    -17 -9 0 2.21
    -17 -9 0 2.38
    17 9 0 1.74
    17 9 0 2.66
    -19 -9 0 1.41
    -19 -9 0 1.79
    19 -9 0 2.53
    19 -9 0 1.37
    19 9 0 1.24
    19 9 0 1.14
    -21 -9 0 1.23
    21 -9 0 2.18
    21 -9 0 1.42
    -21 -9 0 1.24
    -21 -9 0 1.38
    21 9 0 1.44
    23 -9 0 0.47
    -23 -9 0 0.41
    -23 -9 0 0.49
    23 -9 0 0.65
    23 9 0 0.22
    0 -10 0 7.35
    0 10 0 7.3
    -2 -10 0 8.56
    -2 -10 0 7.82
    -2 -10 0 8.59
    2 10 0 8.27
    2 10 0 7.93
    -2 10 0 8.11
    -4 -10 0 3.88
    -4 -10 0 3.62
    -4 -10 0 3.67
    -4 -10 0 4.04
    -4 -10 0 3.99
    4 10 0 3.84
    4 10 0 3.88
    -4 10 0 3.39
    4 10 0 4.28
    -6 -10 0 2.62
    -6 -10 0 2.6
    -6 -10 0 2.41
    -6 -10 0 2.43
    6 10 0 2.35
    -6 10 0 2.54
    6 10 0 2.39
    6 10 0 2.31
    -8 -10 0 6.53
    -8 -10 0 7.17
    -8 -10 0 5.95
    8 10 0 6.01
    8 10 0 6.61
    8 10 0 6.27
    -10 -10 0 4.38
    -10 -10 0 3.89
    -10 -10 0 4.44
    10 10 0 4.43
    10 10 0 3.76
    10 10 0 3.73
    -12 -10 0 10.58
    -12 -10 0 10.62
    -12 -10 0 12.08
    12 10 0 10.12
    12 10 0 10.45
    12 10 0 10.26
    -14 -10 0 1.43
    -14 -10 0 1.45
    14 10 0 2.15
    14 10 0 1.81
    14 10 0 1.88
    -16 -10 0 2.05
    -16 -10 0 2
    16 10 0 2.08
    16 10 0 1.5
    16 10 0 2.78
    -18 -10 0 1.26
    -18 -10 0 1.57
    18 10 0 1.83
    18 10 0 1.12
    18 10 0 1.78
    -20 -10 0 0.69
    20 -10 0 0.39
    -20 -10 0 0.38
    20 10 0 0.12
    20 10 0 0.82
    -1 -11 0 3.49
    -1 11 0 2.95
    1 11 0 2.95
    -3 -11 0 8.19
    -3 -11 0 7.08
    -3 -11 0 6.55
    -3 -11 0 6.53
    -3 11 0 4.82
    3 11 0 6.67
    -5 -11 0 0.07
    -5 -11 0 0.04
    -5 -11 0 0.11
    -5 -11 0 -0.13
    -5 11 0 0.3
    5 11 0 0.18
    5 11 0 0.29
    5 11 0 -0.45
    -7 -11 0 -0.01
    -7 -11 0 0.18
    7 11 0 -0.01
    -7 11 0 0.36
    7 11 0 -0.07
    7 11 0 0.09
    -9 -11 0 10.23
    -9 -11 0 10.06
    -9 -11 0 10.46
    9 11 0 9.6
    9 11 0 10.31
    -11 -11 0 4.17
    -11 -11 0 4.6
    -11 -11 0 4.47
    11 11 0 4.4
    11 11 0 4.89
    11 11 0 2.81
    -13 -11 0 0.34
    -13 -11 0 0.34
    13 11 0 0.37
    13 11 0 0.69
    13 11 0 0.69
    -15 -11 0 4.8
    -15 -11 0 5.32
    15 11 0 4.37
    15 11 0 4.16
    15 11 0 3.52
    -17 -11 0 1.07
    -17 -11 0 0.1
    17 11 0 0.65
    17 11 0 0.45
    17 11 0 0.19
    -19 -11 0 1.07
    -19 -11 0 1.56
    19 11 0 1.18
    19 11 0 1.18
    0 12 0 7.54
    -2 -12 0 0.11
    -2 -12 0 0.09
    -2 -12 0 -0.17
    -2 12 0 -0.09
    2 12 0 0.24
    -4 -12 0 4.25
    4 12 0 3.5
    -4 12 0 2.84
    -6 -12 0 7.5
    -6 -12 0 8.48
    -6 12 0 6.07
    6 12 0 6.84
    6 12 0 7.4
    -8 -12 0 3.77
    -8 -12 0 4
    -8 -12 0 4.02
    8 12 0 5.21
    8 12 0 2.51
    -10 -12 0 1.87
    -10 -12 0 1.87
    -10 -12 0 1.43
    10 12 0 0.63
    10 12 0 1.1
    10 12 0 1.57
    -12 -12 0 4.52
    -12 -12 0 4.42
    12 12 0 4.33
    12 12 0 3.03
    12 12 0 4.11
    -14 -12 0 -0.04
    -14 -12 0 0.1
    14 12 0 0.48
    14 12 0 0.34
    -16 -12 0 0.66
    -16 -12 0 0.72
    16 12 0 1.15
    16 12 0 0.72
    -1 -13 0 1.31
    -1 13 0 1.19
    1 13 0 1.29
    -3 -13 0 6.24
    3 13 0 3.92
    -3 13 0 4.69
    -5 -13 0 0.73
    5 13 0 0.45
    -5 13 0 0.34
    -7 -13 0 2.38
    -7 -13 0 2.38
    7 13 0 1.42
    -9 -13 0 1.14
    -9 -13 0 1.26
    9 13 0 0.95
    -11 -13 0 1.6
    -11 -13 0 1.48
    11 13 0 2.2
    11 13 0 0.94
    -13 -13 0 0.4
    -13 -13 0 0.1
    13 13 0 0.24
    13 13 0 -0.01
    0 14 0 1.81
    -2 -14 0 0.65
    2 14 0 0.21
    -2 14 0 -0.15
    -4 -14 0 0.97
    -4 -14 0 -0.01
    -4 14 0 0.45
    4 14 0 0.64
    -6 -14 0 2.74
    -6 -14 0 3.08
    -6 14 0 2.41
    6 14 0 2.47
    -8 -14 0 0.25
    -8 -14 0 0.99
    8 14 0 0.63
    -10 -14 0 0.25
    -10 -14 0 0.59
    10 14 0 0.31
    -30 0 1 -0.06
    30 0 -1 0.28
    -28 0 1 0.15
    28 0 -1 0.1
    28 0 -1 -0.07
    28 0 -1 0.25
    26 0 -1 -0.19
    26 0 -1 0.35
    26 0 -1 0.1
    -26 0 1 -0.16
    24 0 -1 -0.02
    -24 0 1 0
    -24 0 1 -0.21
    24 0 -1 0.18
    24 0 -1 0.16
    -22 0 1 0
    -22 0 1 0.07
    22 0 -1 0
    22 0 -1 0.08
    22 0 -1 -0.12
    -20 0 1 -0.17
    -20 0 1 0.02
    20 0 -1 0.09
    20 0 -1 0.16
    20 0 -1 0.17
    -20 0 1 0.05
    -18 0 1 0.02
    -18 0 1 -0.12
    -18 0 1 0.18
    18 0 -1 -0.05
    18 0 -1 0.26
    18 0 -1 -0.12
    -16 0 1 -0.01
    -16 0 1 -0.15
    16 0 -1 -0.18
    -16 0 1 -0.09
    16 0 -1 0.05
    16 0 -1 -0.06
    14 0 -1 0.02
    14 0 -1 -0.06
    -14 0 1 -0.13
    -14 0 1 -0.06
    -14 0 1 -0.04
    14 0 -1 0.02
    14 0 -1 -0.03
    12 0 -1 0.04
    12 0 -1 -0.15
    12 0 -1 -0.13
    -12 0 1 -0.01
    12 0 -1 -0.15
    -12 0 1 -0.17
    -10 0 1 -0.04
    10 0 -1 0.09
    10 0 -1 -0.12
    10 0 -1 0.08
    10 0 -1 -0.05
    -10 0 1 -0.1
    -10 0 1 0.09
    -10 0 1 0.04
    8 0 -1 -0.09
    -8 0 1 -0.02
    -8 0 1 0.08
    8 0 -1 -0.12
    -8 0 1 -0.1
    8 0 -1 -0.03
    8 0 -1 0.14
    8 0 -1 -0.06
    -8 0 1 0.09
    -8 0 1 -0.04
    8 0 -1 0.11
    6 0 -1 -0.12
    -6 0 1 -0.01
    6 0 -1 -0.14
    -6 0 1 -0.07
    -6 0 1 -0.13
    -6 0 1 -0.02
    6 0 -1 -0.08
    6 0 -1 -0.09
    -6 0 1 -0.06
    6 0 -1 -0.11
    6 0 -1 -0.03
    4 0 -1 -0.09
    -4 0 1 -0.04
    4 0 -1 -0.13
    4 0 -1 -0.09
    -4 0 1 0.01
    4 0 -1 -0.08
    -4 0 1 -0.06
    4 0 -1 -0.05
    -4 0 1 -0.05
    4 0 -1 -0.06
    -4 0 1 -0.06
    2 0 -1 -0.04
    -2 0 1 -0.03
    2 0 -1 -0.02
    2 0 -1 -0.03
    -2 0 1 -0.02
    -2 0 1 -0.03
    2 0 -1 -0.04
    2 0 -1 -0.04
    -2 0 1 -0.03
    0 0 1 -0.45
    0 0 1 -0.43
    0 0 1 -0.44
    0 0 -1 -0.45
    0 0 -1 -0.44
    0 0 -1 -0.43
    -2 0 -1 -0.06
    2 0 1 -0.1
    2 0 1 -0.12
    2 0 1 -0.08
    2 0 1 -0.06
    2 0 1 -0.07
    -2 0 -1 -0.12
    2 0 1 -0.12
    -2 0 -1 -0.14
    -2 0 -1 -0.11
    -2 0 -1 -0.13
    4 0 1 -0.02
    -4 0 -1 -0.1
    4 0 1 -0.04
    -4 0 -1 -0.08
    -4 0 -1 -0.06
    4 0 1 0.06
    4 0 1 -0.05
    -4 0 -1 -0.06
    4 0 1 -0.07
    -4 0 -1 -0.09
    6 0 1 -0.09
    6 0 1 0
    -6 0 -1 -0.02
    6 0 1 -0.06
    6 0 1 -0.15
    -6 0 -1 -0.05
    -6 0 -1 -0.08
    -6 0 -1 -0.02
    -6 0 -1 -0.14
    8 0 1 0.1
    8 0 1 -0.07
    -8 0 -1 0
    -8 0 -1 -0.1
    8 0 1 -0.02
    -8 0 -1 -0.04
    -8 0 -1 0.15
    -8 0 -1 0.01
    10 0 1 -0.07
    -10 0 -1 -0.03
    -10 0 -1 -0.12
    -10 0 -1 -0.01
    -10 0 -1 -0.07
    10 0 1 0
    -10 0 -1 -0.06
    10 0 1 -0.05
    12 0 1 0.03
    12 0 1 0.03
    12 0 1 0.06
    12 0 1 0.1
    -12 0 -1 -0.02
    -12 0 -1 -0.08
    -12 0 -1 0.03
    14 0 1 0.08
    -14 0 -1 0.1
    -14 0 -1 0.02
    14 0 1 0.38
    14 0 1 0.15
    -14 0 -1 0.03
    14 0 1 0.08
    14 0 1 -0.03
    -16 0 -1 0
    16 0 1 -0.07
    -16 0 -1 0.02
    16 0 1 -0.12
    -16 0 -1 0.04
    16 0 1 0.07
    16 0 1 -0.14
    18 0 1 -0.09
    18 0 1 -0.07
    -18 0 -1 -0.06
    -18 0 -1 -0.07
    18 0 1 -0.06
    -18 0 -1 -0.24
    18 0 1 0.07
    -20 0 -1 -0.12
    20 0 1 0.14
    -20 0 -1 0.12
    20 0 1 -0.15
    20 0 1 -0.05
    22 0 1 0.15
    22 0 1 0.06
    -22 0 -1 0.23
    -22 0 -1 0.07
    22 0 1 -0.19
    24 0 1 0.31
    24 0 1 -0.02
    -24 0 -1 -0.02
    24 0 1 -0.14
    26 0 1 0.42
    26 0 1 -0.19
    -26 0 -1 0.16
    26 0 1 0
    28 0 1 0
    28 0 1 0.07
    -28 0 -1 0.1
    28 0 1 0.1
    29 -1 -1 -0.16
    29 -1 -1 -0.01
    -29 -1 1 -0.01
    29 -1 -1 -0.33
    -29 1 1 0.45
    29 1 -1 0
    29 1 -1 0.41
    27 -1 -1 0.19
    -27 -1 1 0.09
    27 -1 -1 -0.17
    27 -1 -1 0
    27 1 -1 -0.06
    27 1 -1 0.08
    27 1 -1 -0.45
    -27 1 1 -0.04
    -25 -1 1 0.44
    25 -1 -1 0.44
    25 -1 -1 0.22
    -25 -1 1 0.48
    25 -1 -1 1.41
    25 1 -1 0.2
    25 1 -1 0.44
    25 1 -1 0.58
    -25 1 1 0.59
    23 -1 -1 0.47
    -23 -1 1 0.11
    23 -1 -1 0.21
    23 -1 -1 0.69
    -23 -1 1 0.27
    23 1 -1 0.92
    -23 1 1 0.36
    23 1 -1 0.41
    23 1 -1 0.52
    -23 1 1 0.43
    21 -1 -1 1.98
    21 -1 -1 1.09
    -21 -1 1 2.07
    -21 -1 1 1.29
    -21 -1 1 1.11
    21 -1 -1 1.81
    21 1 -1 1.63
    -21 1 1 1.68
    -21 1 1 1.49
    21 1 -1 1.51
    21 1 -1 1.28
    -19 -1 1 2.72
    -19 -1 1 2.26
    19 -1 -1 1.88
    19 -1 -1 2.25
    19 -1 -1 2.04
    19 1 -1 2.16
    -19 1 1 2.35
    -19 1 1 2.95
    -19 1 1 2.18
    19 1 -1 1.93
    19 1 -1 2.48
    17 -1 -1 5.06
    -17 -1 1 5.37
    17 -1 -1 4.72
    17 -1 -1 5.44
    -17 -1 1 3.93
    -17 1 1 4.77
    -17 1 1 4.63
    17 1 -1 5.49
    17 1 -1 5.06
    17 1 -1 4.91
    -17 1 1 5.06
    15 -1 -1 0.69
    -15 -1 1 1
    15 -1 -1 1.06
    -15 -1 1 1.06
    15 -1 -1 0.81
    15 -1 -1 0.78
    -15 -1 1 0.82
    -15 1 1 0.79
    15 1 -1 1.13
    -15 1 1 0.94
    15 1 -1 0.83
    -15 1 1 1.14
    15 1 -1 0.81
    13 -1 -1 8.99
    -13 -1 1 8.63
    13 -1 -1 8.49
    -13 -1 1 8.91
    -13 -1 1 9.18
    13 -1 -1 8.84
    13 -1 -1 8.99
    13 -1 -1 9.22
    13 1 -1 9.28
    -13 1 1 9.72
    13 1 -1 9.02
    13 1 -1 9.78
    -13 1 1 9.07
    -13 1 1 9.66
    13 1 -1 9.28
    -11 -1 1 0.42
    11 -1 -1 0.21
    -11 -1 1 0.3
    11 -1 -1 0.24
    11 -1 -1 0.42
    -11 -1 1 0.44
    11 -1 -1 0.4
    11 -1 -1 0.22
    -11 -1 1 0.43
    -11 -1 1 0.53
    11 1 -1 0.42
    11 1 -1 0.39
    11 1 -1 0.58
    -11 1 1 0.38
    -11 1 1 0.18
    11 1 -1 0.49
    -11 1 1 0.41
    -11 1 1 0.27
    9 -1 -1 13.09
    9 -1 -1 13.71
    9 -1 -1 13.85
    9 -1 -1 14.03
    -9 -1 1 14.81
    9 -1 -1 14.22
    -9 -1 1 13.23
    9 -1 -1 14.37
    -9 -1 1 14.09
    -9 -1 1 13.3
    -9 1 1 13.77
    -9 1 1 14.29
    -9 1 1 13.7
    -9 1 1 13.44
    9 1 -1 13.92
    9 1 -1 13.85
    9 1 -1 13.64
    9 1 -1 13.24
    -9 1 1 14.49
    -9 1 1 13.32
    7 -1 -1 14.87
    -7 -1 1 16.08
    7 -1 -1 15.08
    -7 -1 1 15.18
    -7 -1 1 15.77
    7 -1 -1 15.67
    -7 -1 1 15.93
    7 -1 -1 15.53
    -7 -1 1 14.49
    7 -1 -1 15.72
    7 -1 -1 15.02
    7 1 -1 14.72
    7 1 -1 15.34
    -7 1 1 14.6
    -7 1 1 15.5
    -7 1 1 14.97
    7 1 -1 15.86
    -7 1 1 14.96
    -7 1 1 14.92
    7 1 -1 15.39
    7 1 -1 14.39
    -7 1 1 15.7
    5 -1 -1 12.23
    -5 -1 1 11.59
    5 -1 -1 11.37
    -5 -1 1 11.51
    -5 -1 1 11.42
    -5 -1 1 12.39
    5 -1 -1 11.69
    -5 -1 1 12.22
    5 -1 -1 11.02
    -5 -1 1 11.33
    5 -1 -1 11.25
    5 -1 -1 11.4
    5 1 -1 11.14
    5 1 -1 11.42
    -5 1 1 11.47
    5 1 -1 11.05
    5 1 -1 12.01
    -5 1 1 11.11
    -5 1 1 11.4
    5 1 -1 10.9
    -5 1 1 11.28
    -5 1 1 11.68
    -5 1 1 11.93
    3 -1 -1 9.16
    -3 -1 1 8.55
    3 -1 -1 8.34
    -3 -1 1 9.34
    3 -1 -1 9.11
    3 -1 -1 9.14
    -3 -1 1 8.58
    -3 -1 1 8.67
    3 -1 -1 9.3
    3 -1 -1 9.13
    -3 -1 1 8.89
    3 -1 -1 8.76
    3 -1 -1 8.99
    -3 1 1 8.97
    -3 1 1 8.72
    3 1 -1 8.78
    -3 1 1 8.46
    3 1 -1 9
    3 1 -1 8.75
    3 1 -1 8.48
    -3 1 1 8.53
    1 1 -1 0.53
    1 -1 1 -0.27
    -1 -1 -1 -0.19
    1 -1 1 -0.2
    -1 -1 -1 -0.24
    -1 -1 -1 -0.28
    -1 -1 -1 -0.26
    1 -1 1 -0.23
    -1 -1 -1 -0.28
    -1 -1 -1 -0.21
    -1 -1 -1 -0.2
    1 -1 1 -0.24
    1 1 1 -0.27
    -1 1 -1 -0.28
    1 1 1 -0.15
    1 1 1 -0.18
    1 1 1 -0.27
    -1 1 -1 -0.29
    1 1 1 -0.3
    -1 1 -1 -0.23
    3 -1 1 11.55
    3 -1 1 11.76
    -3 -1 -1 11.42
    3 -1 1 10.91
    3 -1 1 11.14
    -3 -1 -1 11.25
    3 -1 1 11.14
    -3 -1 -1 11.86
    -3 -1 -1 11.08
    -3 -1 -1 11.19
    3 1 1 11.87
    3 1 1 11.13
    -3 1 -1 11.25
    3 1 1 10.58
    -3 1 -1 11.29
    3 1 1 11.38
    3 1 1 11.79
    -3 1 -1 11.52
    3 1 1 11.27
    -3 1 -1 10.85
    5 -1 1 2.92
    5 -1 1 2.81
    -5 -1 -1 2.62
    5 -1 1 3
    5 -1 1 2.71
    5 -1 1 3.05
    -5 -1 -1 2.69
    -5 -1 -1 2.81
    5 -1 1 2.71
    -5 -1 -1 2.77
    5 -1 1 2.89
    -5 1 -1 2.8
    -5 1 -1 2.94
    5 1 1 2.48
    -5 1 -1 2.6
    5 1 1 2.55
    5 1 1 2.8
    5 1 1 2.57
    5 1 1 2.71
    5 1 1 2.96
    7 -1 1 21.48
    7 -1 1 21.51
    -7 -1 -1 21.92
    -7 -1 -1 22.06
    7 -1 1 21.6
    -7 -1 -1 20.75
    -7 -1 -1 21.62
    7 -1 1 20.59
    7 -1 1 21.49
    -7 -1 -1 21.72
    -7 1 -1 22.44
    7 1 1 20.54
    7 1 1 22.02
    7 1 1 21.88
    -7 1 -1 21.63
    -7 1 -1 22.08
    -7 1 -1 21.91
    7 1 1 20.83
    7 1 1 20.51
    -7 1 -1 22.05
    -7 1 -1 23.1
    7 1 1 21.81
    -9 -1 -1 0.89
    -9 -1 -1 0.77
    -9 -1 -1 1
    -9 -1 -1 0.69
    9 -1 1 0.75
    9 -1 1 0.97
    9 -1 1 1
    9 -1 1 1.08
    -9 1 -1 0.93
    9 1 1 0.75
    9 1 1 0.62
    -9 1 -1 0.79
    9 1 1 0.56
    9 1 1 0.89
    -9 1 -1 1.06
    -9 1 -1 0.78
    -9 1 -1 0.84
    -9 1 -1 1.33
    9 1 1 0.88
    11 -1 1 3.64
    11 -1 1 3.58
    -11 -1 -1 3.29
    -11 -1 -1 3.48
    -11 -1 -1 3.72
    11 -1 1 3.35
    11 -1 1 3.55
    -11 -1 -1 3.74
    11 1 1 3.46
    11 1 1 3.92
    -11 1 -1 3.57
    11 1 1 3.22
    -11 1 -1 3.27
    -11 1 -1 3.54
    11 1 1 3.79
    11 1 1 3.71
    13 -1 1 0.33
    -13 -1 -1 0.46
    -13 -1 -1 0.41
    13 -1 1 0.31
    -13 -1 -1 0.28
    13 -1 1 0.32
    -13 1 -1 0.39
    -13 1 -1 0.28
    13 1 1 0.06
    13 1 1 0.2
    13 1 1 0.49
    13 1 1 0.39
    -13 1 -1 0.21
    -15 -1 -1 4.77
    -15 -1 -1 4.5
    15 -1 1 4.76
    15 -1 1 5.02
    15 -1 1 5.39
    15 1 1 4.93
    -15 1 -1 4.61
    15 1 1 4.51
    -15 1 -1 4.32
    15 1 1 4.82
    -15 1 -1 4.66
    15 1 1 4.23
    -17 -1 -1 -0.04
    17 -1 1 0.16
    -17 -1 -1 0.2
    17 -1 1 0.51
    17 -1 1 0.14
    -17 1 -1 0.39
    17 1 1 0.07
    -17 1 -1 0.01
    -17 1 -1 0.19
    17 1 1 0.13
    17 1 1 0.25
    17 1 1 -0.13
    -19 -1 -1 -0.09
    19 -1 1 0.01
    19 -1 1 0.07
    19 -1 1 0.13
    19 -1 1 0.26
    -19 -1 -1 -0.08
    -19 -1 -1 -0.07
    19 1 1 -0.46
    19 1 1 -0.06
    -19 1 -1 -0.05
    -19 1 -1 0.04
    19 1 1 -0.18
    21 -1 1 0.02
    -21 -1 -1 -0.09
    21 -1 1 -0.05
    -21 -1 -1 0.15
    21 -1 1 0.3
    -21 1 -1 0.08
    -21 1 -1 0.02
    21 1 1 0.12
    21 1 1 0.04
    21 1 1 0.27
    -23 -1 -1 -0.06
    23 -1 1 -0.52
    23 -1 1 -0.03
    23 -1 1 -0.2
    -23 -1 -1 -0.17
    -23 1 -1 -0.07
    23 1 1 -0.56
    23 1 1 0.13
    23 1 1 0
    -25 -1 -1 -0.13
    25 -1 1 0.13
    25 -1 1 -0.19
    25 -1 1 -0.08
    25 1 1 -0.11
    -25 1 -1 0.06
    25 1 1 -0.05
    25 1 1 0.1
    27 -1 1 -0.61
    -27 -1 -1 0.13
    27 -1 1 -0.42
    27 -1 1 0.43
    27 1 1 0.21
    -27 1 -1 0.23
    27 1 1 0.31
    27 1 1 0.37
    28 -2 -1 0.02
    28 -2 -1 -0.29
    -28 -2 1 -0.29
    28 -2 -1 -0.21
    28 2 -1 0.06
    -28 2 1 0.03
    28 2 -1 -0.05
    -26 -2 1 0.11
    26 -2 -1 0.28
    26 -2 -1 0.01
    26 -2 -1 0.11
    -26 -2 1 0.26
    26 2 -1 -0.03
    26 2 -1 0.06
    26 2 -1 0.15
    -26 2 1 0.11
    24 -2 -1 0.7
    -24 -2 1 1.17
    24 -2 -1 0.62
    -24 -2 1 0.88
    24 -2 -1 0.61
    -24 2 1 1.05
    24 2 -1 1.05
    24 2 -1 1.06
    24 2 -1 0.51
    -22 -2 1 4.24
    -22 -2 1 2.93
    22 -2 -1 3.44
    22 -2 -1 3.36
    22 -2 -1 4.44
    -22 2 1 3.94
    -22 2 1 3.62
    22 2 -1 3.29
    22 2 -1 3.3
    22 2 -1 3.73
    -20 -2 1 0.45
    20 -2 -1 0.1
    20 -2 -1 0.14
    -20 -2 1 0.24
    -20 -2 1 -0.03
    20 -2 -1 0.32
    -20 2 1 0.34
    20 2 -1 0.57
    20 2 -1 0.03
    20 2 -1 0.08
    -20 2 1 0.29
    -18 -2 1 0.02
    18 -2 -1 0.15
    -18 -2 1 0.12
    -18 -2 1 -0.03
    18 -2 -1 -0.07
    18 -2 -1 -0.13
    18 -2 -1 -0.04
    -18 2 1 0.13
    -18 2 1 -0.12
    18 2 -1 0.05
    18 2 -1 -0.11
    18 2 -1 -0.1
    16 -2 -1 4.37
    16 -2 -1 4.92
    -16 -2 1 4.17
    16 -2 -1 4.53
    16 -2 -1 4.24
    16 -2 -1 4.44
    -16 -2 1 4.11
    -16 -2 1 4.76
    -16 2 1 4.26
    16 2 -1 4.6
    16 2 -1 5.27
    16 2 -1 4.95
    -16 2 1 4.22
    14 -2 -1 9.64
    14 -2 -1 9.55
    14 -2 -1 9.02
    14 -2 -1 8.85
    14 -2 -1 9.24
    -14 -2 1 10.08
    -14 -2 1 10.03
    -14 -2 1 9.66
    14 2 -1 9.3
    14 2 -1 9.08
    14 2 -1 9.78
    14 2 -1 9.28
    -14 2 1 9.67
    -14 2 1 9.48
    -12 -2 1 0.23
    -12 -2 1 -0.05
    12 -2 -1 0.24
    -12 -2 1 0.17
    12 -2 -1 -0.01
    12 -2 -1 0.07
    -12 -2 1 0.16
    12 -2 -1 0.06
    12 -2 -1 0.03
    12 2 -1 0.1
    12 2 -1 0.1
    -12 2 1 -0.13
    12 2 -1 0.03
    12 2 -1 0.15
    -12 2 1 -0.03
    -10 -2 1 30.12
    -10 -2 1 31.73
    -10 -2 1 32.05
    -10 -2 1 30.29
    10 -2 -1 29.19
    10 -2 -1 31.1
    10 -2 -1 30.85
    10 -2 -1 31.75
    10 -2 -1 30.22
    -10 2 1 30.73
    10 2 -1 30.98
    10 2 -1 29.84
    -10 2 1 29.35
    10 2 -1 30.34
    10 2 -1 31.34
    -10 2 1 31.75
    8 -2 -1 16.32
    8 -2 -1 16.87
    -8 -2 1 17.15
    8 -2 -1 18.23
    -8 -2 1 17.1
    8 -2 -1 16.69
    -8 -2 1 17.68
    8 -2 -1 16.64
    -8 -2 1 16.48
    8 -2 -1 16.48
    8 2 -1 16.1
    -8 2 1 17.6
    -8 2 1 16.63
    -8 2 1 17.7
    8 2 -1 17.34
    8 2 -1 16.81
    8 2 -1 17.82
    6 -2 -1 21.97
    6 -2 -1 22.95
    -6 -2 1 21.95
    6 -2 -1 22.76
    6 -2 -1 21.75
    -6 -2 1 21.9
    6 -2 -1 21.57
    -6 -2 1 21.76
    6 -2 -1 21.66
    -6 -2 1 21.45
    -6 -2 1 22.76
    6 2 -1 22.15
    -6 2 1 22.91
    6 2 -1 21.91
    6 2 -1 21.6
    -6 2 1 21.53
    -6 2 1 23.44
    6 2 -1 22.23
    6 2 -1 22.06
    -4 -2 1 5.4
    -4 -2 1 5.76
    4 -2 -1 5.32
    -4 -2 1 5.65
    -4 -2 1 4.86
    -4 -2 1 5.54
    4 -2 -1 4.63
    -4 -2 1 5.49
    4 -2 -1 5.58
    4 -2 -1 5.55
    4 2 -1 5.65
    -4 2 1 5.53
    4 2 -1 5.68
    4 2 -1 5.87
    4 2 -1 5.37
    -4 2 1 5.49
    4 2 -1 5.67
    -4 2 1 5.12
    4 2 -1 5.65
    4 2 -1 5.36
    2 -2 -1 0.59
    -2 -2 1 0.75
    -2 -2 1 0.87
    -2 -2 1 0.57
    -2 -2 1 0.82
    2 -2 -1 0.75
    -2 -2 1 0.92
    -2 -2 1 0.44
    2 -2 -1 0.54
    -2 2 1 1.01
    2 2 -1 0.75
    -2 2 1 0.72
    2 2 -1 0.55
    2 2 -1 1
    -2 2 1 0.63
    2 2 -1 0.93
    2 2 -1 0.76
    0 -2 -1 40.91
    0 -2 1 39.87
    0 -2 -1 41.98
    0 -2 -1 39.74
    0 -2 -1 39.83
    0 -2 1 39.61
    0 -2 1 37.76
    0 -2 1 41.55
    0 -2 -1 41.69
    0 -2 -1 40.06
    0 -2 -1 36.1
    0 -2 -1 41.12
    0 2 1 38.49
    0 2 1 42.06
    0 2 1 40.17
    0 2 -1 40.67
    0 2 -1 40.65
    0 2 1 36.42
    -2 -2 -1 66.22
    -2 -2 -1 63.54
    -2 -2 -1 65.99
    2 -2 1 64.72
    -2 -2 -1 62.23
    -2 -2 -1 67.62
    2 -2 1 65.7
    -2 -2 -1 61.33
    -2 -2 -1 66.4
    -2 2 -1 64.81
    2 2 1 63.03
    -2 2 -1 63.08
    2 2 1 62.64
    2 2 1 64.89
    2 2 1 66.6
    2 2 1 64.48
    2 2 1 64.1
    2 2 1 56.46
    -4 -2 -1 40.93
    -4 -2 -1 43.15
    4 -2 1 42.67
    -4 -2 -1 42.02
    -4 -2 -1 41.14
    -4 -2 -1 43.13
    4 -2 1 42.14
    -4 -2 -1 42.99
    4 -2 1 41.6
    -4 -2 -1 43.61
    4 2 1 41.3
    4 2 1 43.28
    4 2 1 42.12
    -4 2 -1 41.54
    -4 2 -1 41.52
    4 2 1 43.12
    -4 2 -1 42.79
    4 2 1 42.12
    4 2 1 43.49
    -6 -2 -1 0.52
    -6 -2 -1 0.34
    6 -2 1 0.22
    6 -2 1 0.64
    6 -2 1 0.38
    -6 -2 -1 0.45
    -6 -2 -1 0.66
    6 -2 1 0.73
    6 -2 1 0.65
    -6 -2 -1 0.34
    6 -2 1 0.33
    -6 -2 -1 0.35
    6 2 1 0.26
    -6 2 -1 0.63
    6 2 1 0.28
    6 2 1 0.83
    6 2 1 0.39
    6 2 1 0.41
    6 2 1 0.42
    -6 2 -1 0.57
    8 -2 1 2.43
    8 -2 1 2.39
    -8 -2 -1 2.55
    8 -2 1 2.57
    -8 -2 -1 2.71
    -8 -2 -1 2.61
    -8 -2 -1 2.56
    8 -2 1 2.23
    8 -2 1 2.4
    8 -2 1 2.3
    8 -2 1 2.5
    -8 2 -1 2.61
    -8 2 -1 2.3
    8 2 1 2.25
    8 2 1 2.59
    8 2 1 2.63
    8 2 1 2.89
    8 2 1 2.21
    10 -2 1 0.31
    -10 -2 -1 0.09
    10 -2 1 0.23
    -10 -2 -1 0.28
    -10 -2 -1 0.24
    10 -2 1 0.22
    10 -2 1 0.33
    -10 -2 -1 0.37
    10 -2 1 0.28
    10 -2 1 0.28
    -10 2 -1 0.19
    10 2 1 0.3
    10 2 1 0.44
    10 2 1 0.17
    10 2 1 0.32
    10 2 1 0.37
    -10 2 -1 0.18
    -10 2 -1 0.3
    12 -2 1 1.84
    -12 -2 -1 1.58
    12 -2 1 1.73
    -12 -2 -1 2.22
    -12 -2 -1 1.74
    12 -2 1 2.15
    12 -2 1 2.15
    -12 2 -1 1.79
    12 2 1 2.13
    12 2 1 1.9
    12 2 1 2.06
    12 2 1 1.67
    14 -2 1 10.62
    -14 -2 -1 9.67
    14 -2 1 9.68
    14 -2 1 10.51
    -14 -2 -1 10.56
    -14 -2 -1 9.83
    14 -2 1 10.01
    14 2 1 10.44
    14 2 1 10.98
    14 2 1 10.65
    14 2 1 10.53
    -14 2 -1 10.62
    -14 2 -1 10.21
    -16 -2 -1 0.65
    -16 -2 -1 0.53
    16 -2 1 0.78
    16 -2 1 0.8
    -16 -2 -1 0.89
    16 -2 1 0.78
    16 2 1 0.8
    16 2 1 0.97
    16 2 1 1.11
    -16 2 -1 0.92
    -16 2 -1 0.78
    18 -2 1 1.09
    -18 -2 -1 1.16
    18 -2 1 0.85
    -18 -2 -1 1.35
    -18 -2 -1 0.94
    18 -2 1 1.01
    18 2 1 0.71
    -18 2 -1 0.97
    18 2 1 1.52
    18 2 1 1.29
    -18 2 -1 1.1
    20 -2 1 0.23
    20 -2 1 0.07
    -20 -2 -1 0.49
    -20 -2 -1 -0.06
    20 -2 1 0.44
    -20 2 -1 0.26
    20 2 1 0.26
    -20 2 -1 0.25
    20 2 1 0.37
    20 2 1 0.18
    -22 -2 -1 -0.18
    22 -2 1 0.02
    22 -2 1 -0.5
    -22 -2 -1 -0.17
    22 -2 1 -0.18
    22 2 1 0.47
    22 2 1 -0.23
    22 2 1 0.13
    -22 2 -1 0.01
    24 -2 1 1.51
    24 -2 1 2.19
    24 -2 1 1.95
    -24 -2 -1 1.7
    -24 -2 -1 0.98
    -24 2 -1 2.23
    24 2 1 1.79
    24 2 1 2.19
    24 2 1 1.43
    26 -2 1 -0.18
    -26 -2 -1 -0.25
    26 -2 1 -0.47
    26 -2 1 0.15
    -26 2 -1 -0.28
    26 2 1 -0.05
    26 2 1 -0.1
    28 -2 1 0.28
    28 -2 1 0.34
    -28 -2 -1 -0.21
    28 -2 1 -0.05
    28 2 1 0.56
    -28 2 -1 0.1
    28 2 1 0.01
    29 -3 -1 -0.14
    29 -3 -1 0.35
    -29 -3 1 0.04
    29 -3 -1 0.44
    -29 3 1 0.38
    -29 3 1 0.16
    29 3 -1 0.41
    29 3 -1 0.14
    27 -3 -1 -0.05
    -27 -3 1 0.18
    27 -3 -1 0.33
    -27 -3 1 -0.09
    27 -3 -1 0.33
    27 3 -1 -0.24
    -27 3 1 0.07
    27 3 -1 0.3
    25 -3 -1 0.46
    25 -3 -1 0.33
    -25 -3 1 0.29
    25 -3 -1 0.57
    -25 -3 1 0.45
    25 3 -1 0.25
    -25 3 1 0.65
    25 3 -1 0.65
    -23 -3 1 -0.08
    23 -3 -1 0.41
    -23 -3 1 0.31
    23 -3 -1 0.45
    23 -3 -1 0.19
    23 3 -1 0.18
    23 3 -1 0.38
    23 3 -1 0.17
    -23 3 1 0.31
    -21 -3 1 4.78
    -21 -3 1 4.76
    21 -3 -1 5.34
    -21 -3 1 4.7
    21 -3 -1 4.68
    21 -3 -1 5.9
    21 3 -1 5.2
    -21 3 1 4.99
    21 3 -1 5.5
    21 3 -1 4.67
    19 -3 -1 3.56
    19 -3 -1 3.2
    -19 -3 1 4
    19 -3 -1 4.05
    19 -3 -1 4.46
    -19 -3 1 3.57
    -19 -3 1 3.29
    -19 3 1 3.83
    19 3 -1 3.96
    19 3 -1 3.76
    19 3 -1 4.25
    19 3 -1 4.16
    -17 -3 1 4.32
    -17 -3 1 4.42
    17 -3 -1 3.51
    17 -3 -1 4.45
    17 -3 -1 3.39
    -17 -3 1 3.93
    17 -3 -1 3.18
    17 -3 -1 4.12
    17 3 -1 3.76
    -17 3 1 3.42
    17 3 -1 4.18
    17 3 -1 3.6
    17 3 -1 3.57
    15 -3 -1 3.64
    15 -3 -1 3.42
    -15 -3 1 4.13
    15 -3 -1 3.31
    15 -3 -1 3.7
    15 -3 -1 3.61
    -15 -3 1 4.52
    -15 -3 1 3.6
    15 3 -1 3.57
    15 3 -1 3.67
    -15 3 1 3.53
    15 3 -1 3.62
    15 3 -1 3.61
    13 -3 -1 1.59
    -13 -3 1 1.48
    -13 -3 1 1.48
    13 -3 -1 1.88
    13 -3 -1 1.66
    13 -3 -1 1.53
    -13 -3 1 1.69
    -13 -3 1 1.74
    13 -3 -1 1.92
    13 3 -1 1.59
    13 3 -1 1.65
    13 3 -1 1.84
    13 3 -1 1.41
    -13 3 1 1.7
    -11 -3 1 -0.11
    11 -3 -1 0.05
    -11 -3 1 0.12
    11 -3 -1 -0.06
    11 -3 -1 0.1
    11 -3 -1 0.07
    -11 -3 1 0.09
    11 -3 -1 0.04
    -11 -3 1 0.06
    11 3 -1 0.15
    11 3 -1 0.09
    11 3 -1 -0.05
    -11 3 1 0
    -11 3 1 -0.02
    11 3 -1 -0.12
    11 3 -1 -0.2
    9 -3 -1 29.4
    9 -3 -1 28.39
    9 -3 -1 28.97
    -9 -3 1 28.26
    -9 -3 1 29.98
    -9 -3 1 29.44
    -9 -3 1 27.7
    9 -3 -1 28.68
    9 -3 -1 29.96
    9 -3 -1 29.5
    9 3 -1 29.84
    9 3 -1 29.85
    -9 3 1 30.14
    9 3 -1 28.29
    9 3 -1 29.52
    -9 3 1 30.13
    9 3 -1 28.68
    9 3 -1 28.02
    -9 3 1 29.26
    7 -3 -1 18.11
    -7 -3 1 18.16
    7 -3 -1 18.04
    -7 -3 1 18.66
    -7 -3 1 18.24
    7 -3 -1 18.56
    -7 -3 1 17.74
    7 3 -1 17.8
    -7 3 1 17.14
    7 3 -1 18.61
    7 3 -1 18.54
    7 3 -1 17.22
    7 3 -1 17.53
    -7 3 1 18.63
    -7 3 1 18.8
    7 3 -1 17.96
    -5 -3 1 16.45
    -5 -3 1 15.99
    -5 -3 1 16.75
    5 -3 -1 16.39
    5 -3 -1 16.63
    -5 -3 1 16.6
    -5 -3 1 16.22
    -5 -3 1 16.53
    5 -3 -1 16.8
    -5 -3 1 15.99
    5 3 -1 16.36
    -5 3 1 16.34
    -5 3 1 16.19
    5 3 -1 16
    5 3 -1 16.37
    5 3 -1 16.23
    -5 3 1 16.23
    5 3 -1 15.9
    5 3 -1 17.11
    5 3 -1 15.37
    -5 3 1 16.73
    -3 -3 1 -0.09
    3 -3 -1 0.1
    -3 -3 1 0.02
    3 -3 -1 0
    -3 -3 1 0.02
    -3 -3 1 -0.03
    -3 -3 1 -0.06
    3 -3 -1 -0.07
    -3 -3 1 -0.22
    3 -3 -1 0.08
    3 -3 -1 0.02
    -3 -3 1 -0.21
    3 3 -1 -0.1
    3 3 -1 0.01
    3 3 -1 -0.12
    -3 3 1 -0.05
    -3 3 1 -0.03
    3 3 -1 0.01
    -3 3 1 0.06
    3 3 -1 -0.09
    3 3 -1 0.01
    -1 -3 1 0
    -1 -3 1 -0.02
    1 -3 -1 0.02
    1 -3 -1 -0.01
    -1 -3 1 0.04
    -1 -3 1 -0.06
    1 -3 -1 -0.04
    1 -3 -1 0
    -1 3 1 -0.01
    -1 3 1 -0.01
    1 3 -1 0.07
    1 3 -1 0.03
    1 3 -1 -0.05
    -1 3 1 0
    1 3 -1 -0.01
    -1 -3 -1 1.92
    1 -3 1 1.91
    -1 -3 -1 2.13
    -1 -3 -1 2.18
    1 -3 1 2.16
    -1 -3 -1 1.8
    -1 -3 -1 2.14
    -1 -3 -1 2.2
    -1 -3 -1 2.19
    -1 3 -1 2.12
    1 3 1 1.8
    1 3 1 2.19
    1 3 1 2.09
    1 3 1 1.95
    -1 3 -1 1.71
    -3 -3 -1 70.83
    -3 -3 -1 68.16
    3 -3 1 67.43
    -3 -3 -1 67.13
    -3 -3 -1 66.87
    -3 -3 -1 69.05
    -3 -3 -1 68.58
    3 -3 1 69.25
    -3 -3 -1 68.67
    -3 3 -1 67.51
    3 3 1 65.48
    -3 3 -1 67.31
    3 3 1 68.07
    3 3 1 67.16
    3 3 1 69.17
    3 3 1 68.36
    3 3 1 66.61
    3 3 1 68.02
    -5 -3 -1 22.64
    -5 -3 -1 24.53
    5 -3 1 22.08
    -5 -3 -1 21.68
    -5 -3 -1 24.59
    5 -3 1 23.2
    -5 -3 -1 23.9
    5 -3 1 24.21
    -5 -3 -1 23.13
    -5 -3 -1 23.21
    5 3 1 23.36
    5 3 1 23.59
    5 3 1 23.04
    -5 3 -1 22.91
    5 3 1 22.8
    -5 3 -1 21.45
    5 3 1 22.98
    5 3 1 22.53
    7 -3 1 5.56
    7 -3 1 5.73
    -7 -3 -1 5.36
    -7 -3 -1 5.35
    -7 -3 -1 5.52
    -7 -3 -1 5.38
    7 -3 1 5.16
    -7 -3 -1 5.28
    7 3 1 5.71
    7 3 1 5.51
    7 3 1 4.99
    -7 3 -1 5.69
    7 3 1 6.1
    7 3 1 5.47
    -7 3 -1 5.69
    7 3 1 5.43
    -9 -3 -1 2.97
    9 -3 1 2.89
    -9 -3 -1 3.5
    9 -3 1 3.24
    -9 -3 -1 3.46
    9 -3 1 3.19
    9 -3 1 3.45
    -9 -3 -1 3.7
    9 -3 1 3.09
    9 -3 1 3.44
    -9 3 -1 3.11
    9 3 1 3.36
    9 3 1 3.34
    9 3 1 3.85
    9 3 1 2.75
    9 3 1 3.25
    -9 3 -1 3.4
    -11 -3 -1 -0.06
    11 -3 1 -0.08
    -11 -3 -1 0.21
    11 -3 1 0.04
    11 -3 1 0.14
    11 -3 1 0.11
    -11 -3 -1 0.2
    11 -3 1 0.02
    -11 3 -1 0.13
    -11 3 -1 0.13
    11 3 1 0.04
    11 3 1 0.08
    11 3 1 -0.01
    11 3 1 0.08
    -13 -3 -1 0.24
    13 -3 1 0.24
    13 -3 1 0.16
    13 -3 1 0.33
    13 -3 1 0.14
    -13 -3 -1 0.27
    13 -3 1 0.15
    13 3 1 0.12
    -13 3 -1 0.4
    13 3 1 0.14
    13 3 1 0.18
    -15 -3 -1 5.66
    15 -3 1 5.56
    15 -3 1 5.81
    15 -3 1 5.77
    15 -3 1 5.56
    -15 -3 -1 5.93
    15 3 1 5.01
    -15 3 -1 5.64
    15 3 1 5.95
    15 3 1 6.72
    -17 -3 -1 2.03
    -17 -3 -1 2.23
    17 -3 1 2.03
    -17 -3 -1 1.65
    17 -3 1 1.53
    17 -3 1 1.32
    -17 3 -1 1.75
    17 3 1 1.65
    17 3 1 1.43
    17 3 1 2.04
    -19 -3 -1 1.39
    19 -3 1 1.83
    19 -3 1 2.23
    -19 -3 -1 1.87
    19 -3 1 2.11
    -19 -3 -1 2.18
    19 3 1 1.34
    -19 3 -1 1.74
    19 3 1 2.25
    19 3 1 1.9
    -21 -3 -1 0.03
    21 -3 1 -0.57
    21 -3 1 -0.2
    -21 -3 -1 0.22
    21 -3 1 0.12
    21 3 1 0.05
    -21 3 -1 0.06
    21 3 1 0.05
    21 3 1 -0.05
    23 -3 1 0.11
    -23 -3 -1 -0.21
    23 -3 1 0.54
    -23 -3 -1 -0.16
    23 -3 1 0.39
    23 3 1 -0.12
    23 3 1 -0.66
    23 3 1 -0.1
    -23 3 -1 0.16
    -25 -3 -1 -0.2
    25 -3 1 -0.5
    25 -3 1 0.46
    -25 -3 -1 -0.17
    25 -3 1 -0.13
    25 3 1 0.11
    25 3 1 0.44
    -25 3 -1 0.21
    -27 -3 -1 0.37
    27 -3 1 0.28
    27 -3 1 -0.06
    27 -3 1 0.23
    27 3 1 0.78
    27 3 1 0.38
    -27 3 -1 -0.09
    28 -4 -1 -0.31
    28 -4 -1 -0.02
    -28 -4 1 0.28
    28 -4 -1 0.13
    -28 -4 1 0.21
    28 4 -1 0.53
    -28 4 1 0.25
    -28 4 1 -0.01
    28 4 -1 0.35
    -26 -4 1 1.28
    26 -4 -1 1.98
    -26 -4 1 1.02
    26 -4 -1 1.03
    26 -4 -1 1.17
    26 4 -1 1.16
    26 4 -1 1.55
    -26 4 1 1.66
    -26 4 1 1.22
    24 -4 -1 -0.15
    24 -4 -1 -0.18
    -24 -4 1 -0.28
    24 -4 -1 -0.04
    -24 -4 1 -0.1
    24 4 -1 0.12
    -24 4 1 0.13
    24 4 -1 -0.13
    -24 4 1 -0.1
    -22 -4 1 -0.18
    22 -4 -1 0.24
    22 -4 -1 0.66
    22 -4 -1 0.46
    -22 -4 1 0.52
    -22 -4 1 0.73
    -22 4 1 0.75
    -22 4 1 0.4
    22 4 -1 0.24
    22 4 -1 0.08
    22 4 -1 0.32
    20 -4 -1 2.69
    -20 -4 1 1.97
    -20 -4 1 2.4
    -20 -4 1 2
    20 -4 -1 2.7
    20 -4 -1 2.39
    -20 4 1 2.62
    20 4 -1 2.05
    20 4 -1 2.33
    -20 4 1 2.55
    20 4 -1 2.12
    20 4 -1 2.79
    18 -4 -1 0.36
    -18 -4 1 0.3
    18 -4 -1 0.47
    18 -4 -1 0.38
    -18 -4 1 0.47
    18 -4 -1 0.38
    -18 -4 1 0.33
    18 -4 -1 0.59
    -18 4 1 0.21
    18 4 -1 0.41
    18 4 -1 0.23
    18 4 -1 0.12
    18 4 -1 0.54
    -16 -4 1 0.26
    16 -4 -1 0.23
    -16 -4 1 0.19
    16 -4 -1 0.08
    16 -4 -1 -0.1
    16 -4 -1 -0.1
    -16 -4 1 0.09
    16 -4 -1 -0.04
    -16 4 1 0.01
    16 4 -1 -0.07
    16 4 -1 0.08
    16 4 -1 0.19
    -16 4 1 -0.01
    16 4 -1 0.24
    14 -4 -1 8.85
    14 -4 -1 9.32
    -14 -4 1 9.15
    14 -4 -1 9.35
    -14 -4 1 8.54
    14 -4 -1 9.03
    14 -4 -1 9.81
    -14 -4 1 10.15
    -14 4 1 9.37
    -14 4 1 9.29
    14 4 -1 10.85
    14 4 -1 9.17
    14 4 -1 9.25
    14 4 -1 9.66
    12 -4 -1 5.18
    12 -4 -1 5.58
    -12 -4 1 5.5
    12 -4 -1 4.98
    12 -4 -1 5.12
    -12 -4 1 5.51
    -12 -4 1 5.76
    12 -4 -1 5.42
    12 4 -1 5.66
    -12 4 1 5.33
    -12 4 1 5.36
    12 4 -1 5.9
    12 4 -1 4.7
    -12 4 1 5.05
    12 4 -1 6.1
    -10 -4 1 13.93
    10 -4 -1 14.23
    -10 -4 1 13.85
    10 -4 -1 14.33
    10 -4 -1 14.2
    -10 -4 1 13.7
    -10 -4 1 13.86
    10 -4 -1 14.06
    10 -4 -1 14.06
    -10 4 1 13.98
    -10 4 1 14.59
    10 4 -1 14.19
    10 4 -1 14.26
    -10 4 1 14.35
    10 4 -1 13.9
    -8 -4 1 -0.19
    -8 -4 1 0.16
    -8 -4 1 0.17
    8 -4 -1 -0.05
    8 -4 -1 0.08
    -8 -4 1 0.1
    8 4 -1 -0.01
    8 4 -1 0.14
    8 4 -1 0.08
    -8 4 1 0.03
    8 4 -1 0.09
    -8 4 1 0.13
    -8 4 1 0.08
    -6 -4 1 0.26
    -6 -4 1 0.33
    -6 -4 1 0.32
    -6 -4 1 0.36
    6 -4 -1 0.14
    -6 -4 1 0.08
    -6 -4 1 0.2
    6 -4 -1 0.17
    -6 4 1 0.13
    -6 4 1 0.11
    6 4 -1 0.39
    6 4 -1 0.15
    6 4 -1 0.32
    6 4 -1 0.22
    -6 4 1 0.21
    6 4 -1 0.33
    6 4 -1 0.22
    6 4 -1 0.19
    -4 -4 1 6.43
    -4 -4 1 6.57
    4 -4 -1 6.53
    4 -4 -1 5.55
    -4 -4 1 6.21
    -4 -4 1 6.47
    -4 -4 1 6.81
    -4 -4 1 6.44
    -4 -4 1 6.5
    4 -4 -1 6.97
    4 4 -1 6.36
    4 4 -1 6.33
    4 4 -1 6.56
    -4 4 1 6.03
    4 4 -1 6.86
    4 4 -1 6.35
    2 -4 -1 28.12
    -2 -4 1 27.68
    -2 -4 1 26.79
    2 -4 -1 26.87
    2 -4 -1 27.17
    -2 -4 1 26.94
    2 -4 -1 26.5
    -2 -4 1 26.01
    -2 -4 1 26.31
    -2 4 1 27.08
    2 4 -1 27.71
    2 4 -1 26.69
    -2 4 1 25.7
    2 4 -1 28.29
    -2 4 1 27.95
    2 4 -1 26.88
    0 -4 1 71.03
    0 -4 1 71.8
    0 -4 -1 71.21
    0 -4 -1 69.63
    0 -4 1 71.56
    0 -4 -1 70.34
    0 -4 -1 75.42
    0 -4 1 73.58
    0 -4 -1 74.01
    0 4 1 72.92
    0 4 -1 72.77
    0 4 1 73.48
    0 4 1 72.57
    0 4 1 73.09
    -2 -4 -1 21.37
    -2 -4 -1 21.2
    -2 -4 -1 21
    -2 -4 -1 19.49
    -2 -4 -1 21.29
    -2 -4 -1 20.75
    -2 -4 -1 20.72
    2 4 1 20.71
    2 4 1 21.14
    -2 4 -1 19.41
    2 4 1 20.37
    -2 4 -1 20.62
    2 4 1 21.49
    -4 -4 -1 5.73
    -4 -4 -1 6.06
    -4 -4 -1 6.73
    -4 -4 -1 5.92
    -4 -4 -1 6.16
    -4 -4 -1 6.17
    -4 -4 -1 6.75
    -4 4 -1 6.12
    4 4 1 6.49
    -4 4 -1 6.34
    4 4 1 6.49
    4 4 1 6.64
    4 4 1 6.61
    4 4 1 6.41
    4 4 1 6.19
    4 4 1 5.92
    -6 -4 -1 65.57
    -6 -4 -1 67.5
    -6 -4 -1 63.89
    6 -4 1 65.15
    -6 -4 -1 64.71
    -6 -4 -1 66.97
    6 -4 1 62.24
    -6 -4 -1 64.74
    6 4 1 66.53
    6 4 1 65.12
    6 4 1 66.26
    6 4 1 65.94
    6 4 1 67.66
    6 4 1 63.88
    8 -4 1 0.01
    -8 -4 -1 -0.05
    -8 -4 -1 -0.23
    -8 -4 -1 -0.04
    8 -4 1 0.18
    -8 -4 -1 0.01
    -8 4 -1 -0.03
    8 4 1 0.05
    8 4 1 -0.09
    -8 4 -1 0.11
    8 4 1 -0.19
    -10 -4 -1 2.37
    -10 -4 -1 2.16
    10 -4 1 2.62
    10 -4 1 2.29
    10 -4 1 2.36
    -10 -4 -1 2.65
    -10 -4 -1 2.64
    10 -4 1 2.44
    -10 4 -1 2.21
    -10 4 -1 2.2
    10 4 1 2.63
    10 4 1 2.7
    10 4 1 2.18
    10 4 1 2.98
    12 -4 1 4.28
    -12 -4 -1 4.27
    -12 -4 -1 3.75
    12 -4 1 4.04
    -12 -4 -1 5.05
    12 -4 1 3.85
    12 -4 1 4.02
    12 -4 1 3.99
    12 4 1 4.77
    -12 4 -1 4.07
    12 4 1 4.27
    12 4 1 3.86
    -12 4 -1 3.75
    14 -4 1 4.57
    -14 -4 -1 4.79
    14 -4 1 4.92
    14 -4 1 4.35
    -14 -4 -1 4.2
    14 -4 1 4.8
    14 -4 1 4.47
    14 4 1 4.43
    14 4 1 4.15
    14 4 1 5.66
    -14 4 -1 5.02
    -16 -4 -1 4.54
    16 -4 1 4.41
    16 -4 1 4.34
    16 -4 1 3.89
    16 -4 1 4.28
    -16 -4 -1 5.35
    16 4 1 4.63
    16 4 1 4.53
    -16 4 -1 4.4
    16 4 1 5.11
    18 -4 1 1.58
    -18 -4 -1 1.78
    18 -4 1 1.61
    18 -4 1 1.58
    -18 -4 -1 1.19
    -18 -4 -1 2.01
    18 4 1 2.04
    18 4 1 1.36
    18 4 1 1.41
    -18 4 -1 1.43
    -20 -4 -1 -0.19
    -20 -4 -1 0.07
    20 -4 1 -0.04
    20 -4 1 -0.06
    20 -4 1 -0.09
    -20 -4 -1 0
    -20 4 -1 -0.05
    20 4 1 -0.18
    20 4 1 -0.1
    20 4 1 0.02
    -22 -4 -1 -0.2
    22 -4 1 -0.05
    -22 -4 -1 0.27
    22 -4 1 -0.39
    22 -4 1 -0.34
    22 4 1 -0.22
    22 4 1 -0.3
    -22 4 -1 -0.16
    22 4 1 -0.03
    -24 -4 -1 -0.24
    24 -4 1 0.19
    24 -4 1 0.32
    -24 -4 -1 -0.15
    24 -4 1 0.62
    24 4 1 0
    24 4 1 -0.24
    -24 4 -1 0.13
    -26 -4 -1 -0.33
    -26 -4 -1 0.24
    26 -4 1 -0.3
    26 -4 1 -0.29
    26 -4 1 -0.06
    26 4 1 -0.4
    26 4 1 0.14
    -26 4 -1 -0.18
    -27 -5 1 0.32
    27 -5 -1 0.05
    27 -5 -1 0.98
    27 -5 -1 1.03
    -27 -5 1 0.36
    27 5 -1 0.58
    27 5 -1 0.73
    -27 5 1 0.69
    -27 5 1 0.66
    -25 -5 1 0.02
    25 -5 -1 0.26
    25 -5 -1 -0.06
    25 -5 -1 0.15
    -25 -5 1 -0.14
    25 5 -1 0.19
    -25 5 1 -0.03
    25 5 -1 -0.16
    -25 5 1 -0.17
    -23 -5 1 1.65
    -23 -5 1 1.57
    23 -5 -1 1.8
    23 -5 -1 1.9
    23 -5 -1 1.7
    23 5 -1 1.4
    -23 5 1 1.78
    -23 5 1 0.93
    23 5 -1 1.33
    21 -5 -1 0.43
    -21 -5 1 0.63
    -21 -5 1 0.73
    21 -5 -1 0.91
    -21 -5 1 0.74
    21 -5 -1 0.62
    -21 5 1 0.68
    -21 5 1 0.89
    21 5 -1 0.88
    21 5 -1 0.9
    19 -5 -1 0.09
    -19 -5 1 0.12
    19 -5 -1 0.07
    -19 -5 1 0.12
    -19 -5 1 0.04
    19 -5 -1 -0.02
    19 -5 -1 -0.3
    19 5 -1 0.05
    -19 5 1 0.04
    19 5 -1 -0.06
    -19 5 1 0.12
    19 5 -1 0.27
    19 5 -1 0.01
    -17 -5 1 0.1
    -17 -5 1 0.06
    17 -5 -1 -0.04
    17 -5 -1 0.15
    -17 -5 1 -0.03
    17 -5 -1 0
    17 -5 -1 -0.18
    17 -5 -1 -0.07
    17 5 -1 0.09
    -17 5 1 0.06
    17 5 -1 0.17
    17 5 -1 -0.01
    -17 5 1 -0.06
    17 5 -1 -0.1
    15 -5 -1 21.63
    -15 -5 1 23.09
    15 -5 -1 21.08
    15 -5 -1 22.86
    -15 -5 1 22.76
    15 -5 -1 21.81
    15 -5 -1 21.81
    -15 -5 1 22.97
    15 5 -1 22.3
    -15 5 1 22.12
    -15 5 1 20.57
    15 5 -1 22.68
    15 5 -1 22.19
    -15 5 1 21.12
    -13 -5 1 1.81
    -13 -5 1 2.3
    13 -5 -1 1.49
    13 -5 -1 1.79
    13 -5 -1 1.7
    13 -5 -1 1.82
    -13 -5 1 1.62
    13 -5 -1 1.8
    13 5 -1 1.65
    -13 5 1 1.88
    13 5 -1 1.94
    13 5 -1 1.82
    13 5 -1 2.23
    -13 5 1 2
    -13 5 1 2.13
    -11 -5 1 0.68
    -11 -5 1 0.58
    -11 -5 1 0.75
    11 -5 -1 0.65
    -11 -5 1 0.77
    11 -5 -1 0.98
    11 -5 -1 0.72
    11 5 -1 1.04
    11 5 -1 0.88
    -11 5 1 0.82
    -11 5 1 0.81
    -11 5 1 0.68
    11 5 -1 0.74
    11 5 -1 0.53
    -9 -5 1 0.27
    9 -5 -1 0.26
    -9 -5 1 0.15
    -9 -5 1 0.3
    -9 -5 1 0.16
    9 -5 -1 0.32
    -9 5 1 0.16
    9 5 -1 0.57
    9 5 -1 0.24
    -9 5 1 0.22
    -9 5 1 0.26
    9 5 -1 0.1
    9 5 -1 0.2
    -7 -5 1 3.81
    -7 -5 1 3.54
    7 -5 -1 3.75
    -7 -5 1 4.18
    -7 -5 1 4.43
    -7 -5 1 4.23
    7 5 -1 4.05
    7 5 -1 4.24
    7 5 -1 3.87
    -5 -5 1 0.45
    -5 -5 1 0.68
    5 -5 -1 0.77
    5 -5 -1 0.61
    -5 -5 1 0.93
    5 -5 -1 0.87
    -5 -5 1 0.54
    -5 -5 1 0.45
    5 5 -1 0.91
    -5 5 1 0.51
    5 5 -1 0.49
    5 5 -1 0.65
    5 5 -1 0.85
    3 -5 -1 0.74
    3 -5 -1 0.81
    -3 -5 1 0.7
    -3 -5 1 0.68
    -3 -5 1 0.71
    -3 -5 1 0.93
    -3 -5 1 0.64
    -3 -5 1 0.6
    -3 5 1 0.66
    3 5 -1 0.74
    3 5 -1 0.66
    3 5 -1 0.48
    3 5 -1 0.76
    1 -5 -1 0.03
    1 -5 -1 0.07
    -1 -5 1 -0.05
    -1 -5 1 -0.09
    1 5 -1 0
    -1 5 1 0.02
    -1 5 1 0.06
    1 5 -1 -0.04
    -1 5 1 -0.09
    1 5 -1 -0.01
    1 5 -1 -0.03
    -1 5 1 -0.1
    -1 -5 -1 12.31
    -1 -5 -1 11.71
    -1 -5 -1 12.28
    -1 -5 -1 12.1
    -1 5 -1 11.96
    1 5 1 11.98
    1 5 1 11.86
    -1 5 -1 11.64
    1 5 1 12.03
    1 5 1 11.9
    -3 -5 -1 17.78
    -3 -5 -1 19.15
    -3 -5 -1 17.99
    -3 -5 -1 17.23
    -3 -5 -1 15.63
    3 5 1 17.66
    3 5 1 16.48
    3 5 1 17.29
    -3 5 -1 17.48
    -3 5 -1 17.37
    3 5 1 17.51
    -5 -5 -1 4.81
    -5 -5 -1 4.42
    -5 -5 -1 4.08
    -5 -5 -1 4.31
    -5 -5 -1 4.39
    5 5 1 4.83
    5 5 1 4.94
    5 5 1 4.63
    -5 5 -1 4.84
    -5 5 -1 4.8
    -7 -5 -1 6.61
    -7 -5 -1 6.75
    -7 -5 -1 7.37
    -7 -5 -1 7.27
    -7 -5 -1 6.88
    7 5 1 6.88
    7 5 1 6.35
    7 5 1 6.54
    7 5 1 6.88
    -9 -5 -1 0.7
    -9 -5 -1 0.74
    9 -5 1 1.16
    -9 -5 -1 1.26
    9 -5 1 1.15
    -9 -5 -1 1.05
    9 5 1 1.07
    9 5 1 1
    -9 5 -1 1.32
    9 5 1 1.34
    9 5 1 1.32
    11 -5 1 0.92
    -11 -5 -1 0.78
    -11 -5 -1 0.71
    -11 -5 -1 0.85
    11 5 1 0.73
    -11 5 -1 0.86
    11 5 1 0.92
    11 5 1 0.76
    -11 5 -1 0.85
    11 5 1 0.95
    -11 5 -1 0.92
    13 -5 1 0.62
    -13 -5 -1 0.69
    13 -5 1 0.8
    13 -5 1 0.57
    -13 -5 -1 0.54
    13 -5 1 0.79
    13 -5 1 0.75
    -13 -5 -1 0.76
    13 5 1 0.5
    -13 5 -1 0.93
    -13 5 -1 0.84
    -13 5 -1 0.85
    13 5 1 0.4
    15 -5 1 0.04
    15 -5 1 0.14
    15 -5 1 -0.19
    -15 -5 -1 0.01
    15 -5 1 0.03
    -15 -5 -1 0.05
    15 -5 1 0.14
    15 5 1 0.17
    -15 5 -1 0.14
    15 5 1 0.32
    -15 5 -1 0.03
    15 5 1 0.05
    17 -5 1 0.31
    17 -5 1 -0.16
    -17 -5 -1 0.4
    -17 -5 -1 0.14
    17 -5 1 0.44
    17 -5 1 0.17
    17 5 1 0.38
    17 5 1 0.4
    17 5 1 0.31
    -17 5 -1 0.24
    -19 -5 -1 2.85
    -19 -5 -1 3.99
    -19 -5 -1 3.01
    19 -5 1 3.89
    19 -5 1 3.36
    19 -5 1 3.34
    19 5 1 3.38
    19 5 1 3.38
    -19 5 -1 3.21
    19 5 1 3.26
    21 -5 1 0.07
    -21 -5 -1 -0.05
    21 -5 1 0.08
    -21 -5 -1 0.01
    21 -5 1 0.2
    -21 -5 -1 0.51
    21 5 1 -0.25
    21 5 1 -0.09
    -21 5 -1 0
    -21 5 -1 0.27
    -23 -5 -1 0.55
    23 -5 1 0.57
    23 -5 1 0.86
    23 -5 1 0.36
    -23 -5 -1 0.59
    23 5 1 0.08
    -23 5 -1 0.66
    23 5 1 0.37
    -23 5 -1 0.98
    25 -5 1 0.17
    25 -5 1 -0.17
    -25 -5 -1 0.06
    -25 -5 -1 -0.25
    25 -5 1 -0.33
    -25 5 -1 0.14
    25 5 1 0.12
    25 5 1 -0.06
    -25 5 -1 -0.15
    -27 -5 -1 0.12
    -27 -5 -1 0.04
    27 -5 1 0.5
    27 -5 1 -0.38
    27 5 1 0.26
    27 5 1 0.42
    -27 5 -1 0.43
    -27 5 -1 0.42
    -26 -6 1 0.64
    26 -6 -1 1.41
    -26 -6 1 0.69
    26 -6 -1 0.29
    -26 6 1 0.71
    26 6 -1 0.61
    26 6 -1 0.02
    -26 6 1 0.54
    24 -6 -1 -0.2
    -24 -6 1 -0.19
    24 -6 -1 -0.14
    -24 -6 1 -0.26
    24 -6 -1 -0.34
    -24 6 1 0.16
    24 6 -1 0.59
    -24 6 1 0.06
    24 6 -1 0.33
    22 -6 -1 0.76
    -22 -6 1 0.96
    22 -6 -1 0.56
    -22 -6 1 0.42
    -22 -6 1 0.61
    22 -6 -1 0.67
    -22 6 1 0.33
    22 6 -1 0.01
    22 6 -1 0.58
    -22 6 1 0.52
    20 -6 -1 1.65
    20 -6 -1 0.89
    -20 -6 1 1.59
    -20 -6 1 1
    20 -6 -1 0.97
    -20 -6 1 0.93
    20 6 -1 1.37
    -20 6 1 1.23
    -20 6 1 0.92
    20 6 -1 1.31
    20 6 -1 1.11
    -18 -6 1 0.05
    18 -6 -1 0.05
    -18 -6 1 -0.05
    18 -6 -1 -0.14
    -18 -6 1 0.06
    18 -6 -1 -0.12
    18 -6 -1 -0.21
    18 6 -1 -0.17
    18 6 -1 0.08
    18 6 -1 -0.15
    -18 6 1 -0.05
    -18 6 1 -0.08
    18 6 -1 0.37
    -16 -6 1 0.01
    16 -6 -1 0.01
    16 -6 -1 0.02
    -16 -6 1 0.1
    16 -6 -1 -0.05
    16 -6 -1 0.09
    16 -6 -1 0.12
    -16 6 1 -0.09
    -16 6 1 -0.13
    16 6 -1 -0.19
    16 6 -1 -0.02
    16 6 -1 0.05
    16 6 -1 0.12
    14 -6 -1 1.06
    14 -6 -1 1.16
    14 -6 -1 1.22
    -14 -6 1 0.63
    14 -6 -1 0.97
    -14 -6 1 1.18
    -14 -6 1 1.05
    14 -6 -1 1.27
    -14 6 1 1.08
    -14 6 1 0.87
    -14 6 1 1.19
    14 6 -1 1.32
    14 6 -1 1.21
    14 6 -1 1.03
    14 6 -1 1.32
    -12 -6 1 3.44
    -12 -6 1 3.62
    -12 -6 1 3.45
    12 -6 -1 3.12
    12 6 -1 3.35
    -12 6 1 3.01
    12 6 -1 3.53
    12 6 -1 3.59
    12 6 -1 3.51
    -10 -6 1 -0.05
    -10 -6 1 0.1
    10 -6 -1 0.04
    10 -6 -1 0.03
    -10 -6 1 0.05
    -10 -6 1 0.16
    10 6 -1 -0.01
    10 6 -1 -0.15
    10 6 -1 0.11
    10 6 -1 0.13
    8 -6 -1 0.25
    -8 -6 1 0.06
    -8 -6 1 0.26
    -8 -6 1 0.26
    -8 -6 1 0.11
    -8 -6 1 0.13
    8 6 -1 0.14
    8 6 -1 0.3
    8 6 -1 0.21
    8 6 -1 0.13
    -6 -6 1 1.1
    -6 -6 1 0.76
    -6 -6 1 0.4
    6 -6 -1 0.77
    -6 -6 1 0.75
    6 6 -1 0.83
    6 6 -1 0.79
    -6 6 1 0.72
    6 6 -1 0.65
    -4 -6 1 0.21
    -4 -6 1 0.3
    4 -6 -1 0.17
    4 -6 -1 0.32
    -4 -6 1 0.3
    -4 -6 1 0.33
    -4 -6 1 0.14
    -4 6 1 0.07
    4 6 -1 0.27
    4 6 -1 0.16
    4 6 -1 0.15
    4 6 -1 0.21
    2 -6 -1 0.06
    2 -6 -1 0.09
    -2 -6 1 0.06
    -2 -6 1 0.04
    2 6 -1 0.09
    2 6 -1 -0.03
    2 6 -1 0
    -2 6 1 0.13
    2 6 -1 0.02
    0 -6 1 2.81
    0 -6 -1 3.17
    0 -6 1 2.99
    0 -6 -1 2.9
    0 6 1 3.35
    0 6 1 3.06
    0 6 1 3.09
    0 6 1 3.13
    0 6 -1 3.17
    0 6 -1 3.14
    -2 -6 -1 0.24
    -2 -6 -1 0.22
    -2 -6 -1 0.25
    -2 -6 -1 0.23
    -2 -6 -1 0.17
    2 6 1 0.29
    -2 6 -1 0.15
    2 6 1 0.19
    2 6 1 0.36
    2 6 1 0.12
    -2 6 -1 0.24
    -4 -6 -1 17.96
    -4 -6 -1 16.62
    -4 -6 -1 16.24
    -4 -6 -1 17.27
    -4 -6 -1 17.08
    -4 6 -1 16.72
    4 6 1 17.31
    4 6 1 15.91
    -4 6 -1 16.3
    4 6 1 16.53
    -6 -6 -1 1.27
    -6 -6 -1 1.48
    -6 -6 -1 1.75
    -6 -6 -1 1.56
    -6 -6 -1 1.24
    6 6 1 1.46
    6 6 1 1.3
    6 6 1 1.67
    6 6 1 1.47
    -8 -6 -1 1.17
    -8 -6 -1 0.87
    -8 -6 -1 1.12
    -8 -6 -1 1.44
    -8 -6 -1 1.47
    8 6 1 1.06
    8 6 1 1.38
    8 6 1 1.43
    8 6 1 1.51
    10 -6 1 0.04
    -10 -6 -1 0.12
    -10 -6 -1 0.34
    -10 -6 -1 -0.16
    -10 -6 -1 -0.06
    10 -6 1 0.11
    10 6 1 -0.14
    10 6 1 0.1
    10 6 1 0
    10 6 1 -0.1
    -12 -6 -1 4.1
    12 -6 1 4.51
    -12 -6 -1 4.87
    -12 -6 -1 4.22
    12 6 1 4.39
    12 6 1 5.46
    12 6 1 4.62
    -12 6 -1 4.09
    12 6 1 4.54
    -14 -6 -1 11.09
    14 -6 1 9.06
    14 -6 1 9.6
    14 -6 1 9.97
    14 -6 1 9.69
    -14 -6 -1 10.84
    14 -6 1 10.56
    -14 -6 -1 10.47
    14 6 1 10.48
    14 6 1 10.94
    -14 6 -1 9.87
    -14 6 -1 10.31
    14 6 1 10.05
    -14 6 -1 10.34
    14 6 1 10.19
    16 -6 1 3.03
    -16 -6 -1 2.38
    -16 -6 -1 3.43
    16 -6 1 2.87
    16 -6 1 2.7
    16 -6 1 2.83
    16 6 1 2.96
    -16 6 -1 2.56
    -16 6 -1 3.03
    16 6 1 2.75
    18 -6 1 0.13
    18 -6 1 0.31
    18 -6 1 0.12
    18 -6 1 0.16
    -18 -6 -1 0.12
    -18 -6 -1 0.15
    -18 6 -1 0.03
    18 6 1 0.59
    18 6 1 0.31
    -18 6 -1 0.09
    20 -6 1 0.15
    20 -6 1 0.44
    -20 -6 -1 0.28
    -20 -6 -1 0.77
    -20 -6 -1 0.58
    20 -6 1 0.43
    -20 6 -1 0.06
    -20 6 -1 0.35
    20 6 1 0.64
    20 6 1 0.39
    -22 -6 -1 -0.1
    22 -6 1 -0.02
    22 -6 1 -0.33
    22 -6 1 0.34
    -22 -6 -1 -0.17
    22 6 1 0.36
    -22 6 -1 -0.22
    -22 6 -1 -0.06
    22 6 1 -0.11
    24 -6 1 0.08
    -24 -6 -1 1.04
    -24 -6 -1 0.46
    24 -6 1 0.37
    24 6 1 0.1
    -24 6 -1 0.22
    -24 6 -1 0.13
    24 6 1 -0.09
    -26 -6 -1 0.28
    26 -6 1 -0.12
    26 -6 1 -0.03
    -26 -6 -1 -0.04
    26 6 1 0.33
    26 6 1 -0.11
    25 -7 -1 -0.05
    -25 -7 1 -0.45
    25 -7 -1 -0.01
    -25 -7 1 0.02
    25 7 -1 0.35
    23 -7 -1 1.47
    -23 -7 1 1.24
    -23 -7 1 1.27
    23 -7 -1 1.22
    23 7 -1 1.11
    23 7 -1 0.57
    -23 7 1 0.8
    -21 -7 1 -0.21
    21 -7 -1 0.08
    -21 -7 1 -0.15
    -21 -7 1 0.15
    21 -7 -1 0.32
    21 -7 -1 0.13
    21 7 -1 0.04
    -21 7 1 -0.01
    -21 7 1 -0.22
    21 7 -1 0.21
    21 7 -1 0.06
    -19 -7 1 0.28
    19 -7 -1 0.17
    19 -7 -1 -0.2
    19 -7 -1 0.26
    -19 -7 1 -0.39
    -19 -7 1 0.13
    19 7 -1 0.19
    19 7 -1 0.14
    -19 7 1 0.11
    19 7 -1 -0.3
    -19 7 1 0.08
    17 -7 -1 0.68
    -17 -7 1 1.02
    17 -7 -1 0.55
    -17 -7 1 0.34
    17 -7 -1 0.85
    17 -7 -1 0.56
    17 7 -1 0.4
    -17 7 1 0.39
    17 7 -1 0.23
    17 7 -1 0.34
    15 -7 -1 1.62
    15 -7 -1 1.64
    -15 -7 1 2.16
    15 -7 -1 1.5
    -15 -7 1 1.87
    15 -7 -1 1.67
    15 7 -1 1.73
    -15 7 1 1.79
    15 7 -1 1.6
    15 7 -1 2.21
    15 7 -1 1.38
    -13 -7 1 4.53
    13 -7 -1 3.92
    -13 -7 1 4.33
    -13 -7 1 4.04
    13 7 -1 4.88
    13 7 -1 4.06
    13 7 -1 4.34
    13 7 -1 3.85
    -11 -7 1 1.64
    -11 -7 1 1.81
    -11 -7 1 1.59
    -11 -7 1 1.93
    11 7 -1 1.9
    11 7 -1 1.96
    11 7 -1 1.38
    -9 -7 1 2.03
    -9 -7 1 2.01
    -9 -7 1 2.12
    -9 -7 1 1.77
    -9 -7 1 1.6
    9 7 -1 1.65
    9 7 -1 1.6
    9 7 -1 1.36
    -7 -7 1 0.78
    -7 -7 1 0.86
    -7 -7 1 0.62
    -7 -7 1 0.55
    -7 7 1 0.7
    7 7 -1 0.83
    7 7 -1 0.67
    7 7 -1 0.25
    -5 -7 1 2.03
    -5 -7 1 2.31
    -5 -7 1 2.87
    5 -7 -1 2.12
    -5 -7 1 2.26
    -5 -7 1 2.49
    -5 7 1 2.53
    5 7 -1 2.11
    5 7 -1 2.39
    5 7 -1 2.06
    5 7 -1 1.97
    -3 -7 1 16.11
    -3 -7 1 16.41
    3 -7 -1 15.73
    -3 -7 1 16.37
    3 7 -1 16.27
    3 7 -1 16.1
    3 7 -1 15.28
    3 7 -1 17.29
    -3 7 1 16.21
    -1 -7 1 0.48
    1 -7 -1 0.51
    1 -7 -1 0.6
    -1 -7 1 0.39
    1 7 -1 0.26
    -1 7 1 0.26
    1 7 -1 0.23
    -1 -7 -1 9.1
    -1 -7 -1 9.85
    -1 -7 -1 9.71
    -1 7 -1 9.77
    1 7 1 9.36
    -1 7 -1 10.85
    1 7 1 9.81
    1 7 1 9.07
    1 7 1 8.97
    -3 -7 -1 0.2
    -3 -7 -1 0.11
    -3 -7 -1 0.1
    -3 -7 -1 0.14
    -3 -7 -1 0.12
    -3 7 -1 -0.04
    -3 7 -1 0.31
    3 7 1 0.09
    3 7 1 0.06
    3 7 1 0.06
    3 7 1 -0.14
    -5 -7 -1 0.08
    -5 -7 -1 0.08
    -5 -7 -1 0.15
    -5 -7 -1 0.08
    -5 -7 -1 -0.16
    5 7 1 0.16
    5 7 1 0.51
    5 7 1 0.28
    -5 7 -1 0.13
    -7 -7 -1 1.35
    -7 -7 -1 0.74
    -7 -7 -1 1.29
    -7 -7 -1 1.08
    -7 -7 -1 1.16
    7 7 1 0.87
    7 7 1 1.33
    7 7 1 0.76
    -9 -7 -1 22.52
    -9 -7 -1 23
    -9 -7 -1 24.67
    -9 -7 -1 25.03
    9 7 1 23.35
    9 7 1 24.52
    9 7 1 23.4
    -11 -7 -1 1.69
    -11 -7 -1 1.93
    -11 -7 -1 2.76
    -11 -7 -1 2.2
    11 7 1 2.36
    11 7 1 2.72
    11 7 1 1.96
    11 7 1 2.06
    13 -7 1 0.85
    -13 -7 -1 1.04
    -13 -7 -1 0.69
    -13 -7 -1 0.63
    13 7 1 0.65
    13 7 1 0.79
    13 7 1 1.06
    13 7 1 0.6
    -15 -7 -1 0.02
    -15 -7 -1 -0.06
    15 -7 1 0.17
    15 -7 1 0.17
    15 7 1 -0.07
    15 7 1 0.17
    -15 7 -1 0.03
    15 7 1 0.13
    17 -7 1 -0.04
    17 -7 1 -0.16
    17 -7 1 0.21
    -17 -7 -1 0.01
    17 -7 1 -0.03
    -17 -7 -1 0.11
    17 7 1 0.07
    17 7 1 0.16
    -17 7 -1 0.15
    19 -7 1 -0.15
    -19 -7 -1 0.47
    -19 -7 -1 0.19
    19 -7 1 0.25
    19 -7 1 0.33
    -19 7 -1 0.15
    19 7 1 -0.15
    19 7 1 0.18
    -21 -7 -1 0.13
    -21 -7 -1 0.46
    21 -7 1 -0.12
    -21 -7 -1 -0.11
    21 -7 1 0.42
    21 7 1 -0.06
    -21 7 -1 0.14
    21 7 1 -0.1
    -23 -7 -1 -0.07
    23 -7 1 0.68
    23 -7 1 0.22
    -23 -7 -1 -0.01
    23 7 1 0.15
    23 7 1 -0.65
    25 -7 1 0.93
    25 -7 1 -0.6
    -25 -7 -1 -0.04
    -25 -7 -1 -0.48
    25 7 1 -0.3
    -24 -8 1 -0.05
    24 -8 -1 0.3
    24 -8 -1 0.27
    -24 -8 1 0.25
    24 8 -1 0.56
    22 -8 -1 0.93
    -22 -8 1 0.84
    22 -8 -1 0.68
    -22 -8 1 0.79
    -22 -8 1 0.36
    22 8 -1 0.52
    20 -8 -1 -0.02
    -20 -8 1 0.17
    20 -8 -1 0.02
    -20 -8 1 0.05
    -20 -8 1 0.2
    20 8 -1 0
    20 8 -1 -0.47
    -20 8 1 0.06
    18 -8 -1 -0.03
    18 -8 -1 0.14
    -18 -8 1 0.13
    18 -8 -1 0.05
    -18 -8 1 -0.27
    18 8 -1 -0.13
    18 8 -1 0.32
    18 8 -1 0.06
    16 -8 -1 0.26
    16 -8 -1 0.14
    -16 -8 1 -0.02
    -16 -8 1 0.18
    16 8 -1 0.03
    16 8 -1 -0.18
    16 8 -1 -0.13
    -14 -8 1 0.06
    -14 -8 1 0.37
    14 8 -1 0.12
    14 8 -1 0.62
    14 8 -1 0.29
    -12 -8 1 -0.08
    -12 -8 1 0.12
    -12 -8 1 0.08
    12 8 -1 0.37
    12 8 -1 0.18
    12 8 -1 0.09
    12 8 -1 -0.07
    -10 -8 1 1.58
    -10 -8 1 1.53
    -10 -8 1 1.28
    -10 -8 1 1.96
    -10 -8 1 1.96
    10 8 -1 1.54
    10 8 -1 1.62
    10 8 -1 2.09
    -8 -8 1 4.6
    -8 -8 1 4.51
    -8 -8 1 4.55
    -8 -8 1 4.46
    -8 -8 1 3.66
    8 8 -1 4.55
    8 8 -1 4.73
    -8 8 1 5.93
    8 8 -1 4.09
    -6 -8 1 2.46
    -6 -8 1 1.94
    -6 -8 1 2.51
    -6 -8 1 2.12
    6 8 -1 2.39
    6 8 -1 2.52
    6 8 -1 1.6
    -6 8 1 2.22
    -4 -8 1 0.08
    -4 -8 1 0.16
    -4 -8 1 0.19
    -4 -8 1 0.24
    -4 -8 1 0.25
    4 8 -1 0.21
    -4 8 1 0.27
    4 8 -1 0.19
    4 8 -1 0.15
    4 8 -1 0.09
    2 -8 -1 3.9
    2 -8 -1 3.73
    -2 -8 1 3.24
    -2 8 1 4.05
    2 8 -1 3.06
    2 8 -1 3.26
    2 8 -1 3.32
    2 8 -1 3.48
    0 -8 1 15.64
    0 -8 1 14.97
    0 -8 -1 15.5
    0 8 -1 16.08
    0 8 1 16.6
    0 8 -1 16.21
    0 8 1 16.45
    0 8 1 14.58
    -2 -8 -1 3.1
    -2 -8 -1 3.14
    -2 -8 -1 3.82
    -2 -8 -1 3.17
    -2 -8 -1 3.25
    -2 8 -1 2.75
    2 8 1 3.37
    2 8 1 2.88
    2 8 1 2.86
    -2 8 -1 3.9
    2 8 1 3.39
    -4 -8 -1 3.72
    -4 -8 -1 4.84
    -4 -8 -1 4.24
    -4 -8 -1 3.36
    -4 -8 -1 3.75
    4 8 1 4.44
    4 8 1 4.15
    4 8 1 3.5
    -4 8 -1 3.17
    -6 -8 -1 12.74
    -6 -8 -1 12.71
    -6 -8 -1 14.19
    -6 -8 -1 12.88
    -6 -8 -1 12.77
    6 8 1 13.17
    6 8 1 13.27
    -6 8 -1 13.11
    6 8 1 12.86
    -8 -8 -1 0.42
    -8 -8 -1 0.66
    -8 -8 -1 0.39
    -8 -8 -1 0.65
    -8 -8 -1 0.58
    8 8 1 0.94
    8 8 1 0.41
    8 8 1 0.38
    -10 -8 -1 1.05
    -10 -8 -1 0.71
    -10 -8 -1 1.34
    10 8 1 1.14
    10 8 1 0.81
    10 8 1 1.15
    10 8 1 0.84
    -12 -8 -1 5.67
    -12 -8 -1 5.5
    -12 -8 -1 5.75
    12 8 1 7.2
    12 8 1 6.1
    12 8 1 6.01
    -14 -8 -1 0.1
    -14 -8 -1 0.08
    14 8 1 0.1
    14 8 1 0.36
    14 8 1 -0.04
    -16 -8 -1 -0.23
    -16 -8 -1 0.04
    16 8 1 0.14
    16 8 1 0.11
    16 8 1 -0.03
    -18 -8 -1 0.91
    18 -8 1 1.18
    -18 -8 -1 1.72
    18 -8 1 1.54
    18 8 1 1.21
    18 8 1 1.41
    18 8 1 1.37
    -20 -8 -1 -0.05
    20 -8 1 0.33
    -20 -8 -1 0.16
    20 -8 1 -0.16
    20 8 1 0.2
    22 -8 1 0.3
    22 -8 1 0.15
    -22 -8 -1 -0.29
    -22 -8 -1 -0.34
    22 8 1 -0.28
    24 -8 1 0.34
    24 -8 1 0.15
    -24 -8 -1 0.15
    -24 -8 -1 -0.04
    24 8 1 0.08
    -23 -9 1 -0.46
    23 -9 -1 -0.06
    23 -9 -1 0.4
    -23 -9 1 0.49
    23 9 -1 0.89
    -21 -9 1 0.17
    -21 -9 1 -0.17
    -21 -9 1 -0.01
    21 -9 -1 -0.28
    21 -9 -1 0.16
    21 9 -1 0.02
    19 -9 -1 0.12
    -19 -9 1 0.21
    19 -9 -1 0.64
    -19 -9 1 -0.28
    19 9 -1 0.24
    19 9 -1 -0.03
    -17 -9 1 -0.07
    -17 -9 1 -0.31
    17 -9 -1 0.35
    17 9 -1 0.2
    17 9 -1 0.38
    17 9 -1 0.24
    -15 -9 1 0.94
    -15 -9 1 0.92
    15 9 -1 1.06
    15 9 -1 0.88
    15 9 -1 1.1
    -13 -9 1 1.84
    -13 -9 1 2.64
    13 9 -1 2.87
    13 9 -1 3.35
    13 9 -1 2.98
    -11 -9 1 0.33
    -11 -9 1 0.36
    -11 -9 1 0.25
    11 9 -1 0.46
    11 9 -1 0.3
    11 9 -1 0.15
    -9 -9 1 -0.06
    -9 -9 1 0.4
    -9 -9 1 0.1
    -9 -9 1 0.41
    -9 -9 1 0.14
    9 9 -1 0.39
    9 9 -1 0.28
    9 9 -1 0.12
    -7 -9 1 0.65
    -7 -9 1 0.79
    -7 -9 1 1.35
    -7 -9 1 0.51
    7 9 -1 0.95
    7 9 -1 0.74
    -7 9 1 0.29
    7 9 -1 0.35
    -5 -9 1 0.33
    -5 -9 1 0.6
    -5 -9 1 0.4
    -5 -9 1 0.45
    5 9 -1 0.5
    5 9 -1 0.41
    -5 9 1 0.44
    5 9 -1 0.54
    5 9 -1 0.26
    -3 -9 1 5.71
    -3 -9 1 5.07
    -3 -9 1 5
    -3 -9 1 5.23
    3 9 -1 5.45
    3 9 -1 5.49
    -3 9 1 5.35
    3 9 -1 5.37
    3 9 -1 4.9
    -1 -9 1 0.01
    1 -9 -1 0.08
    -1 9 1 0.33
    1 9 -1 0.06
    1 9 -1 0.08
    -1 -9 -1 1.14
    -1 -9 -1 1.14
    -1 -9 -1 1.18
    -1 -9 -1 1.13
    -1 9 -1 0.81
    1 9 1 1.26
    -1 9 -1 1.4
    1 9 1 1.1
    1 9 1 1.04
    -3 -9 -1 0.91
    -3 -9 -1 1.17
    -3 -9 -1 1.41
    -3 -9 -1 1.42
    -3 -9 -1 1.09
    3 9 1 1.19
    -3 9 -1 0.91
    3 9 1 1.27
    3 9 1 1.17
    3 9 1 0.97
    -5 -9 -1 0.12
    -5 -9 -1 0.17
    -5 -9 -1 0.31
    -5 -9 -1 0.17
    -5 -9 -1 0.09
    5 9 1 0.17
    -5 9 -1 0.29
    5 9 1 0.29
    5 9 1 0.04
    -7 -9 -1 0.03
    -7 -9 -1 -0.24
    -7 -9 -1 -0.12
    -7 -9 -1 -0.11
    -7 -9 -1 -0.21
    7 9 1 -0.01
    7 9 1 0.07
    7 9 1 0.24
    -9 -9 -1 9.36
    -9 -9 -1 8.57
    -9 -9 -1 9.8
    9 9 1 9.3
    9 9 1 9.16
    9 9 1 9.19
    -11 -9 -1 0.23
    -11 -9 -1 -0.01
    -11 -9 -1 0.08
    11 9 1 0.44
    11 9 1 -0.08
    11 9 1 -0.03
    -13 -9 -1 0.11
    -13 -9 -1 0.14
    13 9 1 -0.05
    13 9 1 0.3
    13 9 1 0.6
    -15 -9 -1 -0.1
    -15 -9 -1 0.21
    15 9 1 -0.16
    15 9 1 0.19
    -17 -9 -1 0.13
    -17 -9 -1 0.03
    17 9 1 0.18
    17 9 1 0.06
    19 -9 1 0.76
    19 -9 1 0.58
    -19 -9 -1 0.07
    -19 -9 -1 0.39
    19 9 1 0.6
    21 -9 1 0.18
    -21 -9 -1 0.38
    21 -9 1 0.19
    -21 -9 -1 0.39
    21 9 1 0.17
    22 -10 -1 0.02
    22 -10 -1 -0.15
    -22 -10 1 -0.48
    -22 -10 1 0.41
    -22 -10 1 0.12
    22 10 -1 0.16
    22 10 -1 0.12
    -20 -10 1 0.04
    20 -10 -1 -0.21
    -20 -10 1 0.28
    20 10 -1 0.1
    20 10 -1 0.09
    -18 -10 1 1.38
    -18 -10 1 1.26
    18 10 -1 1.44
    18 10 -1 2.13
    18 10 -1 1.84
    -16 -10 1 -0.13
    -16 -10 1 0.02
    16 10 -1 -0.31
    16 10 -1 -0.07
    16 10 -1 0.34
    -14 -10 1 1.5
    -14 -10 1 1.24
    14 10 -1 1.14
    14 10 -1 1.1
    14 10 -1 1.8
    -12 -10 1 0.3
    -12 -10 1 -0.07
    12 10 -1 0.05
    12 10 -1 0.34
    12 10 -1 0.24
    -10 -10 1 0.05
    -10 -10 1 -0.06
    -10 -10 1 0.19
    10 10 -1 0.12
    10 10 -1 0.14
    10 10 -1 0.15
    -8 -10 1 -0.11
    -8 -10 1 0.4
    -8 -10 1 -0.02
    -8 -10 1 -0.05
    -8 10 1 0.15
    8 10 -1 -0.1
    8 10 -1 0.05
    8 10 -1 0.1
    -6 -10 1 0.07
    -6 -10 1 0.1
    -6 -10 1 -0.02
    6 10 -1 0
    -6 10 1 0.07
    6 10 -1 -0.25
    6 10 -1 -0.1
    -4 -10 1 0
    -4 -10 1 -0.13
    -4 -10 1 -0.11
    -4 -10 1 -0.12
    -4 -10 1 -0.1
    4 10 -1 -0.1
    -4 10 1 -0.03
    4 10 -1 0.15
    4 10 -1 -0.03
    -2 -10 1 2.67
    2 -10 -1 2.61
    2 10 -1 2.75
    2 10 -1 2.95
    -2 10 1 2.07
    0 -10 -1 0.59
    0 10 1 0.48
    0 10 -1 0.57
    0 10 -1 0.86
    -2 -10 -1 0.14
    -2 -10 -1 0.1
    -2 -10 -1 0.27
    -2 -10 -1 0.21
    -2 -10 -1 0.2
    2 10 1 0.11
    -2 10 -1 0
    2 10 1 -0.1
    -4 -10 -1 0.84
    -4 -10 -1 0.68
    -4 -10 -1 0.52
    -4 -10 -1 0.39
    -4 10 -1 0.78
    4 10 1 1.06
    4 10 1 0.76
    -6 -10 -1 0.05
    -6 -10 -1 0.21
    -6 -10 -1 0.12
    -6 -10 -1 -0.07
    6 10 1 0.2
    6 10 1 0.07
    6 10 1 0.25
    -6 10 -1 -0.19
    -8 -10 -1 -0.11
    -8 -10 -1 -0.21
    8 10 1 -0.15
    8 10 1 -0.02
    8 10 1 0.06
    -10 -10 -1 0.19
    -10 -10 -1 0.36
    10 10 1 0.21
    10 10 1 -0.08
    10 10 1 0.02
    -12 -10 -1 -0.1
    -12 -10 -1 0.25
    -12 -10 -1 0.27
    12 10 1 -0.08
    12 10 1 0.25
    12 10 1 0.1
    -14 -10 -1 -0.19
    -14 -10 -1 -0.03
    14 10 1 0.23
    14 10 1 0.03
    14 10 1 0.02
    -16 -10 -1 -0.1
    -16 -10 -1 0.1
    16 10 1 0.24
    16 10 1 0.93
    -18 -10 -1 -0.37
    -18 -10 -1 0.04
    18 10 1 0.07
    18 10 1 -0.18
    -20 -10 -1 0.42
    20 -10 1 0.53
    -20 -10 -1 -0.37
    20 10 1 -0.01
    20 10 1 0.06
    -19 -11 1 0.14
    -19 -11 1 0.1
    19 11 -1 0.51
    19 11 -1 -0.16
    19 11 -1 0.41
    -17 -11 1 0.25
    -17 -11 1 0.14
    17 11 -1 0.14
    17 11 -1 -0.09
    17 11 -1 -0.11
    -15 -11 1 0.16
    -15 -11 1 0.29
    15 11 -1 0.39
    15 11 -1 0.23
    15 11 -1 -0.16
    -13 -11 1 0.19
    -13 -11 1 0.16
    13 11 -1 0.28
    13 11 -1 0.29
    13 11 -1 0.77
    -11 -11 1 0.45
    -11 -11 1 0.68
    -11 -11 1 0.99
    11 11 -1 1.02
    11 11 -1 0.68
    11 11 -1 0.74
    -9 -11 1 0.65
    -9 -11 1 1.09
    -9 -11 1 1
    9 11 -1 0.89
    9 11 -1 0.89
    9 11 -1 0.98
    -7 -11 1 0.56
    -7 -11 1 0.72
    -7 -11 1 0.75
    7 11 -1 0.32
    7 11 -1 0.64
    -7 11 1 0.36
    7 11 -1 0.7
    -5 -11 1 0.1
    -5 -11 1 -0.15
    -5 -11 1 -0.11
    5 11 -1 -0.11
    5 11 -1 0.16
    -5 11 1 0.19
    5 11 -1 0.16
    -3 -11 1 0.93
    -3 11 1 0.96
    3 11 -1 1.01
    3 11 -1 1.48
    1 -11 -1 -0.01
    1 11 -1 0.12
    1 11 -1 0.25
    -1 11 1 0
    -1 -11 -1 0.06
    -1 -11 -1 0.36
    -1 -11 -1 0.03
    -1 -11 -1 0.14
    -1 11 -1 -0.15
    1 11 1 0.25
    -3 -11 -1 0.3
    -3 -11 -1 -0.18
    -3 -11 -1 0.22
    -3 -11 -1 0.11
    3 11 1 0.12
    -3 11 -1 0.29
    3 11 1 -0.02
    -5 -11 -1 0.05
    -5 -11 -1 -0.23
    -5 -11 -1 0.07
    5 11 1 0.06
    5 11 1 -0.17
    -5 11 -1 0.08
    -7 -11 -1 0.13
    -7 -11 -1 0.04
    7 11 1 0.23
    7 11 1 -0.08
    -9 -11 -1 3.3
    -9 -11 -1 2.49
    9 11 1 3.14
    9 11 1 3.31
    -11 -11 -1 0.77
    -11 -11 -1 0.72
    -11 -11 -1 0.75
    11 11 1 0.43
    11 11 1 0.46
    -13 -11 -1 -0.27
    -13 -11 -1 0.19
    13 11 1 0.15
    13 11 1 -0.22
    -15 -11 -1 -0.09
    -15 -11 -1 0.44
    15 11 1 -0.04
    15 11 1 -0.09
    -17 -11 -1 -0.34
    -17 -11 -1 -0.09
    17 11 1 -0.09
    17 11 1 -0.11
    -19 -11 -1 0
    -19 -11 -1 -0.02
    19 11 1 -0.04
    19 11 1 0.18
    -18 -12 1 0.75
    18 12 -1 1.2
    -16 -12 1 0.11
    -16 -12 1 -0.01
    16 12 -1 0.51
    16 12 -1 0.09
    16 12 -1 -0.16
    -14 -12 1 0.54
    -14 -12 1 0.16
    14 12 -1 0.4
    14 12 -1 0.34
    14 12 -1 0.14
    -12 -12 1 0.1
    -12 -12 1 0.2
    12 12 -1 0.24
    12 12 -1 0.19
    12 12 -1 0.24
    -10 -12 1 1.07
    -10 -12 1 1.32
    -10 -12 1 1.31
    10 12 -1 1.41
    10 12 -1 0.94
    10 12 -1 0.36
    -8 -12 1 2.24
    -8 -12 1 1.76
    -8 -12 1 2.15
    -8 12 1 2.06
    8 12 -1 1.93
    8 12 -1 1.87
    8 12 -1 2.86
    -6 -12 1 1.74
    -6 -12 1 2.09
    -6 -12 1 2.63
    -6 12 1 2.02
    6 12 -1 2.24
    6 12 -1 2.09
    6 12 -1 2.56
    -4 -12 1 0.12
    4 12 -1 -0.09
    4 12 -1 0.53
    -4 12 1 0.42
    -2 12 1 1.2
    2 12 -1 1.68
    0 -12 -1 0.04
    0 -12 -1 0.13
    0 12 -1 0.62
    0 12 1 0.32
    -2 -12 -1 2.33
    -2 -12 -1 2
    -2 -12 -1 3.56
    2 12 1 2.72
    -2 12 -1 2.74
    -4 -12 -1 0.43
    -4 -12 -1 0.37
    -4 -12 -1 0.18
    -4 12 -1 0.37
    4 12 1 0.2
    4 12 1 0.43
    -6 -12 -1 2.67
    -6 -12 -1 2
    -6 12 -1 2.06
    6 12 1 2.24
    6 12 1 2.24
    -8 -12 -1 0.24
    -8 -12 -1 0.15
    8 12 1 0.81
    8 12 1 0.48
    -10 -12 -1 0.23
    -10 -12 -1 0.35
    -10 -12 -1 -0.43
    10 12 1 0.2
    10 12 1 0.04
    -12 -12 -1 0.32
    -12 -12 -1 -0.11
    -12 -12 -1 0.2
    12 12 1 0.18
    12 12 1 0.16
    -14 -12 -1 0.09
    -14 -12 -1 0.22
    14 12 1 0.18
    14 12 1 0.06
    -16 -12 -1 -0.16
    -16 -12 -1 -0.13
    16 12 1 0.49
    16 12 1 0.16
    -13 -13 1 -0.17
    13 13 -1 -0.12
    13 13 -1 0.28
    13 13 -1 -0.05
    -11 -13 1 0.56
    11 13 -1 0.21
    11 13 -1 0.01
    11 13 -1 0.72
    -9 -13 1 1.51
    -9 -13 1 1.12
    9 13 -1 0.48
    9 13 -1 1.28
    -7 -13 1 0.64
    -7 -13 1 0.87
    -7 13 1 0.65
    7 13 -1 0.65
    -5 -13 1 0.04
    -5 -13 1 0.19
    -5 13 1 0.11
    5 13 -1 0.04
    -3 -13 1 0.22
    -3 -13 1 0.43
    3 13 -1 -0.08
    -3 13 1 0.11
    1 13 -1 0.71
    -1 13 1 0.78
    -1 -13 -1 0.21
    -1 13 -1 0.11
    1 13 1 -0.1
    -3 -13 -1 0.45
    -3 -13 -1 0.39
    -3 13 -1 0.46
    3 13 1 0
    -5 -13 -1 1.29
    5 13 1 0.66
    -5 13 -1 0.99
    -7 -13 -1 1.14
    7 13 1 0.27
    -9 -13 -1 1.55
    -9 -13 -1 1.44
    9 13 1 1.09
    9 13 1 1.14
    -11 -13 -1 -0.01
    -11 -13 -1 0.04
    -11 -13 -1 -0.04
    11 13 1 0.15
    11 13 1 0.09
    -13 -13 -1 0.17
    -13 -13 -1 0.28
    13 13 1 0.59
    13 13 1 0.35
    -10 -14 1 0.42
    10 14 -1 0.28
    -8 -14 1 1.39
    -8 -14 1 1.13
    8 14 -1 1.2
    -6 -14 1 0.4
    -6 -14 1 0.73
    -6 14 1 0.22
    6 14 -1 0.63
    -4 -14 1 0.66
    -4 -14 1 0.1
    -4 14 1 0.38
    4 14 -1 0.08
    -2 -14 1 -0.03
    -2 14 1 -0.26
    2 14 -1 0.12
    0 14 -1 0.42
    0 14 1 0.17
    -2 -14 -1 0.52
    2 14 1 -0.15
    -2 14 -1 0.19
    -4 -14 -1 -0.05
    4 14 1 0.3
    -4 14 -1 -0.17
    -6 -14 -1 0.34
    -6 -14 -1 0.31
    6 14 1 -0.05
    -8 -14 -1 0.65
    -8 -14 -1 1.43
    8 14 1 0.57
    -30 0 2 1.41
    30 0 -2 3.21
    30 0 -2 1.62
    28 0 -2 4.7
    28 0 -2 4.36
    -28 0 2 3.17
    28 0 -2 4.69
    -26 0 2 0.8
    26 0 -2 1.43
    26 0 -2 0.25
    26 0 -2 1.01
    24 0 -2 13.15
    -24 0 2 11.9
    24 0 -2 13.11
    -24 0 2 13.6
    24 0 -2 12.55
    22 0 -2 -0.13
    22 0 -2 0.02
    22 0 -2 -0.07
    -22 0 2 -0.18
    -22 0 2 0.05
    -20 0 2 1.74
    20 0 -2 1.34
    20 0 -2 1.35
    20 0 -2 1.39
    -20 0 2 1.38
    -20 0 2 1.86
    -18 0 2 31.11
    18 0 -2 33.32
    -18 0 2 34.01
    18 0 -2 32.24
    -18 0 2 32.47
    18 0 -2 33.99
    -16 0 2 9.41
    16 0 -2 10.3
    16 0 -2 11.07
    16 0 -2 9.8
    -16 0 2 9.42
    -16 0 2 10.35
    14 0 -2 1.62
    -14 0 2 1.12
    -14 0 2 1.74
    14 0 -2 1.19
    14 0 -2 1.47
    14 0 -2 1.48
    -12 0 2 39.51
    -12 0 2 39.13
    -12 0 2 40.65
    12 0 -2 39.99
    12 0 -2 38.56
    12 0 -2 38.55
    12 0 -2 37.79
    12 0 -2 40.1
    10 0 -2 119.52
    -10 0 2 123.22
    -10 0 2 119.8
    -10 0 2 121.89
    10 0 -2 130.35
    10 0 -2 124.65
    -10 0 2 125.44
    10 0 -2 122.66
    10 0 -2 126.65
    8 0 -2 55.55
    8 0 -2 55.86
    8 0 -2 57.36
    -8 0 2 57.83
    -8 0 2 55.71
    -8 0 2 56.31
    -8 0 2 51.52
    8 0 -2 58.07
    -8 0 2 56.67
    -8 0 2 59.23
    8 0 -2 56.49
    8 0 -2 57.09
    6 0 -2 85.48
    6 0 -2 85.81
    6 0 -2 88.92
    -6 0 2 91.58
    -6 0 2 87.87
    -6 0 2 92.2
    -6 0 2 89.63
    -6 0 2 86.13
    6 0 -2 86
    6 0 -2 90.97
    -6 0 2 89.98
    4 0 -2 22.93
    4 0 -2 24.04
    4 0 -2 23.08
    -4 0 2 23.46
    -4 0 2 22.87
    -4 0 2 23.95
    4 0 -2 22.01
    -4 0 2 24.31
    4 0 -2 22.3
    -4 0 2 22.8
    2 0 -2 28.57
    -2 0 2 29.26
    2 0 -2 30.83
    2 0 -2 30.66
    2 0 -2 29.82
    -2 0 2 30.51
    -2 0 2 30.29
    0 0 2 295.49
    0 0 2 295.65
    0 0 -2 294.48
    0 0 -2 295.29
    0 0 2 284.68
    0 0 -2 287.57
    2 0 2 166.48
    -2 0 -2 169.27
    -2 0 -2 171.17
    -2 0 -2 161.17
    2 0 2 158.59
    -2 0 -2 166.94
    2 0 2 167.08
    -2 0 -2 162.89
    2 0 2 172.24
    2 0 2 167.47
    2 0 2 169.24
    4 0 2 80.38
    -4 0 -2 80.2
    4 0 2 80.56
    4 0 2 79.29
    4 0 2 82.62
    -4 0 -2 81.59
    -4 0 -2 80.02
    -4 0 -2 83.24
    4 0 2 80.41
    4 0 2 79.12
    -4 0 -2 79.8
    -6 0 -2 2.59
    6 0 2 2.83
    6 0 2 2.92
    6 0 2 2.91
    -6 0 -2 2.74
    -6 0 -2 2.78
    6 0 2 3.23
    6 0 2 3.16
    6 0 2 3.14
    -6 0 -2 3.01
    -6 0 -2 2.91
    8 0 2 55.02
    8 0 2 54.83
    -8 0 -2 56.9
    8 0 2 54.87
    8 0 2 56.15
    -8 0 -2 56.92
    8 0 2 55.59
    -8 0 -2 52.55
    -8 0 -2 55.07
    10 0 2 10.27
    10 0 2 9.35
    -10 0 -2 9.32
    -10 0 -2 9.88
    10 0 2 9.63
    -10 0 -2 10.31
    10 0 2 9.56
    10 0 2 9.19
    12 0 2 60.22
    12 0 2 59.97
    -12 0 -2 60.49
    -12 0 -2 59.63
    12 0 2 58.91
    12 0 2 55.57
    -12 0 -2 60.57
    -14 0 -2 14.82
    14 0 2 14.87
    14 0 2 14.64
    -14 0 -2 14.91
    14 0 2 12.71
    14 0 2 14.31
    -14 0 -2 13.77
    16 0 2 -0.13
    16 0 2 0.1
    -16 0 -2 0.12
    -16 0 -2 0.06
    -16 0 -2 0.27
    16 0 2 -0.15
    16 0 2 0.16
    -18 0 -2 2.15
    18 0 2 2.66
    18 0 2 2.01
    -18 0 -2 2.61
    18 0 2 1.71
    -18 0 -2 2.02
    18 0 2 2.38
    -20 0 -2 0.64
    20 0 2 0.69
    20 0 2 0.4
    -20 0 -2 0.71
    20 0 2 1.05
    22 0 2 14.86
    -22 0 -2 14.81
    -22 0 -2 14.29
    22 0 2 16.27
    22 0 2 15.62
    24 0 2 3.56
    -24 0 -2 3.23
    24 0 2 3.64
    24 0 2 2.23
    26 0 2 0.24
    26 0 2 0.18
    -26 0 -2 0.32
    26 0 2 -0.33
    -28 0 -2 0.94
    28 0 2 -0.71
    28 0 2 0.38
    28 0 2 0.12
    29 -1 -2 1.9
    29 -1 -2 1.23
    -29 -1 2 1.46
    29 -1 -2 0.6
    -29 1 2 1.41
    29 1 -2 1.65
    29 1 -2 1.03
    -27 -1 2 5.57
    27 -1 -2 5.93
    27 -1 -2 4.88
    27 -1 -2 6.24
    27 1 -2 6.09
    -27 1 2 5.67
    27 1 -2 5.56
    27 1 -2 7.23
    -25 -1 2 0.81
    25 -1 -2 0.47
    25 -1 -2 0.53
    -25 -1 2 0.53
    25 -1 -2 0.67
    25 1 -2 1.11
    -25 1 2 0.44
    25 1 -2 0.33
    25 1 -2 0.93
    -23 -1 2 0.18
    23 -1 -2 0.89
    -23 -1 2 0.47
    23 -1 -2 0.69
    23 -1 -2 0.24
    23 1 -2 0.87
    -23 1 2 0.73
    23 1 -2 0.25
    -23 1 2 0.66
    23 1 -2 1.26
    -21 -1 2 4.14
    21 -1 -2 5.86
    21 -1 -2 4.78
    -21 -1 2 5.59
    -21 -1 2 3.75
    21 -1 -2 4.22
    21 1 -2 3.45
    -21 1 2 4.63
    -21 1 2 4.05
    21 1 -2 5.68
    -21 1 2 3.97
    21 1 -2 3.68
    19 -1 -2 -0.01
    -19 -1 2 0.37
    19 -1 -2 0.3
    -19 -1 2 0.43
    19 -1 -2 0.05
    -19 1 2 0.32
    19 1 -2 -0.01
    19 1 -2 0.33
    19 1 -2 0.51
    -19 1 2 0.5
    -19 1 2 0.24
    -17 -1 2 24.84
    -17 -1 2 24.22
    17 -1 -2 24.33
    17 -1 -2 25.28
    -17 -1 2 24.06
    17 -1 -2 23.39
    17 1 -2 23.5
    -17 1 2 23.33
    -17 1 2 23.32
    17 1 -2 24.52
    -17 1 2 23.4
    17 1 -2 24.3
    15 -1 -2 9.01
    15 -1 -2 8.66
    -15 -1 2 9.91
    15 -1 -2 8.46
    15 -1 -2 8.83
    15 -1 -2 8.13
    -15 -1 2 9.28
    -15 -1 2 9.62
    -15 1 2 9.83
    15 1 -2 8.37
    15 1 -2 10.02
    -15 1 2 9.19
    -15 1 2 9.63
    15 1 -2 9.16
    -13 -1 2 26.66
    -13 -1 2 27.26
    13 -1 -2 24.32
    -13 -1 2 24.28
    13 -1 -2 25.32
    13 -1 -2 26.02
    13 -1 -2 23.85
    13 -1 -2 25.54
    -13 -1 2 27.3
    13 1 -2 24.57
    13 1 -2 25.82
    -13 1 2 25.17
    13 1 -2 25.33
    13 1 -2 25.2
    -13 1 2 25.54
    -13 1 2 25.09
    -11 -1 2 12.22
    -11 -1 2 13.01
    11 -1 -2 13.21
    11 -1 -2 13.49
    11 -1 -2 13.5
    11 -1 -2 12.99
    11 -1 -2 12.81
    -11 -1 2 11.97
    -11 -1 2 12.6
    -11 -1 2 14.06
    -11 1 2 13.5
    -11 1 2 13.98
    -11 1 2 13
    11 1 -2 12.26
    -11 1 2 13.13
    11 1 -2 12.72
    11 1 -2 12.62
    11 1 -2 13.09
    -11 1 2 12.88
    9 -1 -2 0.88
    -9 -1 2 0.99
    -9 -1 2 0.9
    9 -1 -2 0.77
    9 -1 -2 0.87
    9 -1 -2 0.75
    9 -1 -2 0.62
    -9 -1 2 0.78
    -9 -1 2 0.93
    -9 -1 2 0.67
    9 -1 -2 0.94
    -9 1 2 0.91
    -9 1 2 0.91
    -9 1 2 0.86
    9 1 -2 0.87
    -9 1 2 0.92
    9 1 -2 0.94
    9 1 -2 0.72
    9 1 -2 0.87
    -9 1 2 0.89
    -9 1 2 1.21
    7 -1 -2 6.07
    -7 -1 2 5.84
    7 -1 -2 6.42
    -7 -1 2 6.59
    7 -1 -2 6.28
    -7 -1 2 6.61
    -7 -1 2 6.33
    7 -1 -2 5.84
    -7 -1 2 6.78
    7 -1 -2 6.65
    7 -1 -2 6.08
    7 1 -2 6.63
    7 1 -2 5.95
    7 1 -2 6.25
    -7 1 2 6.33
    -7 1 2 6.34
    -7 1 2 6.14
    7 1 -2 5.71
    7 1 -2 6.07
    -7 1 2 5.97
    -7 1 2 6.16
    -7 1 2 5.84
    -5 -1 2 47.57
    5 -1 -2 46.64
    5 -1 -2 46.94
    -5 -1 2 49.34
    5 -1 -2 49.95
    -5 -1 2 48
    -5 -1 2 49.44
    5 -1 -2 46.55
    5 -1 -2 48.04
    -5 -1 2 46.14
    5 -1 -2 49.77
    -5 -1 2 48.65
    5 1 -2 43.65
    5 1 -2 46.78
    -5 1 2 50.35
    -5 1 2 46.7
    -5 1 2 46.93
    -5 1 2 48.44
    -5 1 2 48.11
    5 1 -2 48.2
    5 1 -2 47.34
    -5 1 2 49.18
    5 1 -2 50.18
    -5 1 2 49.72
    3 -1 -2 155.99
    -3 -1 2 167.53
    3 -1 -2 164.53
    -3 -1 2 159.42
    3 -1 -2 161.48
    3 -1 -2 161.03
    -3 -1 2 160.57
    3 -1 -2 155.48
    -3 -1 2 165.24
    3 -1 -2 162.48
    -3 -1 2 161.35
    3 -1 -2 156.37
    3 -1 -2 161.02
    -3 -1 2 155.21
    -3 1 2 166.26
    3 1 -2 164.2
    3 1 -2 159.73
    3 1 -2 166.7
    -3 1 2 156.05
    3 1 -2 157.08
    3 1 -2 153.66
    -3 1 2 167.28
    -3 1 2 161.39
    -3 1 2 163.14
    -3 1 2 153.74
    -3 1 2 163.61
    -3 1 2 167.14
    -1 -1 2 184.55
    1 -1 -2 183.34
    -1 -1 2 179.96
    -1 -1 2 184.36
    -1 -1 2 179.81
    1 -1 -2 179.14
    1 -1 -2 165.61
    1 -1 -2 187.2
    -1 -1 2 182.45
    -1 -1 2 182.48
    -1 -1 2 184.52
    1 -1 -2 187.77
    1 -1 -2 182.81
    -1 1 2 160.92
    1 1 -2 179.82
    1 1 -2 181.77
    -1 1 2 170.53
    1 1 -2 164.19
    1 1 -2 183.21
    1 1 -2 183.92
    -1 1 2 183.63
    -1 1 2 183.78
    -1 1 2 171.13
    1 1 -2 187.51
    1 1 -2 181.96
    -1 1 2 187.26
    1 1 -2 181.51
    -1 -1 -2 29.5
    1 -1 2 28.77
    1 -1 2 29.65
    -1 -1 -2 29.45
    -1 -1 -2 29.02
    -1 -1 -2 29.54
    -1 -1 -2 29.66
    -1 -1 -2 29.42
    1 -1 2 28.96
    1 -1 2 30.09
    1 -1 2 29.98
    1 -1 2 28.46
    1 -1 2 29.43
    1 1 2 29.9
    -1 1 -2 29.99
    1 1 2 30.96
    1 1 2 30.86
    -1 1 -2 28.33
    -1 1 -2 29.67
    1 1 2 29.87
    1 1 2 28.28
    1 1 2 30
    -1 1 -2 30.07
    -3 -1 -2 74.65
    -3 -1 -2 77.4
    -3 -1 -2 71.39
    3 -1 2 74.11
    -3 -1 -2 72.93
    3 -1 2 71.94
    3 -1 2 74.98
    -3 -1 -2 71.78
    3 -1 2 72.63
    -3 -1 -2 72.86
    3 -1 2 71.18
    3 -1 2 72.24
    3 1 2 76.34
    -3 1 -2 75.17
    3 1 2 75.98
    -3 1 -2 73.62
    -3 1 -2 74.27
    3 1 2 73.9
    3 1 2 71.94
    -3 1 -2 71.96
    3 1 2 71.32
    3 1 2 74.34
    5 -1 2 8.64
    -5 -1 -2 8.42
    5 -1 2 8.51
    -5 -1 -2 8.75
    5 -1 2 8.45
    -5 -1 -2 8.65
    5 -1 2 8.33
    -5 -1 -2 8.3
    5 -1 2 8.94
    5 -1 2 8.82
    -5 -1 -2 8.3
    -5 -1 -2 8.5
    -5 1 -2 8.83
    -5 1 -2 8.46
    5 1 2 8.34
    -5 1 -2 8.43
    5 1 2 8.65
    -5 1 -2 8.65
    -5 1 -2 8.94
    5 1 2 8.32
    -5 1 -2 8.36
    5 1 2 8.62
    5 1 2 9.06
    7 -1 2 7.49
    7 -1 2 6.5
    -7 -1 -2 7.16
    7 -1 2 7.03
    -7 -1 -2 7.59
    -7 -1 -2 7.52
    7 -1 2 6.86
    7 -1 2 7.21
    7 -1 2 6.87
    -7 1 -2 7.41
    7 1 2 7.14
    -7 1 -2 7.4
    7 1 2 7.21
    -7 1 -2 7.06
    -7 1 -2 7.14
    7 1 2 6.91
    -7 1 -2 7.76
    7 1 2 7.56
    -7 1 -2 7.18
    7 1 2 7.17
    9 -1 2 135.16
    9 -1 2 134.85
    9 -1 2 137.08
    9 -1 2 131.76
    -9 -1 -2 136.16
    -9 -1 -2 138.93
    -9 -1 -2 133.98
    -9 -1 -2 133.76
    9 -1 2 133.83
    9 1 2 135.57
    9 1 2 142.82
    -9 1 -2 141.58
    -9 1 -2 138.04
    -9 1 -2 140.22
    -9 1 -2 132.28
    9 1 2 133.12
    -9 1 -2 140.5
    9 1 2 139.13
    9 1 2 133.45
    11 -1 2 8.61
    11 -1 2 9.64
    11 -1 2 10.39
    11 -1 2 9.66
    -11 -1 -2 8.97
    -11 -1 -2 9.6
    11 -1 2 9.07
    -11 1 -2 9.85
    -11 1 -2 9.4
    11 1 2 9.7
    -11 1 -2 10.43
    11 1 2 9.2
    11 1 2 9.79
    11 1 2 9.14
    11 1 2 8.94
    13 -1 2 15.71
    13 -1 2 16.35
    13 -1 2 15.12
    13 -1 2 15.39
    13 -1 2 16.02
    -13 -1 -2 17.41
    -13 -1 -2 15.37
    13 1 2 16.12
    -13 1 -2 15.31
    -13 1 -2 15.59
    13 1 2 16.83
    13 1 2 16.31
    13 1 2 15.81
    -13 1 -2 16.91
    15 -1 2 70.61
    -15 -1 -2 75.24
    15 -1 2 70.64
    15 -1 2 72.65
    15 -1 2 69.6
    15 -1 2 71.62
    -15 -1 -2 73.02
    15 1 2 69.75
    15 1 2 75.26
    -15 1 -2 70.68
    -15 1 -2 72.21
    15 1 2 75.71
    15 1 2 71.26
    -15 1 -2 72.85
    -17 -1 -2 11.66
    17 -1 2 11.83
    -17 -1 -2 12.15
    17 -1 2 11.68
    -17 -1 -2 12.37
    17 -1 2 11.97
    17 -1 2 12.74
    17 1 2 12.09
    -17 1 -2 12.86
    17 1 2 12.95
    -17 1 -2 12.38
    -17 1 -2 12.55
    17 1 2 10.99
    17 1 2 11.62
    19 -1 2 10.14
    19 -1 2 10.81
    -19 -1 -2 9.62
    19 -1 2 10.7
    -19 -1 -2 9.99
    -19 -1 -2 10.75
    -19 1 -2 11.55
    -19 1 -2 10.18
    19 1 2 10.31
    19 1 2 10.8
    19 1 2 10.54
    21 -1 2 14.88
    21 -1 2 15.31
    -21 -1 -2 13.74
    21 -1 2 14.46
    -21 -1 -2 14.2
    -21 1 -2 13.19
    21 1 2 13.87
    21 1 2 15.49
    21 1 2 14.7
    -21 1 -2 14.56
    23 -1 2 0.69
    -23 -1 -2 0.59
    -23 -1 -2 0.74
    23 -1 2 0.78
    23 -1 2 1.11
    23 1 2 0.83
    23 1 2 0.49
    -23 1 -2 1.2
    23 1 2 0.35
    25 -1 2 4.52
    25 -1 2 4.68
    -25 -1 -2 4.26
    25 -1 2 4.59
    25 1 2 4.67
    25 1 2 4.65
    25 1 2 4.19
    -25 1 -2 5.26
    -27 -1 -2 6.25
    27 -1 2 5.15
    27 -1 2 6.41
    27 -1 2 4.96
    27 1 2 4.49
    -27 1 -2 4.99
    27 1 2 5.19
    27 1 2 5.9
    30 -2 -2 0.79
    30 -2 -2 1.55
    -30 -2 2 0.63
    30 -2 -2 1
    -30 2 2 0.52
    30 2 -2 0.78
    30 2 -2 0.22
    -30 2 2 1.06
    28 -2 -2 1.31
    -28 -2 2 0.99
    28 -2 -2 0.88
    28 -2 -2 0.7
    -28 2 2 1.46
    28 2 -2 0.94
    28 2 -2 1.09
    -26 -2 2 1.58
    -26 -2 2 1.14
    26 -2 -2 0.74
    26 -2 -2 2.18
    26 -2 -2 1.41
    26 2 -2 1.27
    -26 2 2 1.41
    26 2 -2 0.87
    26 2 -2 1.55
    -24 -2 2 6.34
    24 -2 -2 8.62
    24 -2 -2 7.73
    -24 -2 2 6.52
    24 -2 -2 7.26
    -24 2 2 7.34
    24 2 -2 6.77
    24 2 -2 7.01
    24 2 -2 7.06
    22 -2 -2 2.37
    22 -2 -2 2.22
    -22 -2 2 2.01
    -22 -2 2 1.74
    22 -2 -2 2.35
    -22 -2 2 2.23
    22 2 -2 1.54
    -22 2 2 1.7
    -22 2 2 2.26
    22 2 -2 1.33
    22 2 -2 1.75
    -20 -2 2 0.09
    20 -2 -2 0.31
    20 -2 -2 -0.07
    -20 -2 2 0.02
    20 -2 -2 -0.05
    -20 -2 2 0
    20 2 -2 0.28
    20 2 -2 0.07
    20 2 -2 0.33
    -20 2 2 0.31
    -20 2 2 -0.01
    18 -2 -2 4.32
    18 -2 -2 4.75
    -18 -2 2 5.58
    -18 -2 2 4.7
    -18 -2 2 5.27
    18 -2 -2 5.36
    18 -2 -2 5.24
    18 -2 -2 5.3
    18 2 -2 5.04
    -18 2 2 4.71
    18 2 -2 5.35
    18 2 -2 4.94
    -18 2 2 4.99
    16 -2 -2 18.84
    -16 -2 2 19.75
    16 -2 -2 19.31
    16 -2 -2 17.5
    -16 -2 2 17.7
    -16 -2 2 18.72
    16 -2 -2 18.66
    16 -2 -2 17.05
    16 2 -2 20
    16 2 -2 17.56
    -16 2 2 17.71
    -16 2 2 16.17
    16 2 -2 18.79
    -14 -2 2 0.01
    14 -2 -2 -0.15
    -14 -2 2 -0.01
    -14 -2 2 0.11
    14 -2 -2 0.07
    14 -2 -2 0.01
    14 -2 -2 0.01
    14 -2 -2 0.1
    14 2 -2 0.04
    -14 2 2 0.02
    14 2 -2 0.12
    -14 2 2 -0.02
    14 2 -2 0.17
    -12 -2 2 13.61
    12 -2 -2 13.78
    -12 -2 2 13.34
    12 -2 -2 13.25
    12 -2 -2 14.5
    12 -2 -2 13.17
    -12 -2 2 13.36
    12 -2 -2 13.63
    -12 -2 2 14.7
    -12 2 2 14.73
    12 2 -2 14.29
    -12 2 2 13.66
    12 2 -2 12.97
    12 2 -2 13.76
    -10 -2 2 53.46
    10 -2 -2 55.72
    -10 -2 2 53.05
    -10 -2 2 54.76
    10 -2 -2 53.82
    -10 -2 2 53.92
    10 -2 -2 55.99
    -10 -2 2 54.7
    10 -2 -2 55.52
    10 2 -2 54.19
    10 2 -2 55.89
    -10 2 2 53.38
    10 2 -2 55.61
    10 2 -2 58
    -10 2 2 53.36
    -10 2 2 54.21
    -10 2 2 55.28
    -8 -2 2 24.4
    -8 -2 2 25.64
    -8 -2 2 26.11
    8 -2 -2 24.3
    8 -2 -2 24.21
    8 -2 -2 25.07
    8 -2 -2 25.69
    -8 -2 2 24.69
    -8 -2 2 24.74
    8 -2 -2 25.53
    8 -2 -2 25.31
    -8 2 2 25.84
    8 2 -2 24.93
    -8 2 2 25.48
    8 2 -2 23.99
    8 2 -2 26.12
    8 2 -2 24.4
    -8 2 2 25.11
    -8 2 2 26.79
    8 2 -2 25.15
    6 -2 -2 8.63
    6 -2 -2 8.89
    -6 -2 2 7.86
    -6 -2 2 9
    6 -2 -2 8.94
    6 -2 -2 9.21
    -6 -2 2 9.65
    -6 -2 2 8.48
    6 -2 -2 8.87
    6 -2 -2 9.2
    -6 -2 2 9.23
    6 -2 -2 9.44
    6 2 -2 9.5
    -6 2 2 9.41
    -6 2 2 8.96
    -6 2 2 9.12
    6 2 -2 8.77
    6 2 -2 9.05
    -6 2 2 8.73
    6 2 -2 8.91
    -4 -2 2 1.08
    4 -2 -2 0.95
    -4 -2 2 0.69
    4 -2 -2 1.74
    4 -2 -2 1.02
    -4 -2 2 0.7
    4 -2 -2 0.88
    -4 -2 2 1.46
    4 -2 -2 1.06
    -4 -2 2 1.27
    4 -2 -2 1.34
    4 -2 -2 1.16
    4 -2 -2 1.03
    4 2 -2 1.31
    4 2 -2 1.44
    4 2 -2 0.61
    4 2 -2 1.08
    -4 2 2 0.76
    -4 2 2 1.09
    -4 2 2 1.21
    -4 2 2 1.08
    4 2 -2 0.82
    4 2 -2 1.19
    4 2 -2 1.17
    -4 2 2 0.91
    -2 -2 2 1.08
    2 -2 -2 1.05
    2 -2 -2 0.97
    2 -2 -2 0.91
    -2 -2 2 1.43
    -2 -2 2 0.84
    -2 -2 2 0.96
    2 -2 -2 1.56
    2 -2 -2 1.18
    -2 -2 2 1.28
    -2 -2 2 1.1
    -2 -2 2 1.04
    2 -2 -2 1.07
    2 -2 -2 1.08
    2 2 -2 1.06
    -2 2 2 1.12
    -2 2 2 0.92
    2 2 -2 0.93
    2 2 -2 0.86
    2 2 -2 1.23
    -2 2 2 1.15
    2 2 -2 1.32
    -2 2 2 1.05
    0 -2 -2 54.5
    0 -2 -2 56.11
    0 -2 2 55.32
    0 -2 -2 55.15
    0 -2 2 54.82
    0 -2 -2 52.63
    0 -2 -2 54.64
    0 -2 2 54.64
    0 -2 -2 53.5
    0 2 -2 55.27
    0 2 -2 53.77
    0 2 -2 54.58
    0 2 2 54.48
    0 2 2 55.35
    0 2 2 55.67
    0 2 2 53.99
    0 2 -2 54.08
    0 2 2 55.02
    0 2 2 55.3
    2 -2 2 191.37
    2 -2 2 189.8
    -2 -2 -2 199.48
    -2 -2 -2 203.4
    2 -2 2 199.08
    -2 -2 -2 191.09
    2 -2 2 191.17
    -2 -2 -2 205.73
    -2 -2 -2 199.17
    -2 -2 -2 189.38
    -2 -2 -2 204.22
    2 2 2 188.39
    2 2 2 200.65
    -2 2 -2 196.38
    2 2 2 206.87
    -2 2 -2 199.04
    2 2 2 196.94
    2 2 2 196.09
    -2 2 -2 190.02
    -4 -2 -2 3.46
    -4 -2 -2 3.86
    -4 -2 -2 3.36
    -4 -2 -2 3.35
    -4 -2 -2 3.4
    4 -2 2 3.69
    4 -2 2 3.75
    4 -2 2 3.72
    -4 -2 -2 3.59
    4 2 2 4.18
    -4 2 -2 3.52
    4 2 2 3.56
    4 2 2 3.42
    4 2 2 3.64
    4 2 2 3.78
    -4 2 -2 3.7
    -4 2 -2 3.37
    4 2 2 3.46
    6 -2 2 223.67
    -6 -2 -2 221.65
    -6 -2 -2 217.36
    -6 -2 -2 227.01
    -6 -2 -2 223.75
    6 -2 2 220.41
    6 -2 2 224.85
    6 -2 2 214.56
    6 -2 2 217.64
    6 -2 2 223.53
    -6 -2 -2 230.92
    6 2 2 223.32
    -6 2 -2 215.21
    6 2 2 218.66
    6 2 2 229.25
    -6 2 -2 222.34
    6 2 2 213.02
    6 2 2 214.78
    8 -2 2 15.76
    -8 -2 -2 15.45
    -8 -2 -2 15.16
    8 -2 2 15.87
    -8 -2 -2 15.18
    8 -2 2 15.39
    8 -2 2 16.47
    8 -2 2 16.46
    -8 2 -2 15.41
    -8 2 -2 16.18
    8 2 2 15.14
    8 2 2 16.14
    8 2 2 14.94
    -8 2 -2 15.94
    8 2 2 15.57
    8 2 2 15.35
    -10 -2 -2 1.73
    -10 -2 -2 1.81
    10 -2 2 1.88
    10 -2 2 1.64
    10 -2 2 1.78
    10 -2 2 1.96
    -10 -2 -2 2.03
    10 2 2 1.68
    10 2 2 1.71
    -10 2 -2 2.04
    -10 2 -2 1.82
    10 2 2 2.06
    10 2 2 1.97
    12 -2 2 34.62
    -12 -2 -2 36.86
    12 -2 2 35.02
    -12 -2 -2 35.52
    12 -2 2 34.81
    12 -2 2 34.68
    -12 2 -2 35.38
    12 2 2 36.11
    12 2 2 36.42
    12 2 2 36.78
    12 2 2 34.93
    14 -2 2 7.97
    14 -2 2 7.45
    14 -2 2 7.68
    14 -2 2 8.11
    -14 -2 -2 8.6
    -14 -2 -2 7.6
    -14 -2 -2 7.46
    -14 2 -2 7.28
    14 2 2 7.07
    -14 2 -2 8.45
    14 2 2 8.22
    14 2 2 8.52
    14 2 2 7.87
    16 -2 2 0.26
    16 -2 2 0.29
    -16 -2 -2 0.21
    -16 -2 -2 -0.11
    16 -2 2 0.3
    -16 -2 -2 0.26
    16 -2 2 0.13
    -16 2 -2 0.26
    16 2 2 0.2
    16 2 2 0.08
    -16 2 -2 -0.08
    16 2 2 0.2
    -18 -2 -2 18.75
    18 -2 2 18.08
    -18 -2 -2 21.41
    18 -2 2 20.69
    18 -2 2 20.46
    -18 -2 -2 19.57
    18 2 2 19.44
    -18 2 -2 17.93
    -18 2 -2 18.23
    18 2 2 18.41
    18 2 2 18.26
    -20 -2 -2 3.75
    -20 -2 -2 3.18
    20 -2 2 4.12
    20 -2 2 2.78
    20 -2 2 3.53
    -20 2 -2 4.01
    20 2 2 3.03
    20 2 2 3.63
    -20 2 -2 3
    20 2 2 3.2
    -22 -2 -2 5.49
    22 -2 2 5.34
    -22 -2 -2 4.15
    22 -2 2 6.83
    22 -2 2 6.08
    -22 2 -2 5.64
    22 2 2 5.76
    22 2 2 5.07
    22 2 2 4.61
    -24 -2 -2 4.08
    24 -2 2 6.66
    24 -2 2 5.69
    24 -2 2 6.43
    -24 -2 -2 6.08
    24 2 2 5.28
    24 2 2 4.4
    -24 2 -2 5.44
    24 2 2 5.16
    26 -2 2 0.44
    26 -2 2 0.09
    26 -2 2 0.61
    -26 -2 -2 -0.14
    26 2 2 0.21
    -26 2 -2 0.5
    26 2 2 -0.22
    -28 -2 -2 0.82
    28 -2 2 0.35
    28 2 2 0.89
    -28 2 -2 0.99
    29 -3 -2 1.07
    29 -3 -2 0.94
    -29 -3 2 1.7
    29 -3 -2 1.01
    29 3 -2 0.82
    29 3 -2 1.24
    -29 3 2 0.97
    -29 3 2 1.22
    -27 -3 2 2.67
    -27 -3 2 3.1
    27 -3 -2 3.31
    27 -3 -2 4.25
    27 -3 -2 2.95
    27 3 -2 3.47
    -27 3 2 2.81
    -27 3 2 2.67
    27 3 -2 3.06
    -25 -3 2 0.5
    25 -3 -2 0.67
    25 -3 -2 0.97
    25 -3 -2 0.85
    -25 -3 2 0.34
    25 3 -2 0.34
    25 3 -2 0.64
    -25 3 2 0.35
    -25 3 2 0.85
    25 3 -2 0.61
    -23 -3 2 1.04
    -23 -3 2 0.65
    23 -3 -2 0.82
    23 -3 -2 1.23
    23 -3 -2 0.92
    23 3 -2 0.88
    23 3 -2 0.58
    23 3 -2 0.76
    -23 3 2 1.62
    23 3 -2 1.36
    -21 -3 2 15.32
    -21 -3 2 15.74
    -21 -3 2 15.55
    21 -3 -2 15.68
    21 -3 -2 15.22
    21 -3 -2 16.46
    21 3 -2 13.91
    21 3 -2 15.7
    21 3 -2 13.82
    -21 3 2 16.21
    21 3 -2 14.25
    19 -3 -2 11.27
    -19 -3 2 14.19
    19 -3 -2 12.71
    -19 -3 2 11.78
    19 -3 -2 12.22
    19 -3 -2 12.87
    -19 -3 2 12.76
    19 3 -2 13.41
    -19 3 2 12.4
    19 3 -2 12.4
    19 3 -2 11.76
    -17 -3 2 9.47
    17 -3 -2 9.71
    -17 -3 2 10.6
    17 -3 -2 9.55
    -17 -3 2 10.39
    17 -3 -2 9.49
    17 -3 -2 8.74
    17 -3 -2 7.14
    17 3 -2 10.23
    17 3 -2 9.65
    17 3 -2 9.78
    -17 3 2 10.05
    15 -3 -2 29.38
    -15 -3 2 31.35
    15 -3 -2 30.06
    15 -3 -2 28.94
    -15 -3 2 30.27
    -15 -3 2 31.35
    15 -3 -2 30.59
    15 -3 -2 29.1
    -15 3 2 29.05
    15 3 -2 30.03
    15 3 -2 32.45
    15 3 -2 30.4
    13 -3 -2 4.34
    -13 -3 2 4.46
    -13 -3 2 4.25
    -13 -3 2 4.68
    13 -3 -2 4.49
    13 -3 -2 4.89
    13 -3 -2 4.82
    13 -3 -2 4.38
    -13 -3 2 4.65
    -13 3 2 4.53
    13 3 -2 4.3
    13 3 -2 4.72
    13 3 -2 4.4
    -13 3 2 4.35
    11 -3 -2 39.82
    -11 -3 2 42.27
    -11 -3 2 43.05
    -11 -3 2 41.74
    11 -3 -2 41.74
    11 -3 -2 41.42
    11 -3 -2 43.42
    -11 -3 2 43.26
    -11 -3 2 42.18
    11 -3 -2 41.98
    11 3 -2 41.89
    -11 3 2 43.49
    11 3 -2 41.34
    11 3 -2 40.59
    -11 3 2 41.75
    11 3 -2 41.62
    11 3 -2 42.23
    -11 3 2 42.13
    9 -3 -2 251.92
    9 -3 -2 247.3
    -9 -3 2 253.48
    9 -3 -2 241.5
    9 -3 -2 251.15
    -9 -3 2 245.78
    9 -3 -2 249.41
    -9 -3 2 250.64
    9 -3 -2 241.83
    -9 -3 2 259.68
    9 3 -2 248.91
    -9 3 2 246.89
    9 3 -2 256.04
    -9 3 2 246.13
    9 3 -2 244.25
    -9 3 2 251.67
    9 3 -2 238.56
    -7 -3 2 65.29
    7 -3 -2 63.46
    7 -3 -2 64.82
    7 -3 -2 62.75
    7 -3 -2 63.97
    -7 -3 2 63.18
    7 -3 -2 65.21
    7 -3 -2 62.48
    -7 -3 2 64.99
    7 -3 -2 62.12
    -7 -3 2 62.04
    7 3 -2 63.66
    -7 3 2 63.46
    7 3 -2 64.39
    7 3 -2 62.74
    7 3 -2 62.34
    7 3 -2 62.24
    -7 3 2 61.71
    -7 3 2 62.13
    7 3 -2 61.21
    7 3 -2 64.58
    5 -3 -2 44.33
    5 -3 -2 46.44
    5 -3 -2 43.67
    -5 -3 2 44.35
    -5 -3 2 43.5
    5 -3 -2 42.39
    -5 -3 2 44.69
    5 -3 -2 43.19
    -5 -3 2 44.62
    5 3 -2 42.9
    5 3 -2 42.51
    5 3 -2 44.26
    5 3 -2 43.72
    5 3 -2 44.61
    -5 3 2 44.65
    5 3 -2 45.17
    -5 3 2 44.42
    -5 3 2 45.5
    5 3 -2 44
    -3 -3 2 7.92
    3 -3 -2 8.39
    -3 -3 2 8.27
    -3 -3 2 8.37
    -3 -3 2 8.08
    -3 -3 2 8.14
    -3 -3 2 7.78
    3 -3 -2 8.23
    -3 -3 2 7.94
    3 -3 -2 7.52
    3 -3 -2 7.72
    -3 3 2 8.32
    3 3 -2 7.82
    -3 3 2 8.15
    3 3 -2 8
    3 3 -2 8.31
    3 3 -2 8.57
    -1 -3 2 0.53
    1 -3 -2 0.52
    1 -3 -2 0.64
    -1 -3 2 0.66
    1 -3 -2 0.48
    1 -3 -2 0.71
    -1 -3 2 0.52
    1 -3 -2 0.72
    1 -3 -2 0.63
    -1 -3 2 0.55
    1 -3 -2 0.69
    1 -3 -2 0.6
    1 3 -2 0.61
    -1 3 2 0.71
    1 3 -2 0.6
    -1 3 2 0.52
    1 3 -2 0.69
    -1 3 2 0.66
    1 3 -2 0.61
    1 -3 2 3.03
    -1 -3 -2 3.32
    1 -3 2 2.99
    -1 -3 -2 3.04
    -1 -3 -2 3.43
    -1 -3 -2 3.12
    -1 -3 -2 3.08
    -1 -3 -2 3.33
    -1 -3 -2 3.33
    1 3 2 3.09
    -1 3 -2 3.12
    1 3 2 3.16
    1 3 2 3.21
    1 3 2 3.33
    1 3 2 3.34
    1 3 2 3.13
    -1 3 -2 3.51
    -3 -3 -2 172.78
    -3 -3 -2 165.58
    -3 -3 -2 176.12
    -3 -3 -2 163.79
    3 -3 2 167.15
    -3 -3 -2 172.73
    3 -3 2 165.45
    3 -3 2 167.21
    -3 -3 -2 165.33
    -3 -3 -2 165.05
    3 -3 2 172.82
    3 3 2 164.45
    3 3 2 175.63
    3 3 2 173.62
    3 3 2 166.45
    -3 3 -2 169.15
    3 3 2 166.31
    3 3 2 170.18
    3 3 2 169.93
    -5 -3 -2 20.65
    -5 -3 -2 21.5
    5 -3 2 21.69
    5 -3 2 21.83
    -5 -3 -2 21.02
    -5 -3 -2 21.3
    -5 -3 -2 21.17
    -5 -3 -2 22.59
    5 -3 2 21.26
    -5 3 -2 21.12
    5 3 2 21.45
    5 3 2 20.98
    -5 3 -2 20.18
    5 3 2 20.64
    5 3 2 21.3
    -5 3 -2 20.84
    5 3 2 21.28
    7 -3 2 68.09
    -7 -3 -2 70.69
    -7 -3 -2 71.44
    7 -3 2 69.83
    7 -3 2 71.83
    7 -3 2 68.66
    -7 -3 -2 70.01
    -7 -3 -2 72.23
    7 -3 2 72.09
    7 3 2 70.51
    7 3 2 69
    -7 3 -2 67.99
    7 3 2 71.72
    -7 3 -2 69.09
    7 3 2 71.85
    7 3 2 65.98
    9 -3 2 39.02
    9 -3 2 39.69
    -9 -3 -2 40.44
    -9 -3 -2 39.03
    -9 -3 -2 40.66
    9 -3 2 38.71
    9 -3 2 39.97
    9 -3 2 39.63
    -9 3 -2 39.11
    9 3 2 39.16
    9 3 2 41.06
    9 3 2 40.05
    -9 3 -2 39.13
    9 3 2 39.64
    -11 -3 -2 2.17
    11 -3 2 1.98
    -11 -3 -2 2.23
    11 -3 2 1.75
    11 -3 2 1.85
    11 -3 2 1.96
    -11 -3 -2 1.92
    -11 3 -2 1.93
    11 3 2 1.88
    -11 3 -2 2.33
    11 3 2 1.71
    11 3 2 2.05
    -13 -3 -2 10.49
    13 -3 2 11.52
    13 -3 2 10.52
    13 -3 2 11.56
    -13 -3 -2 11.69
    -13 3 -2 11.81
    13 3 2 10.97
    13 3 2 11.43
    13 3 2 11.04
    15 -3 2 19.52
    15 -3 2 20.49
    -15 -3 -2 20.45
    -15 -3 -2 20.72
    15 -3 2 19.54
    15 3 2 20.89
    15 3 2 20.36
    -15 3 -2 20.23
    15 3 2 21.6
    -17 -3 -2 0.17
    17 -3 2 -0.07
    -17 -3 -2 0.35
    17 -3 2 0.14
    17 -3 2 0.32
    -17 -3 -2 0.05
    17 -3 2 0.06
    -17 3 -2 0.26
    17 3 2 0.1
    17 3 2 -0.01
    17 3 2 0
    -19 -3 -2 4.5
    -19 -3 -2 5.42
    19 -3 2 5.04
    19 -3 2 5.54
    -19 -3 -2 6.19
    19 -3 2 5.93
    19 3 2 5.03
    19 3 2 6.66
    -19 3 -2 5.1
    19 3 2 5.94
    21 -3 2 9.31
    -21 -3 -2 8.41
    21 -3 2 10.03
    -21 -3 -2 7.96
    21 -3 2 9.68
    21 3 2 9
    21 3 2 10.04
    -21 3 -2 8.59
    21 3 2 8.48
    -23 -3 -2 2.79
    23 -3 2 2.85
    -23 -3 -2 2.55
    23 -3 2 2.71
    23 -3 2 2.63
    23 3 2 2.23
    23 3 2 2.69
    -23 3 -2 3.27
    23 3 2 2.43
    25 -3 2 0.09
    -25 -3 -2 0.3
    25 -3 2 0.03
    -25 -3 -2 0.16
    25 -3 2 -0.25
    -25 3 -2 0.04
    25 3 2 0.27
    25 3 2 0.13
    27 -3 2 2.76
    27 -3 2 2.55
    27 -3 2 1.64
    -27 -3 -2 2.52
    27 3 2 1.41
    27 3 2 2.27
    -27 3 -2 2.73
    28 -4 -2 0.58
    28 -4 -2 0.64
    -28 -4 2 0.46
    -28 -4 2 0.58
    28 -4 -2 0.44
    -28 4 2 0.41
    28 4 -2 0.57
    -28 4 2 0.88
    28 4 -2 -0.11
    -26 -4 2 0.43
    26 -4 -2 1.16
    26 -4 -2 0.88
    -26 -4 2 0.95
    26 -4 -2 0.89
    26 4 -2 1.35
    -26 4 2 1.35
    26 4 -2 1.05
    -26 4 2 0.7
    24 -4 -2 4
    24 -4 -2 3.72
    -24 -4 2 4.49
    -24 -4 2 2.98
    24 -4 -2 4.13
    -24 4 2 3.83
    24 4 -2 3.35
    24 4 -2 3.28
    -24 4 2 3.08
    24 4 -2 4.68
    22 -4 -2 6.3
    -22 -4 2 6.06
    22 -4 -2 5.76
    -22 -4 2 5.32
    -22 -4 2 5.13
    22 -4 -2 5.2
    22 4 -2 6.34
    22 4 -2 6.44
    22 4 -2 5.17
    22 4 -2 4.99
    -22 4 2 5.24
    -22 4 2 5.57
    -20 -4 2 0.61
    -20 -4 2 0.14
    -20 -4 2 0.45
    20 -4 -2 0.24
    20 -4 -2 0.34
    20 -4 -2 0.21
    20 -4 -2 0.57
    -20 4 2 0.54
    20 4 -2 0.55
    20 4 -2 0.29
    -20 4 2 0.26
    20 4 -2 0.61
    20 4 -2 0.41
    -18 -4 2 0.65
    -18 -4 2 0.56
    18 -4 -2 0.4
    18 -4 -2 0.2
    18 -4 -2 0.47
    -18 -4 2 0.23
    18 -4 -2 0.35
    18 -4 -2 0.24
    18 4 -2 0.36
    18 4 -2 0.72
    -18 4 2 0.31
    -18 4 2 0.22
    18 4 -2 0.52
    18 4 -2 0.42
    -16 -4 2 9.58
    16 -4 -2 8.78
    16 -4 -2 9.35
    16 -4 -2 9.76
    16 -4 -2 9.63
    -16 -4 2 9.06
    -16 -4 2 10.6
    16 -4 -2 9.58
    16 4 -2 9.23
    -16 4 2 9.24
    16 4 -2 10.07
    16 4 -2 10.16
    16 4 -2 9.43
    -16 4 2 9.84
    14 -4 -2 0.84
    14 -4 -2 1.2
    14 -4 -2 0.49
    -14 -4 2 0.72
    -14 -4 2 0.99
    14 -4 -2 1.17
    -14 -4 2 1.09
    14 -4 -2 0.7
    -14 -4 2 1
    -14 4 2 0.73
    14 4 -2 0.87
    -14 4 2 0.85
    14 4 -2 1.06
    14 4 -2 0.84
    14 4 -2 1.16
    -12 -4 2 5.19
    12 -4 -2 5.26
    12 -4 -2 5.23
    -12 -4 2 5.44
    12 -4 -2 5.18
    12 -4 -2 4.97
    -12 -4 2 4.78
    -12 -4 2 5.39
    12 -4 -2 5.09
    -12 4 2 4.86
    12 4 -2 5.06
    -12 4 2 4.86
    -12 4 2 4.93
    12 4 -2 4.53
    12 4 -2 5.67
    -10 -4 2 20.84
    10 -4 -2 20.74
    10 -4 -2 21.47
    -10 -4 2 19.76
    10 -4 -2 20.31
    10 -4 -2 20.55
    10 -4 -2 19.55
    -10 -4 2 19.96
    10 -4 -2 19.76
    -10 -4 2 21.65
    -10 4 2 19.61
    -10 4 2 18.69
    10 4 -2 19.44
    10 4 -2 21.35
    10 4 -2 20.07
    -10 4 2 19.93
    10 4 -2 19.76
    8 -4 -2 7.58
    8 -4 -2 8.31
    -8 -4 2 8.41
    -8 -4 2 7.38
    -8 -4 2 6.82
    8 -4 -2 7.18
    -8 -4 2 7.03
    -8 4 2 7.68
    8 4 -2 7.78
    8 4 -2 7.01
    -8 4 2 7.57
    8 4 -2 7.51
    -8 4 2 7.91
    8 4 -2 7.59
    6 -4 -2 18.34
    -6 -4 2 18.09
    6 -4 -2 17.89
    6 -4 -2 19.99
    -6 -4 2 17.91
    -6 -4 2 18.88
    -6 -4 2 17.54
    -6 -4 2 18.36
    -6 4 2 19.38
    6 4 -2 18.28
    6 4 -2 18.87
    6 4 -2 18.79
    -6 4 2 18.34
    6 4 -2 18.19
    6 4 -2 19
    6 4 -2 18.76
    -6 4 2 18.36
    -4 -4 2 24.98
    4 -4 -2 24.34
    -4 -4 2 22.91
    -4 -4 2 23.81
    4 -4 -2 25
    4 -4 -2 21.89
    -4 -4 2 24.94
    -4 -4 2 24.95
    -4 -4 2 25.92
    4 4 -2 23.72
    -4 4 2 25.08
    -4 4 2 23.71
    -4 4 2 24.84
    4 4 -2 23.87
    4 4 -2 22.49
    4 4 -2 23.44
    2 -4 -2 21.79
    2 -4 -2 20.57
    -2 -4 2 19.3
    2 -4 -2 19.22
    2 -4 -2 20.29
    2 -4 -2 21.16
    2 -4 -2 19.75
    -2 -4 2 20.55
    -2 -4 2 19.86
    2 4 -2 20.21
    -2 4 2 20.52
    2 4 -2 19.36
    2 4 -2 20.37
    -2 4 2 18.65
    -2 4 2 19.3
    2 4 -2 20.61
    0 -4 -2 4.56
    0 -4 2 4.56
    0 -4 -2 4.53
    0 -4 -2 4.57
    0 -4 -2 4.35
    0 -4 -2 4.2
    0 -4 -2 4.56
    0 -4 2 4.41
    0 -4 -2 4.42
    0 4 -2 4.41
    0 4 2 4.45
    0 4 -2 4.47
    0 4 2 4.65
    0 4 2 4.13
    -2 -4 -2 152.22
    -2 -4 -2 150.14
    -2 -4 -2 155.9
    -2 -4 -2 149.81
    -2 -4 -2 152.16
    -2 -4 -2 147.12
    -2 -4 -2 152.52
    -2 4 -2 148.94
    2 4 2 150.34
    2 4 2 151.23
    2 4 2 153.11
    2 4 2 148.03
    -2 4 -2 149.74
    -4 -4 -2 0.24
    -4 -4 -2 0.11
    -4 -4 -2 0.28
    -4 -4 -2 0.2
    -4 -4 -2 0.13
    -4 -4 -2 0.31
    4 4 2 0.12
    4 4 2 0.25
    4 4 2 0.24
    4 4 2 0.26
    4 4 2 0.12
    4 4 2 0.17
    -4 4 -2 0.2
    4 4 2 0.07
    -6 -4 -2 341.16
    -6 -4 -2 350.86
    -6 -4 -2 348.96
    -6 -4 -2 349.98
    6 -4 2 338.53
    6 -4 2 322.48
    -6 -4 -2 351.61
    -6 -4 -2 360.48
    6 4 2 342.07
    6 4 2 347.03
    -6 4 -2 344.98
    6 4 2 377.86
    6 4 2 347.05
    6 4 2 347.13
    -8 -4 -2 79.67
    -8 -4 -2 82.43
    -8 -4 -2 79.87
    8 -4 2 78.21
    -8 -4 -2 81.06
    8 -4 2 77.68
    -8 -4 -2 82.59
    8 4 2 81.34
    8 4 2 81.12
    8 4 2 78.54
    -8 4 -2 81.11
    -8 4 -2 77.09
    10 -4 2 0.21
    10 -4 2 0.23
    10 -4 2 0.14
    -10 -4 -2 -0.22
    -10 -4 -2 0.23
    10 -4 2 0.19
    -10 -4 -2 -0.02
    10 -4 2 0.15
    10 4 2 0.19
    10 4 2 0.25
    -10 4 -2 0.16
    10 4 2 0.17
    -10 4 -2 0.19
    -12 -4 -2 2.84
    12 -4 2 2.88
    12 -4 2 3.21
    12 -4 2 2.93
    -12 -4 -2 3.32
    -12 -4 -2 2.88
    12 -4 2 2.78
    12 -4 2 2.71
    -12 4 -2 2.28
    12 4 2 2.4
    -12 4 -2 2.44
    12 4 2 2.62
    12 4 2 2.5
    14 -4 2 11.37
    14 -4 2 10.88
    -14 -4 -2 9.91
    -14 -4 -2 10.75
    14 -4 2 10.92
    14 4 2 11.64
    14 4 2 10.39
    -14 4 -2 11.48
    14 4 2 11.62
    -16 -4 -2 0.97
    16 -4 2 0.82
    16 -4 2 1.14
    -16 -4 -2 0.64
    16 -4 2 0.63
    16 4 2 0.83
    -16 4 -2 0.7
    16 4 2 0.73
    16 4 2 0.96
    18 -4 2 40.27
    -18 -4 -2 37.49
    18 -4 2 40.77
    -18 -4 -2 38.59
    18 -4 2 39.6
    -18 -4 -2 39.33
    18 4 2 38.55
    18 4 2 40.58
    18 4 2 38.81
    -18 4 -2 40.38
    20 -4 2 7.34
    -20 -4 -2 6.74
    -20 -4 -2 7.21
    20 -4 2 7.18
    -20 -4 -2 8.59
    20 -4 2 6.27
    20 4 2 6.76
    20 4 2 7.38
    -20 4 -2 6.82
    20 4 2 8.88
    22 -4 2 0.55
    22 -4 2 0.68
    22 -4 2 1.1
    -22 -4 -2 0.36
    -22 -4 -2 0.37
    22 4 2 0.27
    22 4 2 0.93
    -22 4 -2 0.72
    24 -4 2 4.06
    -24 -4 -2 4.06
    24 -4 2 3.55
    24 -4 2 4.21
    -24 -4 -2 2.82
    24 4 2 3.99
    -24 4 -2 4.54
    24 4 2 4.05
    -26 -4 -2 -0.03
    -26 -4 -2 0.39
    26 -4 2 0.27
    26 -4 2 0.28
    26 -4 2 0.46
    26 4 2 0.04
    26 4 2 0.5
    -26 4 -2 0.2
    27 -5 -2 1.65
    27 -5 -2 0.49
    -27 -5 2 0.42
    27 -5 -2 0.83
    -27 -5 2 1.11
    -27 5 2 1.36
    27 5 -2 0.85
    27 5 -2 0.69
    -27 5 2 1.47
    -25 -5 2 1.79
    25 -5 -2 1.98
    25 -5 -2 2.48
    -25 -5 2 1.96
    25 -5 -2 1.56
    -25 5 2 0.98
    25 5 -2 1.35
    25 5 -2 1.26
    -25 5 2 1.47
    -23 -5 2 0.9
    -23 -5 2 1.09
    23 -5 -2 0.94
    23 -5 -2 0.98
    23 -5 -2 1.03
    -23 -5 2 0.84
    23 5 -2 1.01
    -23 5 2 0.96
    23 5 -2 1.07
    23 5 -2 0.61
    -23 5 2 1.21
    -21 -5 2 19.46
    -21 -5 2 15.92
    21 -5 -2 17.97
    21 -5 -2 17.03
    -21 -5 2 18.98
    21 -5 -2 18.48
    -21 5 2 18.41
    21 5 -2 18.95
    21 5 -2 17.06
    -21 5 2 17.26
    21 5 -2 17.72
    -19 -5 2 12.82
    -19 -5 2 11.57
    19 -5 -2 12.78
    19 -5 -2 11.48
    19 -5 -2 12.44
    19 -5 -2 12.42
    -19 -5 2 10.83
    19 5 -2 11.64
    19 5 -2 11.38
    -19 5 2 12.15
    19 5 -2 12.46
    -19 5 2 10.17
    19 5 -2 11.16
    17 -5 -2 -0.11
    17 -5 -2 0.13
    -17 -5 2 0.04
    17 -5 -2 -0.05
    -17 -5 2 0.38
    17 -5 -2 0.16
    17 -5 -2 -0.01
    -17 -5 2 -0.17
    -17 5 2 0.07
    17 5 -2 -0.2
    17 5 -2 0.09
    17 5 -2 -0.07
    -17 5 2 0.06
    15 -5 -2 21.13
    -15 -5 2 24.45
    -15 -5 2 24.56
    15 -5 -2 24.41
    -15 -5 2 22.71
    15 -5 -2 23.67
    15 -5 -2 23.74
    15 -5 -2 23.26
    -15 5 2 22.27
    15 5 -2 23.99
    15 5 -2 24.58
    15 5 -2 23.05
    -15 5 2 22.8
    13 -5 -2 6.93
    -13 -5 2 6.86
    13 -5 -2 6.93
    13 -5 -2 6.75
    13 -5 -2 6.62
    -13 -5 2 7.15
    13 -5 -2 6.79
    -13 -5 2 6.81
    -13 5 2 6.6
    -13 5 2 6.39
    13 5 -2 7.03
    13 5 -2 6.44
    13 5 -2 6.68
    13 5 -2 6.59
    -13 5 2 6.38
    11 -5 -2 2.31
    -11 -5 2 2.68
    11 -5 -2 2.32
    -11 -5 2 2.37
    -11 -5 2 2.08
    11 -5 -2 2.45
    -11 -5 2 2.09
    11 5 -2 2.43
    -11 5 2 2.12
    11 5 -2 2.12
    11 5 -2 2.9
    -11 5 2 2.13
    11 5 -2 2.46
    -11 5 2 2.72
    -9 -5 2 116.18
    9 -5 -2 113.71
    -9 -5 2 117.02
    -9 -5 2 116.23
    -9 -5 2 119.04
    9 -5 -2 112.77
    9 5 -2 115.1
    -9 5 2 118.19
    9 5 -2 115.48
    9 5 -2 117.54
    -9 5 2 115.24
    9 5 -2 117.74
    -7 -5 2 66.5
    -7 -5 2 65.11
    7 -5 -2 65.12
    7 -5 -2 67.24
    -7 -5 2 65.94
    -7 -5 2 66.21
    -7 -5 2 66.06
    7 -5 -2 66.12
    -7 5 2 67.01
    -7 5 2 65.52
    7 5 -2 65.85
    7 5 -2 67.24
    -7 5 2 69.44
    7 5 -2 67.36
    7 5 -2 72.04
    -5 -5 2 8.66
    -5 -5 2 7.28
    -5 -5 2 8.06
    5 -5 -2 8.54
    -5 -5 2 7.76
    5 -5 -2 8.34
    -5 -5 2 7.84
    5 -5 -2 8.01
    5 5 -2 7.48
    -5 5 2 8.06
    -5 5 2 7.74
    5 5 -2 8.11
    5 5 -2 7.89
    -5 5 2 8.21
    5 5 -2 8.38
    -3 -5 2 46.15
    -3 -5 2 48.15
    -3 -5 2 47.97
    3 -5 -2 46.25
    3 -5 -2 47.1
    3 5 -2 45.96
    -3 5 2 46.54
    3 5 -2 48.28
    3 5 -2 46.61
    -3 5 2 48.29
    3 5 -2 47.28
    -1 -5 2 0.11
    1 -5 -2 0.05
    1 -5 -2 0.11
    -1 -5 2 0.06
    1 -5 -2 -0.06
    1 -5 -2 0.11
    1 5 -2 0.08
    -1 5 2 -0.02
    -1 5 2 0.05
    -1 5 2 0.14
    1 5 -2 0.09
    -1 -5 -2 1.18
    -1 -5 -2 1.23
    -1 -5 -2 1.35
    -1 -5 -2 1.33
    -1 -5 -2 0.87
    -1 -5 -2 1.76
    -1 5 -2 0.94
    1 5 2 1.19
    1 5 2 1.6
    1 5 2 0.79
    -1 5 -2 1.2
    -3 -5 -2 91.12
    -3 -5 -2 90
    -3 -5 -2 89.4
    -3 -5 -2 92.93
    -3 -5 -2 87.79
    -3 5 -2 91.33
    3 5 2 85.08
    -3 5 -2 90.17
    3 5 2 90.29
    3 5 2 91.77
    3 5 2 88.39
    3 5 2 94.28
    -5 -5 -2 44.22
    -5 -5 -2 45.82
    -5 -5 -2 46.33
    -5 -5 -2 45.44
    -5 -5 -2 45
    -5 -5 -2 46.1
    5 5 2 43.61
    5 5 2 46.48
    -5 5 -2 44.82
    5 5 2 45.68
    5 5 2 46.75
    -7 -5 -2 34.88
    -7 -5 -2 36.69
    -7 -5 -2 36.2
    -7 -5 -2 35.39
    -7 -5 -2 35.64
    7 -5 2 32.21
    -7 -5 -2 35.98
    7 5 2 35.52
    7 5 2 37.4
    7 5 2 36.03
    7 5 2 37.07
    -9 -5 -2 16.16
    -9 -5 -2 15.77
    9 -5 2 14.46
    -9 -5 -2 14.95
    9 -5 2 14.91
    -9 -5 -2 14.63
    -9 -5 -2 13.78
    9 5 2 16.13
    9 5 2 14.48
    9 5 2 15.32
    9 5 2 15.64
    -11 -5 -2 1.6
    -11 -5 -2 1.14
    11 -5 2 1.2
    11 -5 2 1.08
    11 -5 2 1.31
    -11 -5 -2 1.36
    -11 5 -2 1.15
    11 5 2 1.45
    11 5 2 1.33
    -11 5 -2 1.25
    13 -5 2 0.11
    13 -5 2 -0.09
    13 -5 2 0.17
    -13 -5 -2 -0.01
    13 -5 2 0.03
    13 -5 2 0.02
    -13 -5 -2 -0.24
    -13 -5 -2 -0.02
    13 5 2 0
    13 5 2 0.2
    -13 5 -2 0.05
    -13 5 -2 -0.04
    13 5 2 0.18
    -15 -5 -2 7.83
    15 -5 2 7.9
    15 -5 2 7.48
    -15 -5 -2 7.58
    15 -5 2 7.92
    15 5 2 8.59
    -15 5 -2 8.03
    15 5 2 8.38
    15 5 2 8.39
    17 -5 2 4.34
    -17 -5 -2 3.6
    17 -5 2 3.44
    -17 -5 -2 3.24
    17 -5 2 3.99
    17 5 2 3.39
    -17 5 -2 4.02
    17 5 2 3.28
    17 5 2 4.19
    19 -5 2 4.63
    -19 -5 -2 4.04
    19 -5 2 4.15
    19 -5 2 4.25
    -19 -5 -2 2.92
    -19 -5 -2 3.32
    19 5 2 3.35
    19 5 2 3.39
    19 5 2 4.18
    -19 5 -2 3.54
    -21 -5 -2 6.76
    -21 -5 -2 7.12
    21 -5 2 7.34
    21 -5 2 7.74
    21 -5 2 7.51
    21 5 2 8.47
    -21 5 -2 7.54
    21 5 2 7.21
    -23 -5 -2 1.34
    23 -5 2 1.22
    -23 -5 -2 1.31
    23 -5 2 1.39
    23 -5 2 1.2
    -23 5 -2 1.63
    23 5 2 1.04
    23 5 2 1.13
    -25 -5 -2 -0.11
    25 -5 2 0.42
    25 -5 2 0
    25 -5 2 0.39
    -25 -5 -2 0.39
    -25 5 -2 0.02
    -25 5 -2 0.48
    25 5 2 0.32
    25 5 2 0.58
    26 -6 -2 0.34
    -26 -6 2 0.14
    26 -6 -2 -0.21
    26 -6 -2 0.02
    -26 -6 2 0.23
    26 6 -2 0.12
    26 6 -2 -0.06
    -26 6 2 0.07
    -26 6 2 0.07
    -24 -6 2 3.84
    24 -6 -2 4.55
    24 -6 -2 5.65
    -24 -6 2 3.38
    24 -6 -2 3.16
    24 6 -2 2.98
    -24 6 2 3.7
    24 6 -2 3.59
    -24 6 2 3.79
    -22 -6 2 3.22
    22 -6 -2 4.47
    22 -6 -2 3.88
    -22 -6 2 3.17
    -22 -6 2 4.46
    22 -6 -2 4.84
    -22 6 2 3.57
    22 6 -2 3.63
    -22 6 2 2.82
    22 6 -2 3.34
    22 6 -2 3.95
    -20 -6 2 3.39
    20 -6 -2 3.11
    -20 -6 2 3.12
    20 -6 -2 2.72
    -20 -6 2 2.11
    20 -6 -2 2.93
    20 6 -2 2.63
    -20 6 2 2.15
    20 6 -2 2.83
    20 6 -2 3.21
    -20 6 2 2.6
    -18 -6 2 11.13
    18 -6 -2 10.53
    18 -6 -2 10.88
    18 -6 -2 10.03
    -18 -6 2 11.65
    18 -6 -2 11.64
    -18 -6 2 9.81
    -18 6 2 10.38
    18 6 -2 9.34
    18 6 -2 10.3
    -18 6 2 10.28
    18 6 -2 10.99
    18 6 -2 9.8
    16 -6 -2 0.87
    16 -6 -2 0.66
    -16 -6 2 0.69
    -16 -6 2 0.47
    16 -6 -2 0.92
    16 -6 -2 0.48
    -16 -6 2 0.48
    16 -6 -2 1.2
    -16 6 2 0.57
    16 6 -2 0.81
    16 6 -2 0.61
    16 6 -2 0.55
    16 6 -2 0.83
    -16 6 2 0.61
    -14 -6 2 0.12
    14 -6 -2 0.16
    14 -6 -2 0.07
    -14 -6 2 0.14
    14 -6 -2 0.07
    -14 -6 2 0.33
    14 -6 -2 0.01
    14 -6 -2 0.33
    -14 6 2 0.22
    14 6 -2 0.18
    14 6 -2 0.01
    -14 6 2 0.24
    14 6 -2 0.39
    14 6 -2 0.38
    -14 6 2 -0.15
    -12 -6 2 18.3
    -12 -6 2 18.41
    -12 -6 2 19.46
    12 -6 -2 18.45
    12 -6 -2 18.07
    -12 -6 2 17.77
    12 -6 -2 18.64
    -12 6 2 18.77
    12 6 -2 18.32
    12 6 -2 18.75
    12 6 -2 18.62
    12 6 -2 19.22
    -12 6 2 19.07
    -12 6 2 18.38
    -10 -6 2 9.78
    -10 -6 2 10.56
    -10 -6 2 10.47
    -10 -6 2 9.32
    10 -6 -2 9.67
    10 6 -2 10.67
    10 6 -2 10.59
    10 6 -2 10.13
    8 -6 -2 0.97
    8 -6 -2 0.97
    -8 -6 2 1.06
    -8 -6 2 0.8
    -8 -6 2 0.89
    -8 -6 2 0.8
    -8 -6 2 0.92
    8 6 -2 0.93
    8 6 -2 0.91
    -8 6 2 0.81
    8 6 -2 0.71
    -6 -6 2 84.28
    6 -6 -2 81.68
    -6 -6 2 81.23
    -6 -6 2 82.7
    -6 -6 2 82.22
    6 -6 -2 81.79
    -6 -6 2 86.13
    6 -6 -2 82.11
    6 6 -2 80.74
    -6 6 2 82.38
    6 6 -2 82.23
    6 6 -2 82.59
    6 6 -2 81.84
    -4 -6 2 15.68
    -4 -6 2 14.92
    4 -6 -2 13.92
    4 -6 -2 14.62
    -4 -6 2 15.45
    -4 -6 2 15.26
    4 -6 -2 15.29
    4 6 -2 14.82
    -4 6 2 14.89
    4 6 -2 14.92
    -4 6 2 15.22
    4 6 -2 14.52
    4 6 -2 14.82
    2 -6 -2 -0.01
    2 -6 -2 -0.02
    -2 -6 2 -0.02
    -2 -6 2 -0.02
    2 6 -2 0
    2 6 -2 0.05
    2 6 -2 -0.04
    -2 6 2 -0.02
    -2 6 2 -0.05
    -2 6 2 -0.02
    2 6 -2 -0.06
    0 -6 -2 7.6
    0 -6 -2 7.7
    0 -6 -2 7.88
    0 -6 -2 8
    0 -6 2 7.81
    0 -6 -2 8.21
    0 -6 -2 8.25
    0 6 2 7.87
    0 6 -2 7.77
    0 6 2 7.92
    0 6 2 7.49
    0 6 -2 8.03
    -2 -6 -2 36.32
    -2 -6 -2 35.39
    -2 -6 -2 33.88
    -2 -6 -2 33.3
    -2 -6 -2 35.48
    2 6 2 34.79
    2 6 2 34.34
    -2 6 -2 34.03
    -2 6 -2 33.72
    2 6 2 33.91
    -4 -6 -2 3.03
    -4 -6 -2 3.04
    -4 -6 -2 3.31
    -4 -6 -2 3.21
    -4 -6 -2 3.21
    4 6 2 2.81
    4 6 2 3.27
    -4 6 -2 3.21
    4 6 2 3.28
    -4 6 -2 3.33
    -6 -6 -2 36.01
    -6 -6 -2 34.97
    -6 -6 -2 34.4
    -6 -6 -2 33.15
    -6 -6 -2 33.85
    6 6 2 36.07
    -6 6 -2 33.9
    6 6 2 34.96
    6 6 2 35.15
    -8 -6 -2 2.07
    -8 -6 -2 2.66
    -8 -6 -2 2.17
    -8 -6 -2 1.89
    -8 -6 -2 1.61
    8 6 2 1.76
    8 6 2 2.27
    8 6 2 2
    8 6 2 2.47
    -10 -6 -2 4.04
    -10 -6 -2 3.74
    10 -6 2 3.82
    -10 -6 -2 4.43
    10 -6 2 3.6
    10 6 2 3.71
    10 6 2 3.81
    10 6 2 3.52
    10 6 2 3.66
    -12 -6 -2 2.51
    -12 -6 -2 2.15
    12 -6 2 2.11
    -12 -6 -2 3.16
    -12 -6 -2 2.17
    12 6 2 2.41
    12 6 2 1.98
    12 6 2 1.85
    12 6 2 2.17
    -14 -6 -2 18.75
    14 -6 2 19.46
    -14 -6 -2 18.32
    14 -6 2 17.72
    14 -6 2 19.65
    14 -6 2 18.44
    14 -6 2 18.89
    -14 6 -2 18.85
    14 6 2 19.06
    -14 6 -2 19.03
    14 6 2 19.04
    14 6 2 17.6
    -16 -6 -2 4.02
    16 -6 2 4
    16 -6 2 4.09
    16 -6 2 3.56
    16 -6 2 3.99
    -16 -6 -2 4.44
    16 6 2 4.81
    16 6 2 3.8
    -16 6 -2 3.7
    -16 6 -2 3.95
    18 -6 2 15.75
    18 -6 2 14.65
    18 -6 2 16.14
    -18 -6 -2 16.95
    -18 -6 -2 15.93
    -18 6 -2 15.73
    18 6 2 16.41
    -18 6 -2 15.14
    18 6 2 16.32
    -20 -6 -2 3.12
    20 -6 2 2.91
    20 -6 2 2.06
    -20 -6 -2 3.85
    -20 -6 -2 1.68
    20 -6 2 2.79
    20 6 2 3.23
    -20 6 -2 3.72
    -20 6 -2 2.53
    20 6 2 2.51
    22 -6 2 0.6
    -22 -6 -2 0.76
    22 -6 2 0.22
    -22 -6 -2 0.37
    22 -6 2 0.09
    22 6 2 -0.15
    -22 6 -2 0.41
    22 6 2 0.42
    -22 6 -2 0.32
    24 -6 2 2.27
    24 -6 2 2.48
    -24 -6 -2 2.15
    -24 -6 -2 0.93
    24 6 2 1.48
    24 6 2 1.82
    25 -7 -2 3.64
    25 -7 -2 4.28
    -25 -7 2 3.25
    -25 -7 2 2.56
    -25 7 2 2.69
    25 7 -2 4.13
    23 -7 -2 2.75
    -23 -7 2 1.77
    23 -7 -2 2.94
    -23 -7 2 1.29
    -23 -7 2 1.99
    -23 7 2 2.34
    23 7 -2 2.17
    -23 7 2 1.34
    23 7 -2 2.47
    23 7 -2 1.67
    21 -7 -2 5.51
    21 -7 -2 6.09
    -21 -7 2 7.01
    21 -7 -2 7.76
    -21 -7 2 6.06
    -21 -7 2 6.73
    -21 7 2 4.55
    21 7 -2 7
    21 7 -2 6.75
    -21 7 2 5.25
    21 7 -2 5.65
    19 -7 -2 4.13
    -19 -7 2 3.8
    19 -7 -2 4.26
    19 -7 -2 4.09
    -19 -7 2 3.99
    -19 -7 2 5.2
    19 -7 -2 5.53
    19 7 -2 4.74
    19 7 -2 3.87
    -19 7 2 4.12
    19 7 -2 4.59
    -19 7 2 3.99
    17 -7 -2 0.35
    17 -7 -2 0.3
    -17 -7 2 -0.06
    17 -7 -2 0.37
    -17 -7 2 0.93
    17 -7 -2 0.8
    -17 7 2 0.54
    17 7 -2 0.4
    17 7 -2 0.54
    -17 7 2 0.39
    17 7 -2 0.8
    -15 -7 2 12.82
    15 -7 -2 11.86
    15 -7 -2 13.45
    -15 -7 2 12.72
    15 -7 -2 13.73
    15 -7 -2 13.21
    15 7 -2 13.68
    15 7 -2 12.08
    15 7 -2 12.78
    15 7 -2 13.42
    -13 -7 2 16.31
    -13 -7 2 16.99
    -13 -7 2 16.95
    13 7 -2 15.28
    13 7 -2 16.95
    13 7 -2 16.62
    -11 -7 2 0.62
    -11 -7 2 0.46
    -11 -7 2 0.83
    -11 -7 2 0.55
    11 -7 -2 0.65
    11 7 -2 0.67
    11 7 -2 0.75
    11 7 -2 0.46
    11 7 -2 0.57
    -9 -7 2 6.51
    9 -7 -2 6.8
    9 -7 -2 6.3
    -9 -7 2 6.62
    -9 -7 2 6.15
    -9 -7 2 6.86
    -9 -7 2 6.58
    9 7 -2 6.84
    9 7 -2 6.45
    9 7 -2 6.83
    -7 -7 2 8.02
    7 -7 -2 7.33
    7 -7 -2 7.66
    7 -7 -2 7.2
    -7 -7 2 8.56
    -7 -7 2 7.8
    -7 -7 2 7.69
    -7 -7 2 7.63
    7 7 -2 7.48
    7 7 -2 8.15
    -7 7 2 7.33
    7 7 -2 7.12
    5 -7 -2 15.39
    5 -7 -2 14.49
    -5 -7 2 14.98
    5 -7 -2 14.96
    -5 -7 2 15.51
    -5 -7 2 15.09
    -5 -7 2 15.04
    5 7 -2 13.26
    5 7 -2 16.48
    -5 7 2 14.48
    5 7 -2 15.7
    5 7 -2 14.42
    3 -7 -2 50.5
    3 -7 -2 47.6
    -3 -7 2 47.98
    3 7 -2 48.17
    -3 7 2 48.95
    3 7 -2 48.03
    3 7 -2 48.72
    3 7 -2 48.16
    -1 -7 2 14.13
    1 -7 -2 14.65
    -1 -7 2 14.23
    1 -7 -2 14.11
    1 7 -2 14.43
    -1 7 2 14
    -1 7 2 14.95
    1 7 -2 14.8
    -1 7 2 12.98
    -1 -7 -2 5.39
    -1 -7 -2 5.51
    -1 -7 -2 5.48
    -1 -7 -2 5.2
    -1 -7 -2 5.77
    1 7 2 4.99
    1 7 2 5.6
    -1 7 -2 5.72
    -1 7 -2 5.18
    1 7 2 5.34
    -3 -7 -2 37.01
    -3 -7 -2 37.62
    -3 -7 -2 38.28
    -3 -7 -2 38.38
    -3 -7 -2 37.94
    -3 7 -2 37.77
    3 7 2 37.7
    -3 7 -2 36.82
    3 7 2 36.9
    -5 -7 -2 14.12
    -5 -7 -2 16.26
    -5 -7 -2 15.23
    -5 -7 -2 14.94
    -5 -7 -2 15.55
    5 7 2 14.33
    -5 7 -2 13.67
    5 7 2 15.89
    -5 7 -2 15.57
    5 7 2 15.54
    -7 -7 -2 9.47
    -7 -7 -2 9.83
    -7 -7 -2 8.96
    -7 -7 -2 9.85
    -7 -7 -2 9.63
    7 7 2 10.04
    7 7 2 9.67
    7 7 2 10.23
    7 7 2 10.59
    -9 -7 -2 12.64
    -9 -7 -2 11.58
    -9 -7 -2 11.98
    -9 -7 -2 13.32
    -9 -7 -2 11.55
    9 7 2 12.85
    9 7 2 12.59
    9 7 2 12.52
    9 7 2 12.67
    -11 -7 -2 11.02
    -11 -7 -2 10.45
    -11 -7 -2 11.61
    11 7 2 9.87
    11 7 2 10.68
    11 7 2 10.28
    11 7 2 10.1
    -13 -7 -2 0.45
    -13 -7 -2 0.29
    13 -7 2 0.25
    13 7 2 0.01
    13 7 2 0.26
    13 7 2 0.5
    13 7 2 0.34
    15 -7 2 9.1
    15 -7 2 9.42
    15 -7 2 9.33
    15 -7 2 10.13
    -15 -7 -2 9.77
    -15 -7 -2 8.99
    15 7 2 10.38
    15 7 2 10.12
    17 -7 2 4.55
    17 -7 2 5.85
    -17 -7 -2 4.48
    17 -7 2 4.94
    -17 -7 -2 4.58
    17 -7 2 5.03
    17 7 2 4.19
    -17 7 -2 5.27
    17 7 2 5.46
    19 -7 2 0.9
    -19 -7 -2 0.31
    19 -7 2 0.86
    -19 -7 -2 1.21
    -19 7 -2 0.85
    19 7 2 0.5
    19 7 2 0.42
    21 -7 2 4.26
    21 -7 2 4.6
    -21 -7 -2 5.18
    -21 -7 -2 4.11
    -21 7 -2 2.6
    21 7 2 4.14
    21 7 2 4.73
    23 -7 2 -0.03
    -23 -7 -2 -0.73
    23 -7 2 0.1
    -23 -7 -2 0.14
    23 7 2 0.32
    23 7 2 0.31
    24 -8 -2 1.2
    -24 -8 2 1.26
    24 -8 -2 2.01
    -24 -8 2 1.18
    24 8 -2 1.8
    -22 -8 2 1.82
    22 -8 -2 2.06
    -22 -8 2 2.06
    -22 -8 2 1.66
    22 -8 -2 1.41
    22 8 -2 1.8
    -22 8 2 1.12
    22 8 -2 1.5
    -20 -8 2 0.73
    -20 -8 2 1.39
    -20 -8 2 0.62
    20 -8 -2 1.36
    20 -8 -2 1.13
    20 8 -2 1.06
    20 8 -2 0.54
    18 -8 -2 7.63
    -18 -8 2 8.2
    18 -8 -2 8.1
    18 -8 -2 8.14
    -18 -8 2 7.72
    18 8 -2 8.18
    18 8 -2 7.19
    18 8 -2 8.3
    -16 -8 2 3.43
    16 -8 -2 3.38
    -16 -8 2 3.13
    16 -8 -2 3.73
    16 8 -2 4.07
    16 8 -2 3.07
    16 8 -2 3.69
    14 -8 -2 0.99
    -14 -8 2 0.36
    -14 -8 2 1.49
    14 8 -2 0.16
    14 8 -2 0.97
    14 8 -2 0.76
    14 8 -2 1.12
    -12 -8 2 33.48
    -12 -8 2 33.5
    -12 -8 2 33.49
    12 -8 -2 32.3
    12 8 -2 33.55
    12 8 -2 35.77
    12 8 -2 32.06
    12 8 -2 35.87
    -10 -8 2 8.9
    -10 -8 2 9.82
    -10 -8 2 8.74
    -10 -8 2 8.78
    10 8 -2 8.58
    10 8 -2 8.84
    10 8 -2 8.52
    -8 -8 2 0.71
    -8 -8 2 0.88
    -8 -8 2 1.01
    -8 -8 2 1.02
    -8 -8 2 0.93
    8 8 -2 0.9
    8 8 -2 1.23
    -8 8 2 1.27
    8 8 -2 1.37
    -6 -8 2 23.17
    -6 -8 2 24.12
    6 -8 -2 19.42
    -6 -8 2 25.14
    -6 -8 2 24.41
    -6 -8 2 24
    6 -8 -2 23.37
    6 8 -2 23.8
    6 8 -2 24.56
    6 8 -2 25.8
    -6 8 2 23.82
    -4 -8 2 8.38
    4 -8 -2 8.12
    -4 -8 2 8.62
    4 -8 -2 8.27
    -4 -8 2 8.13
    4 -8 -2 8.06
    -4 -8 2 8.25
    -4 8 2 7.34
    4 8 -2 8.65
    4 8 -2 7.59
    4 8 -2 7.84
    4 8 -2 8.28
    -2 -8 2 1.79
    2 -8 -2 1.66
    -2 -8 2 1.73
    2 8 -2 1.29
    -2 8 2 1.61
    2 8 -2 1.7
    0 -8 -2 36.14
    0 -8 -2 35.47
    0 -8 -2 36.24
    0 -8 -2 34.78
    0 -8 -2 38.32
    0 8 2 35.78
    0 8 -2 34.62
    0 8 2 34.55
    0 8 -2 35.17
    0 8 2 33.72
    -2 -8 -2 9.14
    -2 -8 -2 9.22
    -2 -8 -2 8.62
    -2 -8 -2 8.24
    -2 -8 -2 8.61
    2 8 2 7.33
    2 8 2 8.05
    -2 8 -2 8.14
    2 8 2 9.18
    -2 8 -2 9.16
    -4 -8 -2 -0.01
    -4 -8 -2 -0.01
    -4 -8 -2 -0.05
    -4 -8 -2 0.06
    -4 -8 -2 0.11
    4 8 2 0.06
    4 8 2 0.1
    -4 8 -2 0.16
    -4 8 -2 0.13
    -6 -8 -2 2.48
    -6 -8 -2 2.24
    -6 -8 -2 2.68
    -6 -8 -2 2.92
    -6 -8 -2 2.49
    6 8 2 2.09
    6 8 2 2.61
    6 8 2 3.23
    -8 -8 -2 0.71
    -8 -8 -2 0.8
    -8 -8 -2 0.35
    -8 -8 -2 0.58
    -8 -8 -2 0.96
    8 8 2 0.72
    8 8 2 1.02
    8 8 2 0.82
    -10 -8 -2 6.45
    -10 -8 -2 7.65
    -10 -8 -2 7.35
    10 8 2 7.01
    10 8 2 6.58
    10 8 2 6.68
    10 8 2 6.89
    -12 -8 -2 11
    -12 -8 -2 11.46
    -12 -8 -2 11.58
    12 8 2 11.54
    12 8 2 11.07
    12 8 2 11.04
    -14 -8 -2 5.72
    -14 -8 -2 5.59
    14 8 2 5.83
    14 8 2 6.09
    14 8 2 5.2
    -16 -8 -2 0.22
    -16 -8 -2 0.2
    16 8 2 0.35
    16 8 2 -0.23
    -18 -8 -2 3.71
    18 -8 2 5.15
    -18 -8 -2 5.23
    18 -8 2 5.09
    18 8 2 4.69
    18 8 2 5.15
    -20 -8 -2 0.23
    -20 -8 -2 0.44
    20 -8 2 0.26
    20 -8 2 0.44
    20 8 2 0.18
    -22 -8 -2 0.01
    -22 -8 -2 0.48
    22 -8 2 0.88
    22 -8 2 0.29
    22 8 2 -0.06
    -23 -9 2 0.68
    -23 -9 2 0.76
    -23 -9 2 0.59
    23 -9 -2 0.63
    23 -9 -2 1.47
    23 9 -2 1.33
    -21 -9 2 2.08
    21 -9 -2 2.66
    -21 -9 2 1.95
    -21 -9 2 1.52
    21 -9 -2 1.69
    21 9 -2 2.23
    21 9 -2 1.49
    19 -9 -2 1.97
    -19 -9 2 2.45
    -19 -9 2 2.15
    -19 -9 2 2.99
    19 -9 -2 2.63
    19 9 -2 2.11
    19 9 -2 2.31
    17 -9 -2 2.24
    -17 -9 2 1.84
    -17 -9 2 2.27
    17 9 -2 2
    17 9 -2 2.11
    17 9 -2 1.96
    -15 -9 2 12.63
    -15 -9 2 12.89
    15 9 -2 12.69
    15 9 -2 12.45
    15 9 -2 11.52
    -13 -9 2 4.9
    -13 -9 2 4
    13 9 -2 4.47
    13 9 -2 4.86
    13 9 -2 5.8
    -11 -9 2 0.82
    -11 -9 2 1.32
    -11 -9 2 1.82
    11 9 -2 1.71
    11 9 -2 1.59
    11 9 -2 1.79
    -9 -9 2 12.02
    -9 -9 2 11.56
    -9 -9 2 11.91
    -9 -9 2 11.58
    -9 -9 2 11.58
    9 9 -2 10.91
    9 9 -2 12.22
    -9 9 2 11.59
    9 9 -2 12.4
    -7 -9 2 1.19
    7 -9 -2 0.79
    -7 -9 2 0.98
    -7 -9 2 0.78
    -7 -9 2 0.41
    -7 -9 2 0.63
    7 9 -2 0.99
    7 9 -2 0.37
    7 9 -2 0.78
    -7 9 2 0.74
    -5 -9 2 16.99
    5 -9 -2 16.73
    -5 -9 2 16.39
    -5 -9 2 17.69
    -5 -9 2 16.63
    -5 -9 2 16.96
    5 9 -2 16.04
    5 9 -2 17.54
    -5 9 2 17.05
    5 9 -2 16.95
    5 9 -2 17.17
    3 -9 -2 8.75
    -3 -9 2 8.6
    3 9 -2 8.33
    3 9 -2 9.42
    -3 9 2 8.95
    1 -9 -2 8.08
    1 -9 -2 7.76
    -1 9 2 7.26
    1 9 -2 7.48
    -1 9 2 7.8
    -1 9 2 7.82
    1 9 -2 6.95
    -1 -9 -2 2.97
    -1 -9 -2 2.6
    -1 -9 -2 2.68
    -1 -9 -2 2.65
    -1 -9 -2 2.5
    1 9 2 2.57
    1 9 2 2.48
    -1 9 -2 2.3
    1 9 2 2.1
    -1 9 -2 2.82
    -3 -9 -2 28.26
    -3 -9 -2 29.62
    -3 -9 -2 28.46
    -3 -9 -2 28.12
    -3 -9 -2 28.49
    3 9 2 29.91
    3 9 2 26.92
    -3 9 -2 25.09
    -3 9 -2 27.88
    -5 -9 -2 0.93
    -5 -9 -2 0.63
    -5 -9 -2 0.91
    -5 -9 -2 1.27
    -5 -9 -2 0.89
    5 9 2 0.83
    -5 9 -2 1.22
    5 9 2 1.25
    -7 -9 -2 6.6
    -7 -9 -2 6.95
    -7 -9 -2 6.8
    -7 -9 -2 6.43
    -7 -9 -2 7.18
    7 9 2 7.32
    7 9 2 6.65
    -9 -9 -2 8.6
    -9 -9 -2 8.68
    -9 -9 -2 8.8
    9 9 2 8.08
    9 9 2 8.56
    -11 -9 -2 4.48
    -11 -9 -2 3.65
    11 9 2 3.83
    11 9 2 3.17
    11 9 2 4.07
    -13 -9 -2 2.84
    -13 -9 -2 2.33
    -13 -9 -2 2.72
    13 9 2 2.48
    13 9 2 2.6
    -15 -9 -2 3.23
    -15 -9 -2 4.08
    15 9 2 2.9
    -17 -9 -2 0.82
    -17 -9 -2 0.15
    17 9 2 0.79
    19 -9 2 0.7
    19 -9 2 0.04
    -19 -9 -2 0.13
    -19 -9 -2 0.32
    19 9 2 -0.37
    -21 -9 -2 1.81
    -21 -9 -2 1.56
    21 -9 2 2.44
    21 -9 2 1.78
    21 9 2 1.77
    -22 -10 2 0.49
    -22 -10 2 0.86
    -22 -10 2 0.97
    22 -10 -2 0.94
    22 -10 -2 1.5
    22 10 -2 0.97
    22 10 -2 1.54
    -20 -10 2 0.12
    20 -10 -2 0.41
    20 -10 -2 -0.15
    -20 -10 2 0.19
    -20 -10 2 0.41
    20 10 -2 0.11
    20 10 -2 -0.09
    20 10 -2 0
    -18 -10 2 4.27
    -18 -10 2 4.14
    18 10 -2 4.74
    18 10 -2 5.28
    18 10 -2 3.65
    -16 -10 2 3.43
    -16 -10 2 2.89
    16 10 -2 3.63
    16 10 -2 3.44
    16 10 -2 4.24
    -14 -10 2 1.82
    -14 -10 2 1.39
    14 10 -2 1.81
    14 10 -2 1.57
    14 10 -2 1.14
    -12 -10 2 19.34
    -12 -10 2 20.04
    12 10 -2 20.98
    12 10 -2 19.34
    12 10 -2 20.7
    -10 -10 2 4.23
    -10 -10 2 4.85
    -10 -10 2 4.67
    10 10 -2 4.97
    10 10 -2 5.01
    10 10 -2 5.57
    -8 -10 2 3.45
    -8 -10 2 3.96
    -8 -10 2 4.09
    -8 -10 2 3.89
    8 10 -2 4.13
    -8 10 2 3.91
    8 10 -2 3.75
    8 10 -2 4.97
    -6 -10 2 4.46
    -6 -10 2 4.64
    -6 -10 2 4.5
    -6 -10 2 5.44
    6 10 -2 4.65
    6 10 -2 4.25
    6 10 -2 4.91
    -6 10 2 4.18
    -4 -10 2 1.49
    4 -10 -2 1.3
    -4 -10 2 1.89
    -4 -10 2 1.7
    -4 -10 2 1.82
    4 10 -2 1.53
    4 10 -2 2.2
    -4 10 2 1.71
    2 -10 -2 2.16
    -2 -10 2 2.12
    -2 10 2 1.99
    2 10 -2 1.91
    2 10 -2 1.45
    0 -10 -2 14.36
    0 -10 -2 15.82
    0 -10 -2 15.82
    0 -10 -2 14.43
    0 -10 -2 15.72
    0 10 -2 14.83
    0 10 2 14.75
    0 10 -2 15.87
    -2 -10 -2 2.2
    -2 -10 -2 3.16
    -2 -10 -2 2.52
    -2 -10 -2 2.4
    -2 -10 -2 2.94
    2 10 2 2.88
    2 10 2 2.85
    -2 10 -2 2.81
    -2 10 -2 1.83
    -4 -10 -2 2.24
    -4 -10 -2 2.96
    -4 -10 -2 2.53
    -4 -10 -2 2.14
    -4 10 -2 2.46
    4 10 2 1.61
    4 10 2 2.93
    -6 -10 -2 5.14
    -6 -10 -2 4.84
    -6 -10 -2 5.12
    -6 -10 -2 4.82
    6 10 2 4.18
    6 10 2 5.36
    -8 -10 -2 1.62
    -8 -10 -2 1.11
    -8 -10 -2 1.23
    8 10 2 1.17
    8 10 2 1.96
    -10 -10 -2 4.54
    -10 -10 -2 5.9
    10 10 2 5.02
    10 10 2 4.96
    -12 -10 -2 4.85
    -12 -10 -2 3.75
    -12 -10 -2 6.03
    12 10 2 4.72
    12 10 2 3.39
    -14 -10 -2 -0.06
    -14 -10 -2 -0.27
    14 10 2 -0.04
    14 10 2 0.3
    -16 -10 -2 0.03
    -16 -10 -2 0.23
    16 10 2 0.3
    16 10 2 0.4
    -18 -10 -2 1.18
    -18 -10 -2 1.53
    18 10 2 1.45
    18 10 2 1.13
    20 -10 2 0.18
    -20 -10 -2 -0.29
    -20 -10 -2 0.64
    20 10 2 0.04
    -19 -11 2 0.21
    -19 -11 2 -0.05
    19 11 -2 -0.02
    19 11 -2 0.32
    19 11 -2 0.6
    -17 -11 2 -0.07
    -17 -11 2 -0.17
    17 11 -2 -0.19
    17 11 -2 0.19
    17 11 -2 0.17
    -15 -11 2 4.16
    -15 -11 2 5.03
    15 11 -2 3.25
    15 11 -2 5.35
    15 11 -2 4.4
    -13 -11 2 0.4
    -13 -11 2 0.3
    13 11 -2 0.41
    13 11 -2 0.08
    13 11 -2 0.4
    -11 -11 2 3.98
    -11 -11 2 3.41
    11 11 -2 2.63
    11 11 -2 3.32
    11 11 -2 3.94
    -9 -11 2 18.7
    -9 -11 2 17.81
    -9 -11 2 19.26
    9 11 -2 17.15
    9 11 -2 17.67
    9 11 -2 17.7
    -9 11 2 16.77
    -7 -11 2 0.03
    -7 -11 2 -0.05
    -7 -11 2 0.2
    7 11 -2 0.36
    -7 11 2 -0.04
    7 11 -2 0.02
    7 11 -2 0.18
    -5 -11 2 1.74
    -5 -11 2 1.97
    -5 -11 2 1.75
    -5 -11 2 1.62
    5 11 -2 1.81
    5 11 -2 1.78
    -5 11 2 1.35
    -3 -11 2 2.5
    -3 -11 2 2.69
    3 11 -2 1.67
    -3 11 2 2.25
    3 11 -2 2.09
    1 -11 -2 1.51
    1 -11 -2 1.46
    1 11 -2 1.78
    1 11 -2 1.9
    -1 11 2 1.43
    -1 -11 -2 1.68
    -1 -11 -2 2.02
    -1 -11 -2 1.49
    -1 -11 -2 1.74
    -1 11 -2 1.22
    1 11 2 1.67
    -1 11 -2 1.88
    -3 -11 -2 11.69
    -3 -11 -2 12.53
    -3 -11 -2 11.94
    -3 -11 -2 10.86
    3 11 2 11
    3 11 2 12.34
    -3 11 -2 11.15
    -5 -11 -2 1.1
    -5 -11 -2 1.26
    -5 -11 -2 0.9
    -5 11 -2 0.48
    5 11 2 1.26
    5 11 2 0.99
    -7 -11 -2 2.61
    -7 -11 -2 1.92
    -7 -11 -2 2.82
    7 11 2 2.18
    7 11 2 2.85
    -9 -11 -2 5.53
    -9 -11 -2 6.61
    9 11 2 4.38
    9 11 2 5.78
    -11 -11 -2 0.2
    -11 -11 -2 0.14
    -11 -11 -2 0.25
    11 11 2 0.64
    11 11 2 -0.14
    -13 -11 -2 2.07
    -13 -11 -2 2.39
    -13 -11 -2 2.25
    13 11 2 2.94
    13 11 2 1.69
    -15 -11 -2 0.66
    -15 -11 -2 1.24
    15 11 2 0.88
    15 11 2 0.82
    -17 -11 -2 1.46
    -17 -11 -2 1.56
    17 11 2 1.54
    17 11 2 1.84
    -18 -12 2 5.55
    -18 -12 2 5.03
    18 12 -2 4.15
    18 12 -2 4.53
    18 12 -2 5.23
    -16 -12 2 0.12
    -16 -12 2 -0.13
    16 12 -2 0.35
    16 12 -2 0.18
    16 12 -2 -0.13
    -14 -12 2 2.13
    -14 -12 2 2.87
    14 12 -2 1.85
    14 12 -2 1.39
    14 12 -2 1.65
    -12 -12 2 3.55
    -12 -12 2 3.27
    12 12 -2 2.64
    12 12 -2 3.55
    12 12 -2 3.45
    -10 -12 2 1.92
    -10 -12 2 2.97
    10 12 -2 2
    10 12 -2 1.96
    10 12 -2 2.37
    -8 -12 2 2.9
    -8 -12 2 3.38
    -8 -12 2 3.21
    8 12 -2 3.88
    8 12 -2 4.12
    8 12 -2 3.28
    -8 12 2 2.98
    -6 -12 2 9.7
    -6 -12 2 8.76
    6 12 -2 7.82
    6 12 -2 8.24
    -6 12 2 8.05
    -4 -12 2 -0.06
    -4 -12 2 0.14
    -4 -12 2 0.1
    4 12 -2 -0.01
    -4 12 2 0.2
    4 12 -2 0.03
    -2 12 2 1.97
    2 12 -2 2.94
    2 12 -2 3.08
    0 -12 -2 4.73
    0 -12 -2 5.13
    0 -12 -2 5.27
    0 12 -2 4.47
    0 12 2 3.4
    -2 -12 -2 0.35
    -2 -12 -2 0.16
    2 12 2 -0.03
    -2 12 -2 0.01
    -4 -12 -2 9.65
    -4 -12 -2 9.51
    -4 -12 -2 10.22
    4 12 2 8.92
    4 12 2 9.89
    -4 12 -2 9.22
    -6 -12 -2 5.26
    -6 -12 -2 4.39
    -6 -12 -2 5.13
    6 12 2 4.86
    6 12 2 4.11
    -8 -12 -2 0.57
    -8 -12 -2 1.2
    8 12 2 0.96
    8 12 2 1.17
    -10 -12 -2 0.85
    -10 -12 -2 0.49
    -10 -12 -2 0.71
    10 12 2 0.64
    10 12 2 0.62
    -12 -12 -2 1.08
    -12 -12 -2 0.88
    -12 -12 -2 0.49
    12 12 2 0.7
    12 12 2 1.31
    -14 -12 -2 0.35
    -14 -12 -2 0.08
    14 12 2 0.01
    14 12 2 0.27
    -16 -12 -2 1.76
    -16 -12 -2 0.79
    16 12 2 1.64
    16 12 2 1.87
    -15 -13 2 0.46
    15 13 -2 0.13
    15 13 -2 0.57
    15 13 -2 -0.16
    -13 -13 2 1.49
    13 13 -2 0.48
    13 13 -2 0.96
    13 13 -2 0.84
    -11 -13 2 1.12
    11 13 -2 1.26
    11 13 -2 1.24
    -9 -13 2 6.09
    9 13 -2 5.83
    9 13 -2 3.88
    -7 -13 2 1.74
    -7 -13 2 1.4
    7 13 -2 1.17
    -7 13 2 1.25
    7 13 -2 1.32
    -5 -13 2 0.82
    -5 -13 2 1.01
    5 13 -2 0.69
    5 13 -2 0.14
    -5 13 2 0.16
    -3 -13 2 3.31
    -3 13 2 2.41
    3 13 -2 3.32
    1 -13 -2 0.37
    1 13 -2 0.21
    -1 13 2 0.15
    -1 -13 -2 2.1
    -1 -13 -2 2.29
    1 13 2 1.29
    -1 13 -2 1.08
    -3 -13 -2 5.07
    -3 -13 -2 3.32
    3 13 2 2.75
    -3 13 -2 3.32
    -5 -13 -2 1.85
    -5 -13 -2 1.43
    -5 13 -2 0.9
    5 13 2 1.38
    -7 -13 -2 1.29
    7 13 2 1.23
    7 13 2 0.73
    -9 -13 -2 2.11
    -9 -13 -2 2.27
    -9 -13 -2 2.32
    9 13 2 2.15
    9 13 2 2.1
    -11 -13 -2 -0.24
    -11 -13 -2 0.22
    -11 -13 -2 -0.06
    11 13 2 0.04
    11 13 2 -0.73
    -13 -13 -2 -0.14
    -13 -13 -2 0.18
    13 13 2 -0.31
    13 13 2 0.26
    -10 -14 2 0.47
    10 14 -2 0.17
    10 14 -2 0.59
    -8 -14 2 0.49
    -8 14 2 0.48
    8 14 -2 0.02
    -6 -14 2 6.83
    -6 -14 2 6.04
    6 14 -2 4.75
    -6 14 2 4.52
    -4 -14 2 0.68
    -4 -14 2 0.68
    4 14 -2 0.43
    -4 14 2 0.34
    2 -14 -2 0.56
    2 14 -2 0.56
    -2 14 2 0.76
    0 -14 -2 2.29
    0 -14 -2 1.76
    0 14 2 1.24
    0 14 -2 1.04
    -2 -14 -2 0.46
    -2 -14 -2 -0.02
    2 14 2 0.22
    -2 14 -2 0
    -4 -14 -2 1.08
    4 14 2 0.89
    -4 14 -2 0.77
    -6 -14 -2 2.11
    6 14 2 3.06
    -8 -14 -2 0.27
    -8 -14 -2 0.62
    8 14 2 -0.19
    30 0 -3 0.43
    30 0 -3 0.18
    30 0 -3 -0.24
    -30 0 3 0.29
    28 0 -3 -0.02
    28 0 -3 0.04
    28 0 -3 0.1
    -28 0 3 0.06
    -26 0 3 -0.09
    26 0 -3 0.06
    26 0 -3 0.01
    26 0 -3 0.43
    -26 0 3 -0.1
    24 0 -3 -0.25
    24 0 -3 0.14
    24 0 -3 -0.19
    -24 0 3 0.01
    -24 0 3 0.09
    22 0 -3 0.06
    22 0 -3 -0.24
    -22 0 3 -0.31
    -22 0 3 -0.02
    22 0 -3 -0.15
    -20 0 3 -0.06
    -20 0 3 -0.04
    20 0 -3 0.07
    -20 0 3 -0.33
    20 0 -3 0.05
    20 0 -3 0.02
    18 0 -3 -0.13
    -18 0 3 0.11
    18 0 -3 -0.09
    -18 0 3 -0.17
    18 0 -3 -0.21
    -18 0 3 -0.06
    16 0 -3 -0.22
    -16 0 3 -0.2
    16 0 -3 -0.03
    16 0 -3 -0.41
    -16 0 3 -0.01
    -14 0 3 -0.05
    14 0 -3 -0.08
    14 0 -3 -0.15
    14 0 -3 -0.05
    14 0 -3 -0.05
    -14 0 3 -0.18
    14 0 -3 0.05
    -12 0 3 0.01
    12 0 -3 -0.01
    12 0 -3 -0.03
    12 0 -3 0.15
    -12 0 3 -0.04
    12 0 -3 -0.2
    12 0 -3 -0.36
    -12 0 3 -0.04
    -10 0 3 -0.14
    10 0 -3 -0.01
    10 0 -3 -0.05
    10 0 -3 -0.11
    -10 0 3 -0.03
    -10 0 3 -0.09
    10 0 -3 -0.11
    10 0 -3 0.06
    -10 0 3 -0.17
    -10 0 3 -0.16
    8 0 -3 0.03
    8 0 -3 -0.1
    -8 0 3 -0.05
    -8 0 3 0.01
    8 0 -3 -0.06
    -8 0 3 -0.02
    8 0 -3 -0.06
    -8 0 3 0
    -8 0 3 -0.06
    8 0 -3 -0.09
    -8 0 3 0.05
    8 0 -3 -0.08
    -6 0 3 -0.1
    6 0 -3 -0.12
    6 0 -3 -0.1
    -6 0 3 0.05
    -6 0 3 -0.09
    -6 0 3 -0.1
    -6 0 3 -0.09
    -6 0 3 -0.09
    6 0 -3 -0.13
    -6 0 3 -0.17
    6 0 -3 -0.12
    6 0 -3 -0.04
    6 0 -3 -0.15
    -4 0 3 -0.04
    -4 0 3 -0.04
    4 0 -3 -0.07
    4 0 -3 0
    4 0 -3 0.02
    -4 0 3 -0.01
    -4 0 3 -0.03
    4 0 -3 0.03
    4 0 -3 -0.1
    4 0 -3 0.02
    -4 0 3 0.05
    4 0 -3 -0.01
    -4 0 3 -0.02
    -4 0 3 -0.02
    2 0 -3 -0.13
    2 0 -3 -0.14
    2 0 -3 -0.11
    -2 0 3 -0.1
    2 0 -3 -0.07
    2 0 -3 -0.12
    2 0 -3 -0.2
    2 0 -3 -0.03
    -2 0 3 -0.08
    -2 0 3 -0.07
    -2 0 3 -0.08
    -2 0 3 -0.07
    -2 0 3 -0.1
    0 0 3 -0.02
    0 0 3 0.11
    0 0 -3 0.07
    0 0 -3 0.05
    0 0 3 0.15
    0 0 -3 0.02
    0 0 -3 0.16
    0 0 3 0.18
    0 0 3 0.15
    0 0 3 0.06
    0 0 -3 0.09
    -2 0 -3 -0.06
    2 0 3 -0.03
    2 0 3 0.01
    2 0 3 -0.01
    2 0 3 -0.01
    -2 0 -3 -0.01
    2 0 3 -0.19
    -2 0 -3 -0.03
    -2 0 -3 -0.05
    2 0 3 0.03
    -2 0 -3 -0.03
    -4 0 -3 -0.23
    -4 0 -3 -0.21
    -4 0 -3 -0.07
    4 0 3 -0.19
    4 0 3 -0.15
    4 0 3 -0.08
    4 0 3 -0.15
    -4 0 -3 -0.16
    4 0 3 -0.21
    4 0 3 -0.19
    -4 0 -3 -0.11
    6 0 3 0
    -6 0 -3 0
    -6 0 -3 -0.04
    -6 0 -3 -0.16
    6 0 3 -0.08
    6 0 3 -0.11
    6 0 3 -0.12
    6 0 3 -0.13
    -6 0 -3 -0.01
    -8 0 -3 0.07
    -8 0 -3 0.08
    8 0 3 0.09
    8 0 3 0
    8 0 3 0.1
    8 0 3 0.01
    8 0 3 -0.15
    -8 0 -3 0.16
    -8 0 -3 0.03
    -10 0 -3 -0.29
    10 0 3 -0.22
    -10 0 -3 -0.1
    10 0 3 0.04
    10 0 3 -0.2
    10 0 3 0.03
    -10 0 -3 -0.03
    10 0 3 0.01
    12 0 3 -0.16
    12 0 3 -0.16
    12 0 3 0.19
    -12 0 -3 -0.16
    12 0 3 -0.22
    -12 0 -3 0.01
    12 0 3 -0.04
    -12 0 -3 -0.03
    -14 0 -3 -0.08
    -14 0 -3 0.02
    14 0 3 0.07
    14 0 3 0.15
    14 0 3 -0.12
    -14 0 -3 0.03
    14 0 3 0.13
    16 0 3 -0.18
    16 0 3 -0.24
    -16 0 -3 -0.11
    16 0 3 -0.3
    16 0 3 -0.28
    -16 0 -3 -0.08
    -16 0 -3 -0.09
    18 0 3 -0.2
    -18 0 -3 -0.02
    -18 0 -3 -0.06
    18 0 3 -0.17
    -18 0 -3 -0.23
    18 0 3 0.1
    -20 0 -3 0.19
    -20 0 -3 -0.04
    20 0 3 -0.12
    20 0 3 -0.2
    20 0 3 0.01
    22 0 3 -0.06
    22 0 3 -0.01
    -22 0 -3 0
    22 0 3 -0.31
    -22 0 -3 -0.09
    24 0 3 0.37
    24 0 3 -0.22
    24 0 3 0.33
    -24 0 -3 -0.05
    26 0 3 0.05
    -26 0 -3 0.1
    26 0 3 -0.13
    26 0 3 0.29
    29 -1 -3 0.16
    -29 -1 3 -0.13
    29 -1 -3 0.09
    29 -1 -3 0.39
    29 1 -3 0.1
    29 1 -3 -0.2
    -29 1 3 0.14
    27 -1 -3 -0.34
    27 -1 -3 0.2
    -27 -1 3 -0.22
    -27 -1 3 -0.04
    27 -1 -3 -0.46
    27 1 -3 -0.4
    27 1 -3 0.1
    27 1 -3 -0.19
    -27 1 3 0.13
    25 -1 -3 0.05
    25 -1 -3 1.1
    -25 -1 3 0.66
    -25 -1 3 0.26
    25 -1 -3 0.68
    25 1 -3 0.25
    25 1 -3 1.08
    25 1 -3 0.21
    -25 1 3 0.5
    23 -1 -3 1.16
    23 -1 -3 1.35
    -23 -1 3 1.8
    -23 -1 3 1.09
    23 -1 -3 1.63
    -23 1 3 1.42
    23 1 -3 1.13
    23 1 -3 1.33
    -23 1 3 1.32
    23 1 -3 1.23
    -21 -1 3 0.24
    21 -1 -3 -0.05
    -21 -1 3 0.14
    21 -1 -3 0.27
    21 -1 -3 -0.11
    21 1 -3 0.06
    21 1 -3 0.24
    21 1 -3 -0.05
    -21 1 3 -0.06
    -21 1 3 0.02
    -21 1 3 -0.02
    -19 -1 3 1.06
    19 -1 -3 1.46
    -19 -1 3 1.1
    19 -1 -3 1
    19 -1 -3 0.99
    -19 1 3 1.11
    19 1 -3 1.14
    19 1 -3 1.11
    19 1 -3 1.27
    -19 1 3 0.7
    -19 1 3 1.13
    17 -1 -3 0.34
    -17 -1 3 0.39
    17 -1 -3 0.24
    17 -1 -3 0.5
    -17 -1 3 0.56
    17 -1 -3 0.18
    -17 -1 3 0.19
    -17 1 3 0.5
    -17 1 3 0.25
    -17 1 3 0.5
    17 1 -3 0.24
    17 1 -3 0.28
    17 1 -3 0.34
    -15 -1 3 4.05
    -15 -1 3 3.55
    15 -1 -3 4.02
    15 -1 -3 3.42
    15 -1 -3 4.29
    15 -1 -3 3.18
    -15 -1 3 3.65
    15 -1 -3 3.7
    -15 1 3 4.29
    15 1 -3 3.3
    -15 1 3 3.11
    -15 1 3 3.24
    15 1 -3 3.18
    15 1 -3 3.48
    -13 -1 3 1.01
    13 -1 -3 0.64
    -13 -1 3 0.7
    13 -1 -3 0.69
    13 -1 -3 0.84
    13 -1 -3 0.72
    -13 -1 3 0.94
    13 -1 -3 0.87
    -13 -1 3 0.73
    13 1 -3 0.7
    13 1 -3 0.62
    13 1 -3 0.64
    13 1 -3 0.63
    -13 1 3 0.78
    -13 1 3 0.62
    -13 1 3 0.68
    -11 -1 3 16.84
    -11 -1 3 15.47
    11 -1 -3 15.37
    11 -1 -3 16.63
    -11 -1 3 16.75
    -11 -1 3 16.06
    -11 -1 3 14.9
    11 -1 -3 16.45
    11 -1 -3 15.8
    11 -1 -3 15.8
    -11 1 3 16.24
    11 1 -3 16.99
    -11 1 3 15.91
    -11 1 3 14.78
    11 1 -3 16
    -11 1 3 15.32
    11 1 -3 15.17
    11 1 -3 15.01
    -11 1 3 16.77
    9 -1 -3 33.97
    -9 -1 3 37.41
    9 -1 -3 34.11
    9 -1 -3 33.88
    9 -1 -3 35.06
    -9 -1 3 34.17
    9 -1 -3 34.68
    -9 -1 3 35.89
    9 -1 -3 35.49
    -9 -1 3 35.59
    -9 -1 3 36.05
    -9 1 3 35.56
    9 1 -3 33.43
    9 1 -3 34.41
    -9 1 3 34
    9 1 -3 34.93
    -9 1 3 34.04
    -9 1 3 37.28
    -9 1 3 34.8
    -9 1 3 35.52
    -9 1 3 34.64
    7 -1 -3 0.11
    -7 -1 3 0.01
    -7 -1 3 0.1
    -7 -1 3 0.14
    7 -1 -3 0.08
    -7 -1 3 0.09
    7 -1 -3 0.05
    -7 -1 3 -0.04
    7 -1 -3 -0.02
    -7 -1 3 0.05
    7 -1 -3 0.05
    7 -1 -3 0.05
    -7 1 3 0.14
    -7 1 3 0.12
    7 1 -3 -0.04
    7 1 -3 0.03
    -7 1 3 0.05
    -7 1 3 0
    7 1 -3 0.1
    7 1 -3 0.02
    7 1 -3 0.04
    -7 1 3 0.08
    7 1 -3 0.16
    -7 1 3 -0.03
    5 -1 -3 40.73
    5 -1 -3 39.65
    -5 -1 3 38.43
    5 -1 -3 39.13
    5 -1 -3 37.64
    5 -1 -3 38.93
    5 -1 -3 39.58
    -5 -1 3 41.33
    -5 -1 3 38.61
    -5 -1 3 38.64
    5 -1 -3 39.71
    5 -1 -3 38.43
    -5 -1 3 37.32
    -5 -1 3 39.38
    5 1 -3 37.58
    5 1 -3 39.29
    -5 1 3 39.34
    -5 1 3 38.78
    -5 1 3 40
    -5 1 3 39.02
    5 1 -3 39.9
    -5 1 3 39.22
    -5 1 3 38.99
    5 1 -3 37.8
    5 1 -3 37.54
    5 1 -3 39.98
    -3 -1 3 14.45
    -3 -1 3 14.7
    -3 -1 3 14.23
    3 -1 -3 14.58
    -3 -1 3 13.36
    3 -1 -3 14.88
    -3 -1 3 13.64
    3 -1 -3 14.79
    3 -1 -3 14.11
    -3 -1 3 14.33
    3 -1 -3 14.73
    3 -1 -3 14.85
    3 -1 -3 15.36
    -3 -1 3 14.2
    3 -1 -3 14.34
    3 1 -3 14.84
    -3 1 3 14.71
    -3 1 3 14.38
    -3 1 3 15.4
    3 1 -3 13.91
    -3 1 3 14.47
    3 1 -3 14.82
    -3 1 3 13.92
    3 1 -3 14.01
    3 1 -3 14.04
    3 1 -3 14.3
    1 -1 -3 0.39
    -1 -1 3 0.32
    1 -1 -3 0.41
    -1 -1 3 0.23
    -1 -1 3 0.39
    -1 -1 3 0.42
    1 -1 -3 0.32
    1 -1 -3 0.43
    -1 -1 3 0.4
    1 -1 -3 0.32
    -1 -1 3 0.33
    1 -1 -3 0.3
    -1 -1 3 0.32
    -1 1 3 0.2
    1 1 -3 0.35
    -1 1 3 0.46
    -1 1 3 0.45
    -1 1 3 0.19
    1 1 -3 0.25
    1 1 -3 0.38
    1 1 -3 0.31
    -1 1 3 0.23
    1 1 -3 0.38
    1 1 -3 0.33
    -1 1 3 0.3
    1 -1 3 -0.01
    -1 -1 -3 -0.07
    -1 -1 -3 -0.02
    1 -1 3 -0.03
    -1 -1 -3 -0.04
    1 -1 3 -0.05
    1 -1 3 0
    1 -1 3 0.04
    -1 -1 -3 -0.04
    -1 -1 -3 0.04
    1 -1 3 -0.06
    -1 -1 -3 -0.15
    -1 1 -3 -0.02
    -1 1 -3 -0.03
    -1 1 -3 -0.06
    1 1 3 -0.01
    -1 1 -3 -0.01
    -1 1 -3 0
    1 1 3 -0.04
    -1 1 -3 -0.01
    1 1 3 -0.05
    1 1 3 -0.03
    1 1 3 -0.02
    -1 1 -3 0.06
    1 1 3 -0.11
    3 -1 3 14.17
    3 -1 3 14.8
    3 -1 3 14.88
    -3 -1 -3 14.44
    3 -1 3 14.04
    3 -1 3 14.82
    -3 -1 -3 15.46
    3 -1 3 14.55
    -3 -1 -3 14.11
    -3 -1 -3 15.04
    -3 -1 -3 14.55
    3 -1 3 13.99
    -3 1 -3 15.12
    3 1 3 13.77
    -3 1 -3 15.1
    -3 1 -3 14.44
    -3 1 -3 15.49
    3 1 3 14.73
    -3 1 -3 14.61
    3 1 3 14.93
    3 1 3 14.28
    -3 1 -3 14.87
    3 1 3 15.67
    3 1 3 14.19
    5 -1 3 0.08
    5 -1 3 -0.02
    5 -1 3 -0.01
    5 -1 3 -0.06
    5 -1 3 0.05
    -5 -1 -3 0.06
    -5 -1 -3 0.11
    -5 -1 -3 0.05
    5 -1 3 -0.09
    -5 -1 -3 0.05
    -5 -1 -3 -0.19
    -5 -1 -3 0.08
    5 -1 3 -0.06
    5 1 3 0.07
    -5 1 -3 0.13
    -5 1 -3 0.07
    5 1 3 -0.09
    -5 1 -3 0.02
    -5 1 -3 -0.01
    5 1 3 0.07
    5 1 3 0.09
    -5 1 -3 0
    5 1 3 0.19
    -5 1 -3 0.03
    -5 1 -3 -0.17
    5 1 3 0.01
    7 -1 3 2.5
    -7 -1 -3 2.72
    7 -1 3 2.77
    7 -1 3 2.33
    -7 -1 -3 1.67
    -7 -1 -3 2.23
    7 -1 3 2.6
    -7 -1 -3 2.54
    7 -1 3 2.33
    7 1 3 2.06
    -7 1 -3 2.03
    7 1 3 2.84
    -7 1 -3 2.21
    -7 1 -3 2.23
    7 1 3 2.53
    7 1 3 2.36
    -7 1 -3 2.42
    -7 1 -3 2.4
    7 1 3 2.5
    -7 1 -3 2.01
    -9 -1 -3 0.04
    9 -1 3 0.65
    9 -1 3 0.28
    9 -1 3 0.33
    9 -1 3 0.49
    9 -1 3 0.51
    -9 -1 -3 0.23
    -9 -1 -3 0.3
    9 1 3 0.34
    -9 1 -3 0.36
    -9 1 -3 0.37
    9 1 3 0.42
    9 1 3 0.27
    9 1 3 0.15
    9 1 3 0.18
    -9 1 -3 0.3
    -11 -1 -3 0.7
    11 -1 3 0.76
    11 -1 3 0.37
    -11 -1 -3 0.77
    11 -1 3 0.73
    11 -1 3 0.8
    11 -1 3 0.71
    11 1 3 0.65
    -11 1 -3 0.89
    11 1 3 0.74
    11 1 3 0.15
    -11 1 -3 0.84
    -11 1 -3 0.73
    11 1 3 0.74
    11 1 3 0.55
    13 -1 3 0.44
    13 -1 3 0.61
    -13 -1 -3 0.65
    13 -1 3 0.63
    13 -1 3 0.67
    13 -1 3 0.89
    -13 -1 -3 0.38
    13 1 3 0.53
    13 1 3 0.43
    -13 1 -3 0.81
    -13 1 -3 0.82
    13 1 3 0.27
    13 1 3 0.48
    -13 1 -3 0.45
    15 -1 3 7.37
    -15 -1 -3 7.08
    -15 -1 -3 7.82
    15 -1 3 6.64
    15 -1 3 6.85
    15 -1 3 7.37
    -15 -1 -3 6.44
    15 1 3 6.47
    15 1 3 7.08
    15 1 3 6.33
    -15 1 -3 6.66
    15 1 3 7.04
    -15 1 -3 7
    -15 1 -3 6.74
    17 -1 3 3.41
    -17 -1 -3 2.85
    17 -1 3 3.8
    -17 -1 -3 3.87
    -17 -1 -3 2.82
    17 -1 3 2.75
    17 -1 3 3.19
    -17 1 -3 3.73
    -17 1 -3 3.26
    17 1 3 3.31
    17 1 3 3.6
    17 1 3 3.7
    19 -1 3 0.05
    -19 -1 -3 -0.03
    -19 -1 -3 0.3
    19 -1 3 -0.04
    19 -1 3 -0.04
    19 1 3 0.06
    -19 1 -3 -0.03
    19 1 3 -0.05
    -19 1 -3 -0.2
    19 1 3 0.17
    21 -1 3 0.44
    -21 -1 -3 0.53
    -21 -1 -3 0.27
    21 -1 3 0.4
    21 -1 3 0.34
    21 1 3 0.2
    21 1 3 0.55
    21 1 3 0.67
    -21 1 -3 0.26
    23 -1 3 -0.21
    -23 -1 -3 0
    -23 -1 -3 -0.21
    23 -1 3 0.51
    23 -1 3 -0.03
    -23 1 -3 -0.01
    23 1 3 0.11
    23 1 3 0.18
    23 1 3 0.25
    -25 -1 -3 0.06
    25 -1 3 0.38
    25 -1 3 0.24
    25 -1 3 0.29
    25 1 3 0.17
    25 1 3 0.44
    -25 1 -3 0.21
    25 1 3 0.28
    27 -1 3 0.1
    27 -1 3 0.06
    -27 -1 -3 0
    27 -1 3 -0.11
    27 1 3 0.18
    27 1 3 0.77
    -27 1 -3 -0.09
    30 -2 -3 2.91
    30 -2 -3 2.87
    30 -2 -3 2.38
    -30 -2 3 2.5
    30 2 -3 2.44
    -30 2 3 2.27
    -30 2 3 2.33
    30 2 -3 2.4
    28 -2 -3 0.43
    -28 -2 3 0.84
    -28 -2 3 0.59
    28 -2 -3 0.76
    28 -2 -3 0.73
    28 2 -3 0.76
    -28 2 3 0.5
    -28 2 3 0.23
    28 2 -3 0.59
    26 -2 -3 0.56
    26 -2 -3 0.18
    -26 -2 3 0.22
    26 -2 -3 0.93
    -26 -2 3 0.16
    26 2 -3 0.36
    26 2 -3 0.24
    26 2 -3 0.29
    -26 2 3 0.47
    24 -2 -3 -0.06
    -24 -2 3 0.24
    24 -2 -3 0.43
    24 -2 -3 0.15
    -24 -2 3 -0.39
    24 2 -3 0.33
    24 2 -3 -0.02
    24 2 -3 -0.06
    -24 2 3 0.12
    22 -2 -3 1.32
    -22 -2 3 0.91
    -22 -2 3 1.52
    22 -2 -3 0.89
    -22 -2 3 1.43
    22 -2 -3 1.18
    22 2 -3 1.04
    -22 2 3 1.18
    22 2 -3 1.43
    22 2 -3 1.23
    -22 2 3 1.04
    -20 -2 3 0.62
    20 -2 -3 0.44
    20 -2 -3 0.63
    -20 -2 3 0.64
    20 -2 -3 1.18
    20 -2 -3 0.54
    -20 -2 3 0.45
    20 2 -3 0.66
    20 2 -3 0.63
    20 2 -3 0.72
    -20 2 3 0.7
    -20 2 3 0.82
    18 -2 -3 2.47
    18 -2 -3 2.82
    18 -2 -3 2.68
    -18 -2 3 2.01
    18 -2 -3 2.01
    -18 -2 3 2.92
    -18 -2 3 2.72
    18 -2 -3 2.05
    18 2 -3 2.48
    -18 2 3 2.4
    18 2 -3 2.22
    -18 2 3 2.61
    18 2 -3 2.19
    16 -2 -3 -0.16
    16 -2 -3 0.02
    -16 -2 3 -0.01
    16 -2 -3 0.05
    -16 -2 3 0.03
    16 -2 -3 -0.01
    16 -2 -3 0.02
    -16 -2 3 0.28
    -16 2 3 0.04
    -16 2 3 -0.02
    -16 2 3 0.1
    16 2 -3 0.04
    16 2 -3 0.05
    16 2 -3 0.03
    -14 -2 3 1.7
    -14 -2 3 1.59
    -14 -2 3 1.5
    14 -2 -3 0.86
    14 -2 -3 1.67
    14 -2 -3 1.27
    14 -2 -3 1.31
    14 -2 -3 1.31
    -14 -2 3 1.49
    14 2 -3 1.26
    -14 2 3 1.57
    14 2 -3 1.99
    -14 2 3 1.51
    14 2 -3 1.22
    -14 2 3 1.85
    12 -2 -3 4.23
    12 -2 -3 3.94
    -12 -2 3 3.96
    -12 -2 3 3.94
    12 -2 -3 4.3
    -12 -2 3 3.96
    12 -2 -3 4.05
    12 -2 -3 3.94
    -12 -2 3 4.79
    -12 -2 3 5.12
    -12 2 3 3.79
    12 2 -3 3.76
    12 2 -3 4.23
    -12 2 3 3.89
    -12 2 3 4.05
    -12 2 3 4.09
    12 2 -3 4.55
    -10 -2 3 15.96
    10 -2 -3 17.36
    -10 -2 3 16.62
    10 -2 -3 15.93
    -10 -2 3 15.99
    10 -2 -3 16.68
    10 -2 -3 15.29
    -10 -2 3 15.76
    10 -2 -3 15.87
    -10 -2 3 16.23
    10 2 -3 16.45
    -10 2 3 16.5
    10 2 -3 17.19
    -10 2 3 16.07
    -10 2 3 15.97
    10 2 -3 16.73
    -10 2 3 15.97
    -10 2 3 16.77
    -10 2 3 15.97
    -10 2 3 16.01
    10 2 -3 15.89
    8 -2 -3 0.31
    -8 -2 3 0.16
    -8 -2 3 0.43
    8 -2 -3 0.37
    8 -2 -3 0.34
    8 -2 -3 0.38
    8 -2 -3 0.56
    -8 -2 3 0.41
    -8 -2 3 0.27
    -8 -2 3 0.4
    8 -2 -3 0.42
    8 -2 -3 0.31
    8 2 -3 0.17
    8 2 -3 0.42
    8 2 -3 0.22
    8 2 -3 0.35
    -8 2 3 0.39
    -8 2 3 0.56
    -8 2 3 0.34
    8 2 -3 0.35
    -8 2 3 0.3
    -8 2 3 0.24
    -8 2 3 0.49
    -8 2 3 0.19
    6 -2 -3 31.97
    6 -2 -3 32.25
    6 -2 -3 33.23
    -6 -2 3 32.91
    6 -2 -3 31.07
    -6 -2 3 31.47
    -6 -2 3 32.55
    6 -2 -3 32.2
    -6 -2 3 32.07
    6 -2 -3 33.17
    6 -2 -3 31.35
    -6 -2 3 33.35
    6 -2 -3 31.55
    -6 2 3 30.94
    -6 2 3 32.65
    -6 2 3 32.68
    6 2 -3 30.78
    -6 2 3 31.92
    -6 2 3 32.2
    -6 2 3 30.12
    6 2 -3 32.51
    -6 2 3 32.89
    6 2 -3 31.47
    4 -2 -3 0.27
    4 -2 -3 0.26
    4 -2 -3 0.29
    4 -2 -3 0.4
    -4 -2 3 0.23
    4 -2 -3 0.22
    -4 -2 3 0.19
    4 -2 -3 0.35
    -4 -2 3 0.21
    -4 -2 3 0.37
    4 -2 -3 0.37
    -4 -2 3 0.29
    4 -2 -3 0.37
    -4 -2 3 0.18
    4 2 -3 0.25
    4 2 -3 0.29
    -4 2 3 0.3
    4 2 -3 0.3
    -4 2 3 0.35
    -4 2 3 0.25
    -4 2 3 0.23
    4 2 -3 0.29
    4 2 -3 0.33
    -4 2 3 0.3
    4 2 -3 0.28
    -4 2 3 0.34
    -4 2 3 0.32
    -2 -2 3 0.56
    -2 -2 3 0.66
    -2 -2 3 0.39
    -2 -2 3 0.6
    2 -2 -3 0.78
    2 -2 -3 0.5
    -2 -2 3 0.56
    -2 -2 3 0.5
    2 -2 -3 0.38
    -2 -2 3 0.46
    2 -2 -3 0.55
    2 -2 -3 0.59
    -2 -2 3 0.57
    2 -2 -3 0.6
    2 2 -3 0.49
    -2 2 3 0.65
    2 2 -3 0.7
    -2 2 3 0.61
    2 2 -3 0.52
    -2 2 3 0.79
    2 2 -3 0.45
    -2 2 3 0.55
    -2 2 3 0.57
    -2 2 3 0.69
    -2 2 3 0.41
    0 -2 -3 24.47
    0 -2 3 25.85
    0 -2 3 25.75
    0 -2 3 22.84
    0 -2 3 23.54
    0 -2 -3 26.01
    0 -2 3 21.6
    0 -2 -3 23.87
    0 -2 3 23.17
    0 -2 -3 21.18
    0 -2 -3 24.75
    0 -2 -3 24.42
    0 2 3 22.02
    0 2 3 25.81
    0 2 3 24.1
    0 2 3 26.44
    0 2 -3 21.03
    0 2 -3 22.26
    0 2 -3 24.78
    0 2 3 26.06
    -2 -2 -3 30.16
    2 -2 3 30.97
    2 -2 3 30.62
    2 -2 3 30.46
    -2 -2 -3 30.76
    -2 -2 -3 31.79
    -2 -2 -3 30.66
    -2 -2 -3 30.61
    -2 -2 -3 30.68
    2 -2 3 30.34
    2 -2 3 30.54
    2 2 3 31.29
    2 2 3 30.52
    2 2 3 30.41
    2 2 3 31.07
    -2 2 -3 29.93
    2 2 3 29.72
    -2 2 -3 30.05
    2 2 3 29.44
    -2 2 -3 30.2
    4 -2 3 29.07
    4 -2 3 28.26
    -4 -2 -3 27.61
    -4 -2 -3 27.61
    -4 -2 -3 27.26
    4 -2 3 27.67
    4 -2 3 28.06
    -4 -2 -3 28.79
    -4 -2 -3 27.24
    -4 -2 -3 27.11
    4 -2 3 28.39
    4 -2 3 27.25
    -4 2 -3 27.43
    -4 2 -3 28.38
    4 2 3 27.36
    4 2 3 28.77
    4 2 3 28.14
    -4 2 -3 27.49
    4 2 3 26.03
    4 2 3 28.1
    4 2 3 26.1
    6 -2 3 1.56
    -6 -2 -3 1.69
    6 -2 3 1.62
    6 -2 3 2.23
    6 -2 3 1.95
    6 -2 3 1.96
    -6 -2 -3 2.12
    6 -2 3 1.77
    -6 -2 -3 1.69
    -6 -2 -3 1.42
    -6 -2 -3 1.31
    -6 2 -3 1.89
    6 2 3 2.04
    -6 2 -3 1.57
    6 2 3 1.77
    6 2 3 2.17
    6 2 3 1.5
    -6 2 -3 1.68
    6 2 3 1.36
    8 -2 3 6.67
    -8 -2 -3 6.38
    -8 -2 -3 6.7
    -8 -2 -3 6.98
    8 -2 3 7.03
    8 -2 3 5.89
    8 -2 3 6.43
    8 -2 3 6.24
    -8 -2 -3 6.52
    -8 -2 -3 6.53
    8 2 3 7.06
    8 2 3 7.05
    -8 2 -3 6.74
    8 2 3 6.82
    8 2 3 6.78
    -8 2 -3 6.2
    -8 2 -3 6.6
    8 2 3 6.97
    10 -2 3 1.29
    10 -2 3 0.87
    -10 -2 -3 1.05
    10 -2 3 1.64
    10 -2 3 1.38
    -10 -2 -3 1
    10 -2 3 1.34
    -10 -2 -3 1.28
    10 2 3 1.33
    -10 2 -3 1.16
    10 2 3 2.01
    10 2 3 1.02
    10 2 3 0.95
    12 -2 3 2.44
    -12 -2 -3 2.36
    12 -2 3 2.23
    12 -2 3 2.11
    -12 -2 -3 2.75
    12 -2 3 2.25
    12 -2 3 2.3
    12 2 3 2.12
    12 2 3 2.82
    12 2 3 2.31
    -12 2 -3 2.33
    12 2 3 2.52
    14 -2 3 0.29
    14 -2 3 0.32
    14 -2 3 0.26
    -14 -2 -3 0.21
    14 -2 3 0.1
    14 -2 3 0.3
    -14 -2 -3 0.2
    14 -2 3 0.46
    -14 2 -3 0.39
    14 2 3 0.49
    14 2 3 0.48
    14 2 3 0.31
    -14 2 -3 0.37
    16 -2 3 2.46
    -16 -2 -3 2.8
    16 -2 3 2.28
    -16 -2 -3 2.9
    16 -2 3 3.43
    16 -2 3 2.04
    16 -2 3 2.26
    -16 -2 -3 2.73
    -16 2 -3 3.55
    16 2 3 2.81
    16 2 3 3.04
    16 2 3 2.75
    -16 2 -3 2.91
    -18 -2 -3 0.8
    18 -2 3 0.6
    -18 -2 -3 0.05
    18 -2 3 0.71
    18 -2 3 0.63
    -18 2 -3 0.41
    -18 2 -3 0.17
    18 2 3 0.29
    18 2 3 0.64
    18 2 3 0.59
    20 -2 3 2.21
    -20 -2 -3 2.13
    20 -2 3 2.55
    -20 -2 -3 2.17
    20 -2 3 1.88
    20 2 3 2.23
    -20 2 -3 1.84
    20 2 3 1.95
    20 2 3 1.22
    -22 -2 -3 0.11
    22 -2 3 0.42
    22 -2 3 0.01
    22 -2 3 0.92
    -22 -2 -3 -0.18
    22 2 3 0.2
    -22 2 -3 0.25
    22 2 3 -0.14
    22 2 3 0.04
    24 -2 3 0.3
    24 -2 3 -0.17
    24 -2 3 0.42
    -24 -2 -3 -0.27
    24 2 3 0.25
    24 2 3 -0.08
    24 2 3 0.25
    -24 2 -3 -0.17
    -26 -2 -3 -0.05
    26 -2 3 -0.19
    26 -2 3 -0.46
    26 -2 3 -0.19
    -26 2 -3 -0.2
    26 2 3 -0.12
    26 2 3 -0.34
    -29 -3 3 0.48
    29 -3 -3 0.34
    29 -3 -3 -0.14
    29 -3 -3 0.61
    -29 3 3 0.18
    29 3 -3 0.22
    29 3 -3 -0.21
    -29 3 3 0.24
    27 -3 -3 -0.29
    -27 -3 3 0.2
    27 -3 -3 -0.38
    27 -3 -3 0.35
    -27 -3 3 -0.15
    -27 3 3 0.21
    -27 3 3 0.07
    27 3 -3 0.34
    27 3 -3 -0.25
    25 -3 -3 0.72
    25 -3 -3 0.61
    -25 -3 3 0.3
    -25 -3 3 0.78
    25 -3 -3 0.64
    25 3 -3 0.7
    25 3 -3 0.79
    25 3 -3 0.72
    -25 3 3 0.82
    -25 3 3 0.71
    25 3 -3 0.46
    -23 -3 3 1.45
    23 -3 -3 1.27
    23 -3 -3 1.95
    -23 -3 3 0.98
    23 -3 -3 1.36
    -23 -3 3 0.83
    23 3 -3 0.96
    23 3 -3 1.33
    -23 3 3 0.86
    -23 3 3 1.18
    23 3 -3 1.91
    21 -3 -3 0.77
    -21 -3 3 1.08
    -21 -3 3 0.7
    21 -3 -3 0.7
    -21 -3 3 1.06
    21 -3 -3 0.69
    -21 3 3 0.85
    21 3 -3 0.14
    21 3 -3 0.87
    -21 3 3 1.1
    21 3 -3 0.89
    -19 -3 3 0.13
    19 -3 -3 -0.17
    19 -3 -3 0.25
    -19 -3 3 0.02
    19 -3 -3 -0.02
    -19 -3 3 -0.05
    19 -3 -3 0.1
    19 -3 -3 0.03
    -19 3 3 0.32
    19 3 -3 0.21
    19 3 -3 0.35
    19 3 -3 0.13
    -19 3 3 0
    -17 -3 3 5.46
    17 -3 -3 5.38
    -17 -3 3 5.05
    -17 -3 3 5.68
    17 -3 -3 5.53
    17 -3 -3 5.59
    17 -3 -3 4.74
    17 -3 -3 5.18
    -17 3 3 5.6
    17 3 -3 5.53
    17 3 -3 6.29
    -17 3 3 5.19
    17 3 -3 5.39
    15 -3 -3 0.75
    -15 -3 3 0.61
    15 -3 -3 0.71
    15 -3 -3 0.76
    -15 -3 3 0.59
    -15 -3 3 0.69
    15 -3 -3 0.96
    15 -3 -3 0.87
    -15 -3 3 0.7
    15 3 -3 0.78
    -15 3 3 0.68
    15 3 -3 0.78
    15 3 -3 0.75
    -15 3 3 0.82
    -13 -3 3 1.35
    -13 -3 3 1.29
    13 -3 -3 1.24
    -13 -3 3 1.35
    13 -3 -3 1.25
    13 -3 -3 1.63
    13 -3 -3 1.37
    13 -3 -3 1.35
    -13 -3 3 1.51
    13 3 -3 1.49
    13 3 -3 1.42
    13 3 -3 1.4
    -13 3 3 1.25
    -13 3 3 1.57
    11 -3 -3 0.18
    11 -3 -3 0.2
    11 -3 -3 0.17
    11 -3 -3 0.12
    -11 -3 3 0.23
    -11 -3 3 -0.01
    -11 -3 3 0.03
    -11 -3 3 -0.26
    -11 -3 3 -0.01
    11 -3 -3 0.21
    -11 3 3 0.1
    11 3 -3 0.19
    11 3 -3 0.11
    -11 3 3 0.14
    11 3 -3 0.03
    -11 3 3 0.28
    11 3 -3 0.33
    -11 3 3 0.19
    9 -3 -3 10.57
    -9 -3 3 10.54
    -9 -3 3 11.34
    9 -3 -3 10.8
    -9 -3 3 9.99
    9 -3 -3 11.48
    -9 -3 3 9.29
    -9 -3 3 10.38
    9 -3 -3 10.32
    9 -3 -3 10.43
    9 -3 -3 10.15
    9 3 -3 10.24
    -9 3 3 10.91
    9 3 -3 10.42
    -9 3 3 10.62
    9 3 -3 10.7
    9 3 -3 9.26
    -9 3 3 10.52
    -9 3 3 10.45
    -7 -3 3 4.16
    -7 -3 3 4.76
    7 -3 -3 4.7
    7 -3 -3 4.63
    -7 -3 3 4.28
    7 -3 -3 4.1
    7 -3 -3 4.18
    7 -3 -3 4.56
    7 -3 -3 4.43
    7 -3 -3 4.5
    7 -3 -3 4.53
    -7 -3 3 4.12
    7 3 -3 4.57
    -7 3 3 4.5
    7 3 -3 4.37
    -7 3 3 4.46
    7 3 -3 4.26
    7 3 -3 4.78
    7 3 -3 4.86
    7 3 -3 4.12
    7 3 -3 4.08
    -7 3 3 4.71
    5 -3 -3 0.75
    -5 -3 3 0.85
    5 -3 -3 0.79
    5 -3 -3 1.13
    -5 -3 3 0.83
    5 -3 -3 0.95
    5 -3 -3 1.07
    -5 -3 3 0.61
    5 -3 -3 0.73
    -5 -3 3 0.96
    -5 -3 3 0.67
    5 -3 -3 0.86
    5 -3 -3 0.98
    5 3 -3 0.93
    -5 3 3 0.84
    5 3 -3 0.69
    -5 3 3 0.89
    5 3 -3 0.7
    5 3 -3 0.87
    -5 3 3 0.88
    5 3 -3 0.91
    5 3 -3 0.77
    5 3 -3 0.84
    5 3 -3 0.9
    -3 -3 3 3.92
    -3 -3 3 3.88
    3 -3 -3 4.48
    3 -3 -3 4.52
    -3 -3 3 4
    -3 -3 3 4.43
    -3 -3 3 4.4
    -3 -3 3 4.09
    -3 -3 3 3.77
    3 -3 -3 4.15
    3 -3 -3 3.62
    3 -3 -3 4.36
    3 -3 -3 4.72
    3 -3 -3 4.53
    -3 3 3 4.04
    -3 3 3 4.38
    -3 3 3 4.31
    3 3 -3 3.84
    -3 3 3 3.77
    3 3 -3 4.01
    3 3 -3 4.57
    3 3 -3 3.97
    1 -3 -3 4.32
    1 -3 -3 3.78
    -1 -3 3 3.74
    -1 -3 3 3.96
    1 -3 -3 4.03
    -1 -3 3 3.81
    1 -3 -3 4.14
    1 -3 -3 3.88
    1 -3 -3 3.34
    -1 -3 3 3.66
    1 3 -3 4.3
    -1 3 3 3.76
    -1 3 3 4.08
    -1 3 3 4.15
    -1 3 3 4.4
    -1 3 3 4.04
    1 3 -3 4.07
    1 3 -3 3.36
    1 3 -3 3.72
    -1 3 3 4.22
    -1 3 3 3.81
    -1 -3 -3 1.03
    -1 -3 -3 0.87
    -1 -3 -3 0.98
    -1 -3 -3 1.16
    1 -3 3 0.97
    -1 -3 -3 0.68
    -1 -3 -3 0.83
    1 -3 3 0.65
    1 -3 3 0.86
    -1 -3 -3 1.14
    1 -3 3 0.88
    1 3 3 0.98
    1 3 3 0.93
    -1 3 -3 0.84
    1 3 3 0.75
    -1 3 -3 0.86
    -1 3 -3 0.8
    -1 3 -3 0.73
    1 3 3 1.09
    1 3 3 1.06
    1 3 3 0.86
    -3 -3 -3 31.24
    3 -3 3 29.19
    -3 -3 -3 29.34
    -3 -3 -3 29.28
    3 -3 3 29.94
    -3 -3 -3 29.35
    -3 -3 -3 29.04
    -3 -3 -3 30.15
    3 -3 3 29.19
    3 -3 3 29.54
    -3 3 -3 28.57
    3 3 3 30.82
    3 3 3 27.9
    -3 3 -3 29.18
    -3 3 -3 30.38
    3 3 3 29.79
    3 3 3 30.76
    3 3 3 29.55
    5 -3 3 5.61
    -5 -3 -3 5.37
    -5 -3 -3 5.83
    -5 -3 -3 5.44
    5 -3 3 6.11
    5 -3 3 5.79
    -5 -3 -3 6.74
    -5 -3 -3 6.12
    -5 3 -3 5.64
    5 3 3 6.11
    5 3 3 5.4
    5 3 3 5.78
    -5 3 -3 5.82
    5 3 3 6.21
    -5 3 -3 5.7
    5 3 3 5.85
    7 -3 3 3.01
    -7 -3 -3 3
    7 -3 3 3.14
    7 -3 3 2.82
    -7 -3 -3 3.23
    7 -3 3 3.29
    -7 -3 -3 2.9
    7 -3 3 3.15
    7 -3 3 2.89
    -7 -3 -3 2.86
    -7 -3 -3 2.92
    -7 3 -3 3
    7 3 3 3.33
    7 3 3 3.9
    -7 3 -3 3.07
    7 3 3 2.97
    7 3 3 2.98
    9 -3 3 0.47
    -9 -3 -3 0.59
    9 -3 3 0.58
    -9 -3 -3 0.37
    9 -3 3 0.53
    9 -3 3 0.59
    -9 -3 -3 0.36
    -9 -3 -3 0.35
    -9 3 -3 0.51
    9 3 3 0.52
    9 3 3 0.56
    9 3 3 0.52
    -9 3 -3 0.53
    9 3 3 0.55
    11 -3 3 1.7
    11 -3 3 1.37
    11 -3 3 1.6
    11 -3 3 1.61
    -11 -3 -3 1.4
    -11 -3 -3 1.9
    11 3 3 1.5
    11 3 3 1.16
    -11 3 -3 1.71
    11 3 3 1.59
    13 -3 3 0.36
    13 -3 3 0.4
    -13 -3 -3 0.22
    13 -3 3 0.22
    13 -3 3 0.48
    -13 -3 -3 0.28
    13 3 3 0.25
    13 3 3 0.39
    -13 3 -3 0.48
    13 3 3 0.19
    15 -3 3 13.42
    -15 -3 -3 12.26
    15 -3 3 11.88
    -15 -3 -3 13.05
    15 -3 3 13.26
    15 -3 3 13.3
    15 3 3 13.14
    15 3 3 14.11
    -15 3 -3 13.99
    15 3 3 14.56
    -17 -3 -3 0.32
    17 -3 3 0.15
    -17 -3 -3 0.3
    17 -3 3 0.11
    17 -3 3 0.33
    -17 -3 -3 0.12
    17 3 3 -0.01
    17 3 3 0.25
    17 3 3 0.16
    -17 3 -3 0.03
    19 -3 3 0.08
    -19 -3 -3 -0.26
    -19 -3 -3 -0.63
    -19 -3 -3 0.14
    19 -3 3 0.2
    19 -3 3 0.02
    19 3 3 0.15
    19 3 3 -0.32
    -19 3 -3 0.03
    19 3 3 -0.01
    -21 -3 -3 -0.08
    21 -3 3 0.64
    21 -3 3 -0.34
    -21 -3 -3 0.57
    21 -3 3 0.78
    -21 3 -3 0.33
    21 3 3 0.17
    21 3 3 0.19
    21 3 3 0.59
    -23 -3 -3 -0.18
    23 -3 3 -0.07
    -23 -3 -3 0.05
    23 -3 3 -0.07
    23 -3 3 -0.16
    23 3 3 -0.08
    23 3 3 -0.14
    -23 3 -3 0.16
    25 -3 3 0.07
    25 -3 3 0.08
    25 -3 3 -0.13
    -25 -3 -3 0.07
    25 3 3 0.57
    -25 3 -3 -0.07
    25 3 3 -0.2
    28 -4 -3 0
    -28 -4 3 -0.15
    28 -4 -3 0.41
    -28 -4 3 0.35
    28 -4 -3 0.21
    -28 4 3 -0.09
    -28 4 3 -0.26
    28 4 -3 -0.3
    28 4 -3 0.62
    -26 -4 3 0.32
    26 -4 -3 0.39
    -26 -4 3 0.35
    26 -4 -3 0.53
    26 -4 -3 0.4
    26 4 -3 0.22
    26 4 -3 0.22
    -26 4 3 0.35
    -26 4 3 0.18
    26 4 -3 0.05
    24 -4 -3 0.01
    24 -4 -3 0.31
    -24 -4 3 0.17
    -24 -4 3 0.59
    24 -4 -3 0.12
    -24 4 3 0.02
    -24 4 3 0.16
    24 4 -3 0.35
    24 4 -3 0.16
    24 4 -3 0.14
    22 -4 -3 0.62
    -22 -4 3 0.14
    22 -4 -3 0.23
    -22 -4 3 0.3
    22 -4 -3 0.24
    -22 -4 3 0.29
    22 4 -3 0.25
    22 4 -3 0.06
    -22 4 3 0.25
    22 4 -3 0.89
    22 4 -3 0.32
    -22 4 3 0.19
    -20 -4 3 0.67
    -20 -4 3 0.74
    20 -4 -3 0.59
    20 -4 -3 0.55
    20 -4 -3 0.81
    20 -4 -3 0.81
    -20 -4 3 0.49
    -20 4 3 0.48
    20 4 -3 0.46
    20 4 -3 0.79
    20 4 -3 0.37
    -20 4 3 0.62
    20 4 -3 0.32
    -18 -4 3 1.32
    -18 -4 3 0.61
    18 -4 -3 1.23
    -18 -4 3 0.78
    18 -4 -3 1.25
    18 -4 -3 1.08
    18 -4 -3 0.41
    18 -4 -3 1.22
    -18 4 3 1.14
    18 4 -3 0.88
    -18 4 3 1.09
    18 4 -3 0.66
    18 4 -3 0.72
    18 4 -3 0.73
    16 -4 -3 3.75
    16 -4 -3 3.43
    16 -4 -3 2.95
    16 -4 -3 3.22
    -16 -4 3 3.34
    -16 -4 3 3.49
    16 -4 -3 3.34
    -16 -4 3 3.75
    -16 4 3 3.31
    16 4 -3 3.79
    16 4 -3 3.81
    -16 4 3 3.06
    16 4 -3 3.71
    16 4 -3 3.3
    -14 -4 3 1.48
    -14 -4 3 1.27
    14 -4 -3 1.3
    -14 -4 3 0.73
    14 -4 -3 1.78
    14 -4 -3 1.17
    -14 -4 3 1.36
    14 -4 -3 1.48
    14 -4 -3 1.11
    14 4 -3 1.23
    -14 4 3 1.42
    14 4 -3 1.33
    14 4 -3 1.05
    -14 4 3 1.23
    14 4 -3 1.7
    12 -4 -3 1.8
    -12 -4 3 1.72
    12 -4 -3 1.65
    12 -4 -3 1.4
    12 -4 -3 1.88
    -12 -4 3 1.44
    -12 -4 3 1.24
    -12 -4 3 1.48
    -12 -4 3 1.53
    12 -4 -3 1.43
    -12 4 3 1.9
    -12 4 3 1.6
    -12 4 3 1.98
    12 4 -3 1.63
    12 4 -3 1.54
    12 4 -3 1.46
    10 -4 -3 6.15
    10 -4 -3 6.55
    -10 -4 3 5.97
    10 -4 -3 6.47
    10 -4 -3 6.37
    -10 -4 3 6.49
    10 -4 -3 6.68
    -10 -4 3 6.57
    -10 -4 3 6.88
    -10 4 3 6.12
    -10 4 3 6.63
    10 4 -3 6.06
    10 4 -3 6.79
    10 4 -3 6.19
    -10 4 3 6.71
    10 4 -3 6.4
    8 -4 -3 3.62
    -8 -4 3 3.5
    8 -4 -3 3.31
    8 -4 -3 2.92
    8 -4 -3 3.22
    -8 -4 3 2.69
    8 -4 -3 3.05
    8 -4 -3 3.22
    -8 -4 3 3.25
    -8 -4 3 3.2
    8 -4 -3 3.01
    -8 4 3 2.94
    8 4 -3 3.34
    8 4 -3 3.27
    8 4 -3 3.52
    8 4 -3 2.99
    -8 4 3 2.99
    6 -4 -3 61.15
    6 -4 -3 64.72
    6 -4 -3 62.31
    -6 -4 3 63.71
    -6 -4 3 59.61
    6 -4 -3 57.47
    -6 -4 3 60.84
    6 -4 -3 62.86
    6 -4 -3 62.63
    -6 -4 3 61.7
    6 4 -3 61.14
    -6 4 3 63.19
    -6 4 3 62.31
    6 4 -3 60.53
    6 4 -3 60.45
    -6 4 3 60.38
    6 4 -3 59.99
    6 4 -3 60.49
    4 -4 -3 0.83
    4 -4 -3 0.31
    4 -4 -3 0.47
    -4 -4 3 0.31
    -4 -4 3 0.71
    4 -4 -3 0.66
    -4 -4 3 0.54
    4 -4 -3 0.45
    -4 -4 3 0.61
    -4 -4 3 0.66
    4 -4 -3 0.59
    -4 -4 3 0.67
    -4 4 3 0.57
    -4 4 3 0.6
    -4 4 3 0.48
    4 4 -3 0.57
    4 4 -3 0.59
    4 4 -3 0.45
    4 4 -3 0.74
    -2 -4 3 0.07
    2 -4 -3 0.21
    2 -4 -3 0.07
    2 -4 -3 0.11
    2 -4 -3 0.19
    2 -4 -3 0.16
    -2 -4 3 0.22
    -2 -4 3 0.15
    2 -4 -3 0.08
    2 4 -3 0.06
    2 4 -3 0.1
    -2 4 3 0.03
    -2 4 3 0.21
    2 4 -3 0.02
    2 4 -3 0.27
    -2 4 3 0.16
    0 -4 3 57.04
    0 -4 -3 58.27
    0 -4 3 57.76
    0 -4 -3 58.5
    0 -4 -3 59.77
    0 -4 -3 59.25
    0 -4 -3 58.61
    0 -4 3 56.17
    0 -4 -3 58.05
    0 -4 -3 57.4
    0 4 -3 56.57
    0 4 3 57.36
    0 4 3 57.57
    0 4 3 58.84
    0 4 3 58.82
    0 4 -3 57.39
    -2 -4 -3 17.4
    -2 -4 -3 16.45
    -2 -4 -3 15.98
    -2 -4 -3 17.62
    2 -4 3 15.97
    -2 -4 -3 16.34
    -2 -4 -3 16.52
    2 4 3 16.37
    2 4 3 16.96
    2 4 3 17.59
    -2 4 -3 16.88
    2 4 3 16.61
    2 4 3 16.35
    -2 4 -3 16.24
    2 4 3 17.12
    -4 -4 -3 34.79
    -4 -4 -3 33.74
    4 -4 3 34.24
    -4 -4 -3 35.57
    -4 -4 -3 36.55
    4 -4 3 35.11
    -4 -4 -3 34.97
    -4 -4 -3 35.05
    4 4 3 35.39
    4 4 3 34.58
    4 4 3 34.06
    4 4 3 35.62
    4 4 3 34.76
    -4 4 -3 34.94
    6 -4 3 0.65
    -6 -4 -3 0.76
    -6 -4 -3 0.69
    -6 -4 -3 0.71
    6 -4 3 0.69
    -6 -4 -3 0.63
    -6 -4 -3 0.64
    -6 -4 -3 0.75
    -6 4 -3 0.81
    6 4 3 0.58
    -6 4 -3 0.65
    6 4 3 0.69
    -6 4 -3 0.49
    -8 -4 -3 3.38
    -8 -4 -3 3.6
    -8 -4 -3 3.61
    8 -4 3 3.32
    -8 -4 -3 3.76
    -8 -4 -3 3.24
    8 -4 3 3.12
    8 -4 3 3.35
    -8 4 -3 3.41
    8 4 3 3.17
    8 4 3 3.35
    -8 4 -3 2.99
    8 4 3 3.08
    -10 -4 -3 0.47
    -10 -4 -3 0.72
    10 -4 3 0.48
    10 -4 3 0.3
    -10 -4 -3 0.74
    -10 -4 -3 0.57
    10 -4 3 0.78
    10 4 3 0.48
    10 4 3 0.61
    -10 4 -3 0.65
    10 4 3 0.72
    -10 4 -3 0.6
    12 -4 3 8.12
    -12 -4 -3 7.02
    12 -4 3 7.99
    -12 -4 -3 8.19
    12 -4 3 7.78
    12 -4 3 7.44
    12 4 3 7.59
    -12 4 -3 7.48
    12 4 3 7.34
    12 4 3 7.14
    14 -4 3 3.43
    14 -4 3 3.66
    -14 -4 -3 3.73
    14 -4 3 3.61
    14 -4 3 3.28
    -14 -4 -3 3.61
    -14 4 -3 3.47
    14 4 3 3.33
    14 4 3 3.99
    14 4 3 3.55
    -16 -4 -3 2.09
    16 -4 3 2.73
    -16 -4 -3 2.22
    16 -4 3 2.11
    16 -4 3 1.53
    16 -4 3 2.09
    16 4 3 2.64
    16 4 3 2.05
    16 4 3 2.04
    -16 4 -3 2.88
    18 -4 3 -0.03
    18 -4 3 -0.04
    -18 -4 -3 0.2
    18 -4 3 0.01
    -18 -4 -3 0.09
    -18 -4 -3 0.03
    -18 4 -3 0.07
    18 4 3 -0.1
    18 4 3 0.29
    18 4 3 0.31
    20 -4 3 0.42
    -20 -4 -3 0.19
    20 -4 3 0.3
    20 -4 3 0.67
    -20 -4 -3 0.27
    20 4 3 0.78
    20 4 3 0.37
    20 4 3 0.31
    -20 4 -3 0.45
    22 -4 3 -0.13
    22 -4 3 -0.63
    22 -4 3 -0.24
    -22 -4 -3 -0.11
    -22 -4 -3 0.04
    22 4 3 0.03
    -22 4 -3 -0.15
    22 4 3 -0.54
    -24 -4 -3 0.28
    24 -4 3 0.39
    24 -4 3 -0.19
    24 -4 3 0.28
    -24 -4 -3 0.51
    24 4 3 0.13
    24 4 3 0.26
    -24 4 -3 0.65
    26 -4 3 1.34
    -26 -4 -3 -0.01
    26 -4 3 0.46
    26 -4 3 1.39
    26 4 3 0.92
    26 4 3 0.25
    -26 4 -3 0.66
    29 -5 -3 0.08
    -29 -5 3 -0.08
    -29 -5 3 -0.58
    29 -5 -3 0.08
    29 -5 -3 0.31
    29 5 -3 -0.19
    -29 5 3 -0.03
    29 5 -3 0.44
    -29 5 3 0.13
    -27 -5 3 0.31
    27 -5 -3 0.24
    27 -5 -3 0.1
    -27 -5 3 0.46
    27 -5 -3 0.14
    27 5 -3 0.43
    27 5 -3 0.07
    -27 5 3 0.2
    -27 5 3 0.23
    25 -5 -3 0.3
    25 -5 -3 -0.15
    -25 -5 3 0.11
    25 -5 -3 -0.04
    -25 -5 3 0.21
    25 5 -3 0.21
    25 5 -3 0.11
    -25 5 3 -0.07
    25 5 -3 0.3
    -25 5 3 -0.2
    -23 -5 3 0.03
    23 -5 -3 0.43
    -23 -5 3 0.05
    -23 -5 3 0.11
    23 -5 -3 0.7
    23 -5 -3 0.63
    23 5 -3 0.67
    -23 5 3 -0.03
    -23 5 3 0.21
    23 5 -3 -0.02
    23 5 -3 0.18
    21 -5 -3 0.16
    21 -5 -3 0
    -21 -5 3 0.01
    21 -5 -3 -0.08
    -21 -5 3 -0.24
    -21 -5 3 0.22
    21 5 -3 0.01
    -21 5 3 -0.01
    21 5 -3 0.16
    -21 5 3 -0.35
    21 5 -3 0.28
    19 -5 -3 2.17
    19 -5 -3 2.56
    19 -5 -3 1.7
    -19 -5 3 2.76
    -19 -5 3 2.44
    19 -5 -3 2.21
    -19 -5 3 2.02
    19 5 -3 2.72
    19 5 -3 2.43
    -19 5 3 2.32
    -19 5 3 2.31
    19 5 -3 2.6
    19 5 -3 2.09
    -17 -5 3 1.81
    17 -5 -3 2.27
    17 -5 -3 1.56
    -17 -5 3 1.59
    17 -5 -3 1.22
    -17 -5 3 2.21
    17 -5 -3 2.03
    17 -5 -3 2.11
    17 5 -3 2.14
    -17 5 3 2.39
    17 5 -3 1.71
    17 5 -3 1.73
    -17 5 3 2.09
    15 -5 -3 4.67
    -15 -5 3 5.07
    -15 -5 3 3.72
    15 -5 -3 4.7
    -15 -5 3 4.7
    -15 -5 3 4.27
    15 -5 -3 4.07
    15 -5 -3 4.32
    15 -5 -3 4.83
    15 5 -3 3.96
    -15 5 3 4.8
    15 5 -3 4.51
    -15 5 3 4.2
    15 5 -3 4.65
    15 5 -3 4.28
    -13 -5 3 0.33
    13 -5 -3 0.35
    13 -5 -3 0.24
    13 -5 -3 0.28
    13 -5 -3 0.14
    13 -5 -3 0.3
    -13 -5 3 0.22
    -13 -5 3 0.21
    13 5 -3 0.1
    -13 5 3 0.3
    13 5 -3 0.51
    13 5 -3 -0.19
    -13 5 3 0.08
    13 5 -3 0.06
    -13 5 3 0.42
    -11 -5 3 18.68
    11 -5 -3 19.46
    11 -5 -3 18.63
    -11 -5 3 19.32
    11 -5 -3 19.61
    -11 -5 3 18.68
    -11 -5 3 18.46
    11 -5 -3 18.5
    11 -5 -3 18.52
    11 5 -3 18.63
    -11 5 3 18.79
    -11 5 3 18.87
    11 5 -3 18.8
    -11 5 3 18.74
    11 5 -3 18.96
    11 5 -3 19.84
    -9 -5 3 9.01
    -9 -5 3 8.2
    9 -5 -3 8.95
    9 -5 -3 8.17
    -9 -5 3 8.54
    -9 -5 3 8.59
    9 -5 -3 8.82
    9 5 -3 8.31
    9 5 -3 8.32
    -9 5 3 8.36
    9 5 -3 8.63
    9 5 -3 8.47
    -9 5 3 7.95
    -7 -5 3 0.04
    7 -5 -3 -0.01
    7 -5 -3 0.04
    -7 -5 3 -0.1
    -7 -5 3 -0.08
    7 -5 -3 0.05
    -7 -5 3 0.11
    7 5 -3 0.02
    7 5 -3 -0.02
    -7 5 3 0.05
    -7 5 3 0.05
    -7 5 3 0.15
    7 5 -3 0.02
    5 -5 -3 45.97
    -5 -5 3 45.12
    5 -5 -3 46.75
    -5 -5 3 45
    5 -5 -3 42.71
    5 -5 -3 45.38
    5 -5 -3 46.14
    -5 -5 3 44.31
    -5 -5 3 45.53
    -5 -5 3 44.45
    -5 5 3 44.3
    -5 5 3 46.92
    -5 5 3 44.98
    5 5 -3 45.99
    5 5 -3 45.08
    5 5 -3 44.56
    5 5 -3 44.03
    3 -5 -3 0.95
    3 -5 -3 1.45
    -3 -5 3 1.12
    3 -5 -3 1.33
    -3 -5 3 1.18
    3 -5 -3 1.08
    -3 -5 3 1.14
    -3 -5 3 0.85
    3 -5 -3 1.22
    3 5 -3 1.1
    -3 5 3 1.35
    -3 5 3 0.99
    3 5 -3 1.35
    -3 5 3 1.03
    3 5 -3 1.04
    3 5 -3 1.13
    1 -5 -3 5.89
    1 -5 -3 5.83
    -1 -5 3 5.55
    1 -5 -3 6.1
    1 -5 -3 6.03
    -1 -5 3 5.77
    1 -5 -3 5.76
    1 -5 -3 5.7
    1 5 -3 5.99
    -1 5 3 5.94
    -1 5 3 5.63
    -1 5 3 5.74
    1 5 -3 6.38
    -1 -5 -3 0.3
    -1 -5 -3 0.13
    -1 -5 -3 0.46
    -1 -5 -3 0.39
    -1 -5 -3 0.3
    -1 5 -3 0.22
    1 5 3 0.05
    1 5 3 0.18
    -1 5 -3 0.1
    1 5 3 0.15
    1 5 3 0.32
    -3 -5 -3 2.18
    -3 -5 -3 1.69
    -3 -5 -3 2.34
    -3 -5 -3 2.24
    -3 -5 -3 2.07
    3 5 3 2.51
    3 5 3 1.71
    -3 5 -3 1.73
    -5 -5 -3 11.1
    -5 -5 -3 11.93
    -5 -5 -3 11.66
    -5 -5 -3 11.41
    -5 -5 -3 11.42
    -5 -5 -3 10.79
    -5 5 -3 12.04
    5 5 3 11.73
    5 5 3 11.62
    5 5 3 11
    -7 -5 -3 2.23
    -7 -5 -3 2.24
    -7 -5 -3 2.15
    -7 -5 -3 2.66
    -7 -5 -3 2.44
    -7 -5 -3 2.38
    7 -5 3 2.69
    7 -5 3 2.36
    7 5 3 2.8
    7 5 3 2.38
    -7 5 -3 3.04
    7 5 3 2.22
    -9 -5 -3 0.73
    -9 -5 -3 0.66
    9 -5 3 0.66
    9 -5 3 0.54
    -9 -5 -3 0.16
    -9 -5 -3 0.64
    9 5 3 0.48
    9 5 3 0.66
    11 -5 3 0.93
    -11 -5 -3 0.76
    11 -5 3 0.83
    11 -5 3 0.57
    -11 -5 -3 0.86
    -11 -5 -3 0.82
    11 -5 3 0.63
    11 5 3 0.67
    11 5 3 0.91
    -11 5 -3 0.62
    -11 5 -3 0.81
    13 -5 3 2.01
    -13 -5 -3 2.64
    -13 -5 -3 2.81
    13 -5 3 2.76
    13 -5 3 2.17
    13 5 3 2.11
    -13 5 -3 2.35
    13 5 3 2.26
    -13 5 -3 1.98
    13 5 3 2.94
    15 -5 3 2.3
    15 -5 3 2.86
    15 -5 3 2.7
    -15 -5 -3 2.46
    -15 -5 -3 2.27
    15 -5 3 2.06
    15 5 3 2.25
    -15 5 -3 2.77
    15 5 3 2.52
    15 5 3 2.09
    17 -5 3 3.37
    -17 -5 -3 3.41
    17 -5 3 4.7
    -17 -5 -3 3.39
    17 -5 3 4.1
    17 5 3 3.62
    17 5 3 3.25
    -17 5 -3 3.34
    17 5 3 4
    -19 -5 -3 -0.16
    19 -5 3 0.46
    19 -5 3 0.37
    19 -5 3 0.16
    -19 -5 -3 0.12
    19 5 3 0.02
    -19 5 -3 0.25
    19 5 3 0.28
    -21 -5 -3 0.28
    21 -5 3 0.32
    -21 -5 -3 -0.17
    21 -5 3 0.1
    21 -5 3 0.49
    21 5 3 -0.06
    -21 5 -3 0.01
    21 5 3 -0.42
    -23 -5 -3 -0.13
    23 -5 3 0.11
    23 -5 3 -0.25
    23 -5 3 0.15
    -23 -5 -3 -0.37
    23 5 3 -0.01
    23 5 3 -0.34
    -23 5 -3 0.07
    25 -5 3 0.46
    -25 -5 -3 0.12
    25 -5 3 -0.04
    -25 -5 -3 -0.27
    25 5 3 -0.14
    25 5 3 0.23
    -25 5 -3 0.12
    28 -6 -3 0.06
    28 -6 -3 0.45
    -28 -6 3 0.15
    -28 -6 3 0.66
    -28 6 3 0.58
    28 6 -3 0.53
    -28 6 3 0.42
    26 -6 -3 0.31
    -26 -6 3 -0.21
    26 -6 -3 0.2
    -26 -6 3 0.22
    26 -6 -3 0.27
    -26 6 3 0.3
    26 6 -3 -0.12
    26 6 -3 0.29
    -26 6 3 0.19
    24 -6 -3 1.56
    -24 -6 3 1.3
    -24 -6 3 1.43
    24 -6 -3 1.46
    24 -6 -3 1.02
    24 6 -3 0.84
    24 6 -3 1.26
    -24 6 3 1.23
    -24 6 3 1.58
    24 6 -3 1.61
    -22 -6 3 0.55
    -22 -6 3 0.9
    -22 -6 3 0.67
    22 -6 -3 1.11
    22 -6 -3 0.76
    22 -6 -3 0.75
    22 6 -3 0.87
    22 6 -3 1.04
    -22 6 3 0.7
    22 6 -3 0.79
    -22 6 3 0.9
    20 -6 -3 0.74
    -20 -6 3 -0.09
    20 -6 -3 0.07
    -20 -6 3 0.43
    -20 -6 3 0.44
    20 -6 -3 0.38
    -20 6 3 0.21
    20 6 -3 0.02
    -20 6 3 0.2
    20 6 -3 0.51
    20 6 -3 0
    18 -6 -3 0.69
    -18 -6 3 0.51
    18 -6 -3 0.17
    18 -6 -3 0.36
    -18 -6 3 0.47
    18 -6 -3 0.2
    -18 -6 3 0.36
    18 6 -3 0.46
    18 6 -3 0.58
    -18 6 3 0.42
    18 6 -3 0.61
    -18 6 3 0.42
    18 6 -3 0.6
    -16 -6 3 1.16
    16 -6 -3 1.59
    -16 -6 3 1.08
    16 -6 -3 1.06
    -16 -6 3 1.19
    16 -6 -3 1.6
    16 -6 -3 1.31
    16 -6 -3 1.19
    -16 -6 3 1.18
    16 6 -3 1.21
    -16 6 3 1.15
    16 6 -3 0.94
    16 6 -3 1.03
    -16 6 3 1.18
    16 6 -3 1.13
    14 -6 -3 -0.15
    14 -6 -3 -0.12
    14 -6 -3 -0.13
    -14 -6 3 0.08
    -14 -6 3 0.02
    14 -6 -3 0.02
    -14 -6 3 -0.21
    14 -6 -3 0.01
    -14 6 3 0.08
    -14 6 3 0
    -14 6 3 0.07
    14 6 -3 -0.14
    14 6 -3 -0.13
    14 6 -3 0.1
    14 6 -3 -0.19
    -12 -6 3 7.03
    12 -6 -3 7.44
    -12 -6 3 7.18
    12 -6 -3 7.54
    12 -6 -3 7.42
    -12 -6 3 7.75
    -12 -6 3 6.9
    12 6 -3 7.27
    -12 6 3 7.68
    12 6 -3 7.29
    12 6 -3 7.69
    -12 6 3 7.15
    12 6 -3 7.33
    -10 -6 3 3.19
    10 -6 -3 2.92
    -10 -6 3 2.77
    -10 -6 3 2.79
    10 -6 -3 2.42
    10 -6 -3 3.04
    -10 -6 3 3.14
    10 6 -3 3.26
    -10 6 3 2.5
    10 6 -3 2.71
    10 6 -3 3.15
    -10 6 3 2.92
    10 6 -3 2.89
    8 -6 -3 3.39
    8 -6 -3 3.6
    -8 -6 3 3.95
    -8 -6 3 3.95
    8 -6 -3 3.91
    -8 -6 3 3.24
    -8 -6 3 3.7
    8 6 -3 3.66
    -8 6 3 3.59
    8 6 -3 4.1
    8 6 -3 4.4
    -8 6 3 3.59
    -8 6 3 3.94
    6 -6 -3 3.67
    -6 -6 3 3.89
    -6 -6 3 3.75
    6 -6 -3 3.64
    -6 -6 3 3.79
    -6 -6 3 4.21
    -6 -6 3 4.05
    6 -6 -3 3.68
    6 6 -3 4.16
    -6 6 3 4.2
    -6 6 3 3.88
    6 6 -3 4.22
    -6 6 3 4.14
    6 6 -3 3.57
    6 6 -3 3.73
    4 -6 -3 -0.02
    -4 -6 3 0.05
    4 -6 -3 -0.01
    -4 -6 3 0.08
    4 -6 -3 -0.03
    4 -6 -3 0.07
    -4 -6 3 0.03
    -4 -6 3 0.04
    4 6 -3 0.04
    4 6 -3 -0.09
    4 6 -3 0.15
    4 6 -3 0.13
    -4 6 3 0
    -4 6 3 0.06
    -4 6 3 -0.05
    2 -6 -3 2.24
    2 -6 -3 2.15
    -2 -6 3 2.03
    2 -6 -3 2.38
    -2 -6 3 2.3
    2 -6 -3 2.07
    2 -6 -3 2.16
    2 6 -3 1.93
    -2 6 3 2.06
    -2 6 3 2.31
    2 6 -3 2.05
    -2 6 3 2.11
    2 6 -3 1.7
    0 -6 -3 10.31
    0 -6 -3 11.32
    0 -6 -3 10.91
    0 -6 -3 10.65
    0 -6 -3 11.3
    0 6 3 10.44
    0 6 3 10.96
    0 6 -3 10.86
    0 6 -3 12.31
    0 6 3 11.13
    -2 -6 -3 0.12
    -2 -6 -3 0.06
    -2 -6 -3 0.1
    -2 -6 -3 0.23
    -2 -6 -3 0.23
    2 6 3 -0.01
    -2 6 -3 0.15
    2 6 3 0.22
    -2 6 -3 0.18
    -4 -6 -3 3.89
    -4 -6 -3 3.8
    -4 -6 -3 3.89
    -4 -6 -3 3.99
    -4 -6 -3 3.69
    4 6 3 4.03
    4 6 3 4
    -4 6 -3 3.43
    4 6 3 3.82
    -6 -6 -3 0.22
    -6 -6 -3 0.35
    -6 -6 -3 0.45
    -6 -6 -3 0.29
    -6 -6 -3 0.69
    6 6 3 0.58
    -6 6 -3 0.32
    6 6 3 0.43
    6 6 3 0.26
    -8 -6 -3 0.78
    -8 -6 -3 1.1
    -8 -6 -3 0.94
    -8 -6 -3 0.81
    -8 -6 -3 0.86
    8 6 3 1.05
    8 6 3 1.15
    8 6 3 1.09
    -10 -6 -3 0.47
    -10 -6 -3 0.4
    -10 -6 -3 0.45
    -10 -6 -3 0.15
    10 -6 3 0.21
    10 6 3 0.39
    10 6 3 0.52
    10 6 3 0.42
    -12 -6 -3 2.38
    -12 -6 -3 2.65
    -12 -6 -3 2.43
    12 -6 3 2.43
    12 6 3 2.44
    12 6 3 2.18
    12 6 3 2.19
    -14 -6 -3 2.96
    14 -6 3 2.73
    14 -6 3 3.16
    -14 -6 -3 2.57
    14 -6 3 3.13
    -14 6 -3 2.75
    14 6 3 3.02
    -14 6 -3 2.8
    14 6 3 2.8
    16 -6 3 0.15
    16 -6 3 0.35
    -16 -6 -3 0.08
    -16 -6 -3 0.2
    16 -6 3 0.7
    -16 6 -3 0.31
    16 6 3 0.1
    16 6 3 0.28
    -16 6 -3 0.29
    18 -6 3 1.02
    18 -6 3 1.19
    18 -6 3 1.16
    -18 -6 -3 1.03
    -18 -6 -3 1.07
    18 6 3 1.11
    18 6 3 1.31
    -18 6 -3 0.94
    -18 6 -3 0.58
    20 -6 3 -0.04
    20 -6 3 -0.08
    -20 -6 -3 -0.14
    -20 -6 -3 -0.49
    20 -6 3 -0.15
    -20 6 -3 0.05
    -20 6 -3 -0.15
    20 6 3 0.12
    20 6 3 0.19
    -22 -6 -3 0.41
    -22 -6 -3 0.11
    22 -6 3 -0.04
    22 -6 3 0.14
    22 6 3 -0.07
    -22 6 -3 0.07
    22 6 3 -0.06
    -22 6 -3 0.07
    -24 -6 -3 0.68
    -24 -6 -3 0.5
    24 -6 3 0.39
    24 -6 3 1.24
    24 6 3 -0.35
    24 6 3 0.98
    27 -7 -3 1.3
    -27 -7 3 0.48
    27 -7 -3 1.18
    -27 -7 3 0.87
    -27 7 3 0.95
    27 7 -3 1.44
    25 -7 -3 0.3
    -25 -7 3 0.18
    -25 -7 3 0.34
    25 -7 -3 0.08
    25 7 -3 0.24
    -25 7 3 0.42
    23 -7 -3 1.09
    23 -7 -3 1.11
    -23 -7 3 1.21
    -23 -7 3 0.45
    -23 -7 3 0.52
    23 -7 -3 0.87
    -23 7 3 0.83
    23 7 -3 1.2
    -23 7 3 0.83
    23 7 -3 0.65
    23 7 -3 0.78
    21 -7 -3 2.17
    21 -7 -3 1.64
    -21 -7 3 1.1
    -21 -7 3 1.54
    -21 -7 3 2.42
    21 -7 -3 2.34
    21 7 -3 1.54
    21 7 -3 2.3
    -21 7 3 2.01
    -21 7 3 1.65
    21 7 -3 2.32
    -19 -7 3 1.24
    19 -7 -3 0.61
    19 -7 -3 1.18
    -19 -7 3 1.5
    19 -7 -3 1.09
    -19 -7 3 1.53
    19 -7 -3 1.04
    19 7 -3 0.25
    19 7 -3 1.31
    -19 7 3 0.45
    -19 7 3 1.1
    19 7 -3 0.65
    17 -7 -3 0.16
    17 -7 -3 0.04
    17 -7 -3 -0.03
    -17 -7 3 -0.06
    -17 -7 3 0.13
    -17 -7 3 0.12
    17 -7 -3 0.19
    -17 7 3 -0.29
    -17 7 3 -0.1
    17 7 -3 0.02
    17 7 -3 0.04
    17 7 -3 -0.01
    -15 -7 3 -0.06
    15 -7 -3 0.38
    -15 -7 3 0.58
    15 -7 -3 0.1
    -15 -7 3 0.24
    15 -7 -3 0.5
    15 -7 -3 0.42
    -15 7 3 0.29
    15 7 -3 0.54
    15 7 -3 0.31
    15 7 -3 0.33
    15 7 -3 0.28
    13 -7 -3 12.86
    -13 -7 3 13.49
    -13 -7 3 14.25
    13 -7 -3 13.27
    -13 -7 3 12.59
    13 7 -3 14.16
    -13 7 3 13.29
    13 7 -3 13.64
    13 7 -3 13.67
    -13 7 3 13.22
    -11 -7 3 5.8
    -11 -7 3 5.23
    -11 -7 3 5.64
    -11 -7 3 5.32
    11 -7 -3 5.41
    11 7 -3 5.88
    11 7 -3 5.09
    11 7 -3 5.38
    11 7 -3 6.21
    -9 -7 3 0.2
    9 -7 -3 0.15
    -9 -7 3 0.16
    9 -7 -3 0.07
    -9 -7 3 0.07
    -9 -7 3 0.21
    9 7 -3 0.05
    9 7 -3 0.08
    -9 7 3 0.01
    9 7 -3 0.19
    -7 -7 3 11.98
    7 -7 -3 11.73
    -7 -7 3 12.08
    7 -7 -3 11.29
    -7 -7 3 12.02
    -7 -7 3 11.64
    7 -7 -3 11.73
    -7 -7 3 11.69
    7 7 -3 11.76
    7 7 -3 12.23
    7 7 -3 11.93
    -7 7 3 12.91
    -5 -7 3 2.66
    5 -7 -3 2.53
    -5 -7 3 3.06
    5 -7 -3 2.66
    -5 -7 3 2.67
    -5 -7 3 3.02
    5 -7 -3 2.89
    -5 -7 3 2.49
    -5 7 3 2.77
    -5 7 3 3.06
    5 7 -3 2.99
    5 7 -3 2.75
    -5 7 3 2.99
    5 7 -3 2.68
    5 7 -3 2.76
    -3 -7 3 1.74
    3 -7 -3 1.87
    -3 -7 3 1.57
    3 -7 -3 1.79
    -3 7 3 1.65
    3 7 -3 1.66
    3 7 -3 1.34
    -3 7 3 1.76
    3 7 -3 1.91
    -3 7 3 1.45
    3 7 -3 1.6
    1 -7 -3 11.76
    -1 -7 3 11.4
    1 -7 -3 10.95
    1 -7 -3 12.46
    1 -7 -3 11.32
    1 -7 -3 11.98
    -1 -7 3 11.25
    -1 7 3 11.05
    1 7 -3 12.11
    1 7 -3 11.39
    -1 7 3 11.93
    -1 7 3 12.23
    -1 -7 -3 1.96
    -1 -7 -3 1.9
    -1 -7 -3 1.72
    -1 -7 -3 1.89
    -1 -7 -3 1.78
    -1 7 -3 1.33
    -1 7 -3 1.71
    1 7 3 1.57
    1 7 3 1.74
    -3 -7 -3 0.43
    -3 -7 -3 0.37
    -3 -7 -3 0.26
    -3 -7 -3 0.53
    -3 -7 -3 0.52
    3 7 3 0.31
    -3 7 -3 0.3
    -3 7 -3 0.27
    3 7 3 0.62
    -5 -7 -3 -0.06
    -5 -7 -3 0.18
    -5 -7 -3 0.36
    -5 -7 -3 -0.12
    -5 -7 -3 0.1
    -5 7 -3 -0.01
    5 7 3 0.1
    5 7 3 0.06
    -7 -7 -3 0.9
    -7 -7 -3 1.33
    -7 -7 -3 0.71
    -7 -7 -3 0.68
    -7 -7 -3 0.77
    7 7 3 1.03
    7 7 3 0.91
    -9 -7 -3 6.52
    -9 -7 -3 6.81
    -9 -7 -3 6.75
    -9 -7 -3 5.16
    9 7 3 6.56
    9 7 3 6.91
    9 7 3 6.82
    -11 -7 -3 0.51
    -11 -7 -3 0.09
    -11 -7 -3 0.38
    11 7 3 0.53
    11 7 3 0.27
    11 7 3 0.12
    -13 -7 -3 -0.03
    -13 -7 -3 0.04
    -13 -7 -3 0.2
    13 -7 3 0.07
    13 7 3 -0.12
    13 7 3 0.07
    15 -7 3 -0.03
    -15 -7 -3 0.3
    15 -7 3 -0.05
    -15 -7 -3 0.48
    15 -7 3 0.2
    15 7 3 0.17
    15 7 3 0.46
    17 -7 3 0.05
    -17 -7 -3 -0.26
    17 -7 3 0.06
    17 -7 3 0.12
    -17 -7 -3 0.11
    17 7 3 0.04
    -17 7 -3 -0.06
    17 7 3 -0.08
    19 -7 3 -0.39
    -19 -7 -3 0.04
    19 -7 3 0.07
    -19 -7 -3 -0.04
    -19 7 -3 0.21
    19 7 3 0.08
    19 7 3 -0.27
    21 -7 3 0.09
    21 -7 3 0.06
    -21 -7 -3 -0.13
    -21 -7 -3 0.6
    21 7 3 -0.02
    21 7 3 -0.11
    -23 -7 -3 0.11
    -23 -7 -3 0.37
    23 -7 3 0.52
    23 -7 3 0.26
    23 7 3 0.01
    -26 -8 3 0.11
    26 -8 -3 -0.13
    26 -8 -3 -0.33
    -26 -8 3 -0.07
    26 8 -3 -0.04
    24 -8 -3 0.53
    -24 -8 3 0.09
    -24 -8 3 0.22
    24 -8 -3 0.04
    -24 8 3 0.13
    24 8 -3 -0.01
    -22 -8 3 -0.05
    22 -8 -3 0.33
    -22 -8 3 0.35
    22 -8 -3 0.4
    -22 -8 3 0.19
    22 8 -3 0.14
    22 8 -3 0.12
    -20 -8 3 -0.23
    -20 -8 3 0.33
    20 -8 -3 0
    -20 -8 3 -0.09
    20 -8 -3 0.17
    20 8 -3 0.12
    20 8 -3 0.06
    -18 -8 3 0.86
    -18 -8 3 0.03
    18 -8 -3 -0.02
    -18 -8 3 0.14
    18 -8 -3 0.42
    18 -8 -3 0.43
    18 8 -3 0.21
    18 8 -3 -0.03
    18 8 -3 0.12
    16 -8 -3 -0.01
    -16 -8 3 -0.32
    16 -8 -3 0.31
    -16 -8 3 0.18
    16 -8 -3 0.25
    16 -8 -3 0.06
    16 8 -3 -0.09
    16 8 -3 0.06
    16 8 -3 0.06
    16 8 -3 -0.07
    -14 -8 3 3.71
    14 -8 -3 3.7
    -14 -8 3 4.46
    14 -8 -3 4.35
    14 -8 -3 3.98
    14 8 -3 4.64
    14 8 -3 4.66
    14 8 -3 4.97
    14 8 -3 3.96
    -12 -8 3 7.11
    12 -8 -3 7.71
    -12 -8 3 8.29
    -12 -8 3 8.96
    -12 -8 3 8.61
    12 8 -3 8.62
    12 8 -3 7.8
    12 8 -3 8.5
    -10 -8 3 3.36
    -10 -8 3 3.47
    -10 -8 3 3.94
    -10 -8 3 3.84
    10 -8 -3 3.67
    10 8 -3 3.86
    10 8 -3 4.23
    10 8 -3 3.45
    -8 -8 3 0.35
    -8 -8 3 0.41
    -8 -8 3 0.38
    8 -8 -3 0.48
    8 -8 -3 0.47
    -8 -8 3 0.46
    -8 -8 3 0.19
    8 8 -3 0.31
    8 8 -3 0.36
    8 8 -3 0.22
    -8 8 3 0.54
    6 -8 -3 0.62
    -6 -8 3 0.7
    -6 -8 3 0.95
    -6 -8 3 0.68
    6 -8 -3 0.87
    -6 -8 3 0.41
    -6 -8 3 0.63
    -6 8 3 0.71
    6 8 -3 0.61
    6 8 -3 0.58
    6 8 -3 0.53
    6 8 -3 0.33
    -4 -8 3 0.52
    -4 -8 3 0.21
    -4 -8 3 0.32
    4 -8 -3 0.42
    4 8 -3 0.71
    -4 8 3 0.32
    4 8 -3 0.27
    4 8 -3 0.32
    -4 8 3 0.43
    4 8 -3 0.52
    -2 -8 3 0.29
    -2 -8 3 0.15
    2 -8 -3 0.44
    2 -8 -3 0.41
    2 -8 -3 0.02
    -2 8 3 0.28
    -2 8 3 0.34
    -2 8 3 0.31
    2 8 -3 0.22
    2 8 -3 0.23
    0 -8 -3 8
    0 -8 -3 8.8
    0 -8 -3 7.82
    0 -8 -3 8.13
    0 -8 -3 7.84
    0 8 -3 7.41
    0 8 3 8.17
    0 8 -3 8.99
    0 8 3 7.41
    0 8 3 8.46
    -2 -8 -3 0.43
    -2 -8 -3 0.55
    -2 -8 -3 0.86
    -2 -8 -3 1.06
    -2 -8 -3 1.03
    2 8 3 0.46
    -2 8 -3 0.84
    -2 8 -3 0.84
    2 8 3 0.98
    -4 -8 -3 13.94
    -4 -8 -3 15.43
    -4 -8 -3 14.04
    -4 -8 -3 14.66
    -4 -8 -3 14.73
    4 8 3 13.03
    -4 8 -3 13.87
    -4 8 -3 13.78
    4 8 3 15.26
    -6 -8 -3 0.01
    -6 -8 -3 -0.21
    -6 -8 -3 -0.04
    -6 -8 -3 0.28
    -6 -8 -3 0.04
    -6 8 -3 0.06
    6 8 3 -0.09
    6 8 3 0.01
    -8 -8 -3 15.97
    -8 -8 -3 15.96
    -8 -8 -3 16.3
    -8 -8 -3 14.98
    8 8 3 16.12
    8 8 3 16.18
    8 8 3 17.78
    -10 -8 -3 0.29
    -10 -8 -3 0.69
    -10 -8 -3 0.61
    10 8 3 0.51
    10 8 3 0.89
    -12 -8 -3 0.48
    -12 -8 -3 0.81
    12 8 3 0.52
    12 8 3 0.72
    -14 -8 -3 0.44
    -14 -8 -3 0.14
    14 8 3 -0.22
    14 8 3 0.36
    -16 -8 -3 0.15
    -16 -8 -3 0.78
    16 8 3 0.13
    16 8 3 0.08
    18 -8 3 0.03
    18 -8 3 -0.49
    -18 -8 -3 0.33
    -18 -8 -3 0.17
    18 8 3 0.03
    18 8 3 -0.05
    -20 -8 -3 0
    20 -8 3 0.39
    20 -8 3 -0.24
    -20 -8 -3 -0.26
    20 8 3 0.12
    -22 -8 -3 -0.14
    -22 -8 -3 0.57
    22 -8 3 -0.14
    22 -8 3 -0.05
    22 8 3 0.5
    -23 -9 3 0.61
    -23 -9 3 0.56
    23 -9 -3 1.31
    -23 -9 3 0.26
    23 -9 -3 0.55
    23 9 -3 0.26
    -21 -9 3 1.09
    21 -9 -3 1.63
    -21 -9 3 0.65
    21 -9 -3 0.53
    -21 -9 3 1.22
    21 9 -3 0.88
    21 9 -3 1.04
    19 -9 -3 1.02
    -19 -9 3 0.69
    19 -9 -3 1.23
    -19 -9 3 0.46
    -19 -9 3 0.82
    19 9 -3 0.53
    19 9 -3 0.5
    19 9 -3 0.96
    -17 -9 3 1.22
    17 -9 -3 1.4
    17 -9 -3 1.49
    -17 -9 3 1.4
    17 -9 -3 1.35
    17 9 -3 1.38
    17 9 -3 1.38
    17 9 -3 1.78
    -15 -9 3 0.92
    -15 -9 3 1.15
    15 9 -3 1.26
    15 9 -3 0.41
    15 9 -3 1.34
    -13 -9 3 1.76
    -13 -9 3 1.02
    13 9 -3 1.56
    13 9 -3 0.96
    13 9 -3 1.15
    -11 -9 3 1.07
    -11 -9 3 0.87
    -11 -9 3 1.04
    11 9 -3 0.99
    11 9 -3 1.49
    11 9 -3 1.56
    -9 -9 3 3.07
    -9 -9 3 2.86
    -9 -9 3 2.42
    -9 -9 3 3.23
    9 9 -3 3.09
    9 9 -3 2.18
    -9 9 3 2.69
    9 9 -3 2.94
    -7 -9 3 2.72
    7 -9 -3 2.97
    -7 -9 3 2.79
    7 -9 -3 3.12
    -7 -9 3 3.23
    -7 -9 3 2.75
    -7 -9 3 2.97
    7 9 -3 2.22
    -7 9 3 2.99
    7 9 -3 3.37
    7 9 -3 3.06
    -5 -9 3 2.69
    5 -9 -3 2.59
    -5 -9 3 2.41
    -5 -9 3 2.48
    -5 -9 3 2.2
    -5 -9 3 2.75
    5 -9 -3 2.48
    5 9 -3 2.97
    5 9 -3 2.35
    -5 9 3 3.21
    5 9 -3 3.18
    5 9 -3 2.31
    -3 -9 3 0.31
    3 -9 -3 0.35
    3 -9 -3 0.43
    -3 9 3 0.54
    3 9 -3 0.5
    3 9 -3 0.07
    1 -9 -3 2.69
    1 -9 -3 2.88
    1 -9 -3 2.67
    1 -9 -3 3.12
    1 -9 -3 2.6
    1 9 -3 2.52
    -1 9 3 2.89
    -1 9 3 2.11
    -1 9 3 2.72
    1 9 -3 2.32
    -1 -9 -3 8.45
    -1 -9 -3 8.52
    -1 -9 -3 7.63
    -1 -9 -3 7.83
    -1 -9 -3 8.17
    1 9 3 7.85
    -1 9 -3 7.09
    1 9 3 8.3
    -1 9 -3 8.48
    -3 -9 -3 0.3
    -3 -9 -3 0.24
    -3 -9 -3 0.32
    -3 -9 -3 0.47
    -3 -9 -3 0.46
    3 9 3 0.47
    -3 9 -3 0.27
    3 9 3 0.22
    -3 9 -3 0.49
    -5 -9 -3 -0.08
    -5 -9 -3 -0.1
    -5 -9 -3 0.22
    -5 -9 -3 -0.14
    -5 -9 -3 -0.18
    5 9 3 -0.1
    -5 9 -3 0.05
    5 9 3 -0.09
    -7 -9 -3 0.45
    -7 -9 -3 0.45
    -7 -9 -3 0.82
    -7 -9 -3 0.62
    7 9 3 0.49
    7 9 3 0.46
    -9 -9 -3 2.39
    -9 -9 -3 3.01
    -9 -9 -3 2.55
    9 9 3 3.47
    9 9 3 2.21
    -11 -9 -3 0.31
    -11 -9 -3 0.55
    11 9 3 0.36
    11 9 3 0.31
    11 9 3 0.52
    -13 -9 -3 0.14
    -13 -9 -3 0.15
    -13 -9 -3 0.05
    13 9 3 0.31
    -15 -9 -3 -0.24
    -15 -9 -3 0.21
    15 9 3 -0.19
    -17 -9 -3 -0.06
    -17 -9 -3 0.12
    17 9 3 0.04
    -19 -9 -3 0.13
    -19 -9 -3 0.32
    19 -9 3 0.25
    19 -9 3 -0.28
    19 9 3 0.26
    21 -9 3 0.06
    21 -9 3 0.34
    -21 -9 -3 0.1
    -21 -9 -3 0.04
    21 9 3 0.34
    -22 -10 3 1.16
    -22 -10 3 1.24
    22 -10 -3 1.02
    22 -10 -3 1.63
    -22 -10 3 1.59
    22 10 -3 0.87
    22 10 -3 1.53
    22 10 -3 0.14
    -20 -10 3 0.26
    -20 -10 3 0.15
    20 -10 -3 0.08
    20 -10 -3 0.14
    -20 -10 3 -0.23
    20 10 -3 0.25
    20 10 -3 -0.22
    20 10 -3 0.36
    -18 -10 3 0.24
    -18 -10 3 0.2
    18 -10 -3 0.17
    18 10 -3 0.02
    18 10 -3 -0.43
    18 10 -3 0.14
    -16 -10 3 -0.26
    -16 -10 3 0.12
    16 10 -3 -0.21
    16 10 -3 -0.11
    16 10 -3 0.23
    -14 -10 3 0.61
    -14 -10 3 0.52
    14 10 -3 0.36
    14 10 -3 1.18
    14 10 -3 0.84
    -12 -10 3 0.04
    -12 -10 3 -0.13
    12 10 -3 0.51
    12 10 -3 0.1
    12 10 -3 -0.11
    -10 -10 3 0.7
    -10 -10 3 0.53
    10 10 -3 1.08
    10 10 -3 0.93
    10 10 -3 1.13
    8 -10 -3 0.01
    -8 -10 3 0.06
    -8 -10 3 0.25
    -8 -10 3 0.24
    -8 -10 3 0.04
    8 10 -3 0.02
    -8 10 3 -0.01
    8 10 -3 0.1
    8 10 -3 0.26
    -6 -10 3 0
    -6 -10 3 -0.02
    6 -10 -3 -0.02
    -6 -10 3 -0.07
    6 -10 -3 -0.04
    -6 -10 3 0.14
    6 10 -3 -0.12
    -6 10 3 0.05
    6 10 -3 -0.01
    6 10 -3 0.09
    4 -10 -3 0.32
    4 -10 -3 0.39
    -4 -10 3 0.14
    -4 -10 3 0.47
    -4 -10 3 0.49
    -4 -10 3 0.29
    4 10 -3 0.43
    -4 10 3 0.47
    4 10 -3 0.09
    -2 -10 3 0.06
    2 -10 -3 0.13
    2 -10 -3 0.03
    2 -10 -3 0.11
    2 -10 -3 0.09
    2 -10 -3 0.2
    -2 10 3 -0.1
    2 10 -3 -0.3
    2 10 -3 0.13
    0 -10 -3 0.24
    0 -10 -3 0.46
    0 -10 -3 0.44
    0 -10 -3 0.57
    0 -10 -3 0.35
    0 10 -3 0.03
    0 10 3 0.32
    0 10 -3 0.21
    0 10 3 0.52
    -2 -10 -3 0.01
    -2 -10 -3 -0.07
    -2 -10 -3 0
    -2 -10 -3 0.03
    2 10 3 0.1
    -2 10 -3 -0.15
    -2 10 -3 0.04
    2 10 3 -0.07
    -4 -10 -3 -0.04
    -4 -10 -3 -0.1
    -4 -10 -3 -0.16
    -4 -10 -3 -0.12
    4 10 3 0.03
    -4 10 -3 -0.16
    -4 10 -3 0.21
    4 10 3 0.12
    -6 -10 -3 0.3
    -6 -10 -3 0.12
    -6 -10 -3 0.1
    6 10 3 0.24
    6 10 3 0.38
    -8 -10 -3 0.31
    -8 -10 -3 0.32
    -8 -10 -3 0
    8 10 3 0.04
    8 10 3 0.34
    -10 -10 -3 0.33
    -10 -10 -3 0.46
    10 10 3 0.44
    10 10 3 0.21
    -12 -10 -3 0.21
    -12 -10 -3 0.26
    12 10 3 -0.06
    12 10 3 -0.08
    -14 -10 -3 0.28
    -14 -10 -3 0.33
    14 10 3 0.1
    14 10 3 0.17
    -16 -10 -3 -0.19
    -16 -10 -3 -0.3
    16 10 3 0.09
    16 10 3 0.27
    18 -10 3 0.78
    -18 -10 -3 0.63
    -18 -10 -3 0.66
    18 10 3 0.7
    18 10 3 0.43
    -21 -11 3 0
    -21 -11 3 0.03
    21 -11 -3 0.03
    -21 -11 3 0.17
    21 11 -3 -0.18
    21 11 -3 -0.37
    19 -11 -3 0.34
    -19 -11 3 0.4
    -19 -11 3 -0.03
    -19 -11 3 0.23
    19 11 -3 0.42
    19 11 -3 0.33
    19 11 -3 0.73
    -17 -11 3 0.87
    -17 -11 3 1.69
    17 11 -3 0.79
    17 11 -3 1.69
    17 11 -3 0.89
    -15 -11 3 0.89
    -15 -11 3 0.78
    15 11 -3 1.2
    15 11 -3 0.98
    15 11 -3 1.46
    -13 -11 3 0.44
    -13 -11 3 0.92
    13 11 -3 0.45
    13 11 -3 0.85
    13 11 -3 0.44
    -11 -11 3 0
    -11 -11 3 0.44
    11 11 -3 0.31
    11 11 -3 0.79
    11 11 -3 0.05
    -9 -11 3 0.75
    -9 -11 3 0.3
    9 11 -3 0.52
    9 11 -3 0.85
    -9 11 3 1
    9 11 -3 1.23
    -7 -11 3 0.12
    -7 -11 3 0.14
    -7 -11 3 0.05
    -7 -11 3 0.03
    -7 11 3 -0.23
    7 11 -3 0.26
    7 11 -3 0.24
    7 11 -3 0.16
    -5 -11 3 2
    -5 -11 3 1.96
    -5 -11 3 2.05
    -5 -11 3 1.98
    -5 11 3 2.11
    5 11 -3 2.08
    5 11 -3 1.65
    3 -11 -3 2.16
    -3 11 3 1.95
    3 11 -3 1.64
    3 11 -3 2.13
    1 -11 -3 0.58
    1 -11 -3 0.12
    1 -11 -3 0.58
    1 -11 -3 0.51
    1 11 -3 0.32
    1 11 -3 0.86
    -1 11 3 0.24
    -1 -11 -3 1.75
    -1 -11 -3 2.06
    -1 -11 -3 2.26
    -1 -11 -3 2.13
    -1 11 -3 2.17
    1 11 3 1.63
    -1 11 -3 1.66
    1 11 3 2.18
    -3 -11 -3 0.35
    -3 -11 -3 0.34
    -3 -11 -3 0.76
    -3 11 -3 0.52
    -3 11 -3 0.63
    3 11 3 0.15
    3 11 3 0.61
    -5 -11 -3 1.2
    -5 -11 -3 0.93
    -5 -11 -3 0.59
    5 11 3 0.96
    5 11 3 1.03
    -7 -11 -3 2.46
    -7 -11 -3 1.71
    -7 -11 -3 1.86
    7 11 3 2.17
    7 11 3 1.79
    -9 -11 -3 1.59
    -9 -11 -3 1.46
    -9 -11 -3 1.54
    9 11 3 0.98
    9 11 3 1.16
    -11 -11 -3 0.32
    -11 -11 -3 0.53
    11 11 3 0.35
    11 11 3 0.41
    -13 -11 -3 1.74
    -13 -11 -3 1.38
    -13 -11 -3 1.47
    13 11 3 1.35
    13 11 3 1.75
    -15 -11 -3 0.12
    -15 -11 -3 0.44
    15 11 3 0.13
    15 11 3 0.15
    -17 -11 -3 2.82
    -17 -11 -3 1.4
    17 11 3 1.62
    17 11 3 1.82
    -18 -12 3 -0.64
    -18 -12 3 0.08
    18 12 -3 0.15
    18 12 -3 -0.28
    18 12 -3 0.31
    -16 -12 3 -0.25
    -16 -12 3 0.1
    16 12 -3 -0.24
    16 12 -3 -0.31
    16 12 -3 -0.34
    -14 -12 3 0.19
    -14 -12 3 0.71
    14 12 -3 0.46
    14 12 -3 0.14
    14 12 -3 0.47
    -12 -12 3 0.7
    -12 -12 3 0.13
    12 12 -3 0.69
    12 12 -3 0.36
    12 12 -3 0.54
    -10 -12 3 2.82
    -10 -12 3 3.26
    10 12 -3 3.14
    10 12 -3 4
    10 12 -3 3.47
    -8 -12 3 0.74
    -8 -12 3 0.85
    8 12 -3 0.42
    8 12 -3 0.58
    8 12 -3 0.86
    -8 12 3 1.44
    -6 -12 3 -0.13
    -6 -12 3 -0.23
    6 12 -3 -0.03
    6 12 -3 0.21
    -6 12 3 0.07
    -4 -12 3 0.03
    -4 -12 3 0.01
    -4 12 3 -0.13
    4 12 -3 0.51
    4 12 -3 0.53
    2 -12 -3 -0.13
    2 -12 -3 0.03
    2 -12 -3 0.1
    2 12 -3 0.29
    -2 12 3 -0.59
    2 12 -3 0.44
    0 -12 -3 0.75
    0 -12 -3 0.44
    0 12 3 0.42
    0 12 -3 0.26
    0 12 -3 0.82
    -2 -12 -3 0.32
    -2 -12 -3 0.14
    -2 -12 -3 0.12
    2 12 3 -0.1
    -2 12 -3 0.46
    2 12 3 0.22
    -4 -12 -3 0.06
    -4 -12 -3 0.14
    -4 -12 -3 0.82
    4 12 3 0.41
    -4 12 -3 -0.02
    4 12 3 0.26
    -6 -12 -3 -0.02
    -6 -12 -3 0.09
    -6 -12 -3 0.13
    6 12 3 -0.04
    6 12 3 0.01
    -8 -12 -3 2.47
    -8 -12 -3 2.81
    -8 -12 -3 2.77
    8 12 3 1.94
    8 12 3 2.84
    -10 -12 -3 -0.07
    -10 -12 -3 0.27
    10 12 3 -0.08
    10 12 3 0.14
    -12 -12 -3 0.06
    -12 -12 -3 0.39
    -12 -12 -3 0.27
    12 12 3 0.35
    12 12 3 0.32
    -14 -12 -3 0.06
    -14 -12 -3 0
    14 12 3 -0.22
    14 12 3 0
    -15 -13 3 0.16
    15 13 -3 0.71
    15 13 -3 -0.09
    15 13 -3 0.09
    -13 -13 3 -0.34
    13 13 -3 -0.36
    13 13 -3 0.08
    -11 -13 3 -0.17
    11 13 -3 0.13
    11 13 -3 -0.07
    -9 -13 3 0.69
    9 13 -3 0.15
    9 13 -3 0.33
    -9 13 3 0.73
    -7 -13 3 -0.39
    -7 -13 3 -0.17
    7 13 -3 0.23
    -7 13 3 0.09
    7 13 -3 -0.16
    -5 -13 3 0.89
    -5 -13 3 0.78
    -5 13 3 0.92
    5 13 -3 0.42
    5 13 -3 0.68
    3 -13 -3 0.33
    3 13 -3 0.57
    3 13 -3 -0.3
    -3 13 3 0.25
    1 -13 -3 0.16
    1 -13 -3 -0.03
    1 13 -3 -0.14
    1 13 -3 0.18
    -1 13 3 -0.34
    -1 -13 -3 0.19
    -1 -13 -3 -0.04
    -1 13 -3 0.2
    1 13 3 -0.09
    -3 -13 -3 1.38
    -3 -13 -3 1.29
    -3 13 -3 1.56
    3 13 3 1.06
    -5 -13 -3 0.96
    -5 -13 -3 0.75
    5 13 3 1.53
    -7 -13 -3 1.26
    -7 -13 -3 1
    7 13 3 0.18
    7 13 3 0.93
    -9 -13 -3 1.17
    -9 -13 -3 1.55
    9 13 3 1.43
    9 13 3 1.51
    -11 -13 -3 0.4
    -11 -13 -3 0.47
    -11 -13 -3 0.14
    11 13 3 0.31
    11 13 3 0.05
    -10 -14 3 0.31
    10 14 -3 0.58
    10 14 -3 0.02
    -8 -14 3 0.38
    -8 14 3 0.26
    8 14 -3 0.12
    8 14 -3 0.41
    -6 -14 3 -0.16
    -6 -14 3 0.38
    6 14 -3 0.95
    -6 14 3 0.52
    6 14 -3 0.36
    -4 -14 3 0.47
    4 -14 -3 -0.03
    -4 14 3 0.12
    4 14 -3 0.18
    2 -14 -3 0.11
    2 -14 -3 0.15
    -2 14 3 -0.21
    2 14 -3 -0.14
    0 -14 -3 0.86
    0 -14 -3 0.58
    0 14 3 0.25
    0 14 -3 0.05
    -2 -14 -3 0.03
    -2 -14 -3 0.04
    -2 14 -3 0.07
    2 14 3 -0.1
    -4 -14 -3 0.76
    -4 -14 -3 0.16
    4 14 3 -0.3
    -6 -14 -3 0.27
    6 14 3 0.17
    30 0 -4 1.21
    30 0 -4 0.81
    30 0 -4 1.09
    -30 0 4 0.63
    28 0 -4 4.39
    28 0 -4 3.84
    28 0 -4 4.62
    -28 0 4 4.39
    -26 0 4 3.49
    26 0 -4 3.7
    -26 0 4 3.31
    26 0 -4 3.71
    26 0 -4 4.16
    -24 0 4 17.8
    24 0 -4 18.69
    24 0 -4 18.57
    24 0 -4 21.27
    -24 0 4 17.77
    22 0 -4 1.43
    -22 0 4 0.98
    22 0 -4 0.6
    -22 0 4 0.54
    22 0 -4 1.09
    -20 0 4 16.42
    20 0 -4 14.99
    20 0 -4 16.44
    -20 0 4 15.66
    20 0 -4 15.73
    -20 0 4 15.37
    -18 0 4 38.24
    -18 0 4 41
    18 0 -4 40.7
    18 0 -4 41.86
    18 0 -4 40.35
    -16 0 4 8.72
    16 0 -4 8.23
    16 0 -4 8.36
    16 0 -4 9.5
    -16 0 4 8.91
    14 0 -4 2.51
    14 0 -4 2.36
    14 0 -4 2.52
    -14 0 4 2.54
    -14 0 4 1.96
    14 0 -4 2.13
    14 0 -4 2.13
    12 0 -4 10.35
    -12 0 4 8.71
    12 0 -4 8.76
    -12 0 4 8.97
    -12 0 4 8.82
    12 0 -4 8.34
    -12 0 4 9.18
    12 0 -4 8.96
    12 0 -4 8.98
    -10 0 4 16.84
    -10 0 4 17.59
    10 0 -4 16.38
    -10 0 4 19.44
    10 0 -4 17.28
    -10 0 4 17.69
    10 0 -4 17.69
    10 0 -4 16.68
    -10 0 4 17.22
    10 0 -4 18.15
    -8 0 4 6.6
    -8 0 4 6.59
    8 0 -4 6.6
    8 0 -4 6.23
    -8 0 4 6.69
    8 0 -4 7
    -8 0 4 7.29
    -8 0 4 6.52
    8 0 -4 6.76
    -8 0 4 7.07
    8 0 -4 6.23
    6 0 -4 3.6
    6 0 -4 2.63
    -6 0 4 2.88
    6 0 -4 3.25
    6 0 -4 3.41
    -6 0 4 3.25
    6 0 -4 3.13
    6 0 -4 3.6
    6 0 -4 3.26
    -6 0 4 3.87
    -6 0 4 3.53
    -6 0 4 3.71
    -6 0 4 2.97
    -4 0 4 32.65
    -4 0 4 32.1
    4 0 -4 32.19
    -4 0 4 33
    4 0 -4 29.7
    4 0 -4 32.07
    -4 0 4 32.89
    -4 0 4 32.38
    4 0 -4 32.03
    4 0 -4 32.24
    4 0 -4 33.11
    -4 0 4 30.24
    4 0 -4 32.96
    -2 0 4 388.41
    2 0 -4 433.18
    -2 0 4 407.4
    2 0 -4 429.95
    -2 0 4 418.88
    2 0 -4 414.1
    -2 0 4 436.83
    2 0 -4 399.93
    -2 0 4 420.97
    2 0 -4 422.22
    2 0 -4 386.13
    -2 0 4 414.65
    0 0 4 160.49
    0 0 -4 140.74
    0 0 -4 161.12
    0 0 4 142.43
    0 0 4 130.89
    0 0 4 154.04
    0 0 4 160.12
    0 0 -4 164.62
    0 0 -4 132.75
    0 0 4 164.57
    0 0 -4 155.48
    -2 0 -4 76.95
    -2 0 -4 79.12
    -2 0 -4 78.74
    2 0 4 82.54
    -2 0 -4 76.08
    2 0 4 80.26
    2 0 4 81.18
    2 0 4 79.43
    2 0 4 77.26
    2 0 4 79.25
    -2 0 -4 76.58
    4 0 4 7.48
    4 0 4 8.45
    -4 0 -4 7.72
    -4 0 -4 8.16
    4 0 4 8.37
    -4 0 -4 8.58
    4 0 4 8.81
    -4 0 -4 7.81
    -4 0 -4 7.82
    4 0 4 7.59
    4 0 4 7.53
    6 0 4 23.67
    6 0 4 23.73
    6 0 4 21.97
    -6 0 -4 22.6
    -6 0 -4 24.1
    6 0 4 22.35
    6 0 4 23.52
    -6 0 -4 23.19
    -6 0 -4 23.04
    8 0 4 29.14
    8 0 4 28.36
    8 0 4 26.93
    8 0 4 29.85
    -8 0 -4 30.18
    8 0 4 28.58
    10 0 4 8.47
    10 0 4 9.05
    -10 0 -4 8.04
    10 0 4 8.97
    -10 0 -4 8.46
    10 0 4 8.33
    10 0 4 9
    -12 0 -4 39.94
    12 0 4 33.64
    12 0 4 37.98
    12 0 4 37.89
    -12 0 -4 36.93
    12 0 4 37.33
    -12 0 -4 38.07
    12 0 4 36.39
    -14 0 -4 25.3
    -14 0 -4 26.61
    14 0 4 26.88
    -14 0 -4 24.83
    14 0 4 27.46
    14 0 4 26.66
    14 0 4 25.85
    -16 0 -4 2.37
    16 0 4 2.46
    16 0 4 2.44
    16 0 4 2.7
    16 0 4 2.46
    -16 0 -4 2.75
    -16 0 -4 1.9
    18 0 4 1.67
    18 0 4 1.38
    -18 0 -4 2.33
    18 0 4 2.24
    -18 0 -4 2.08
    20 0 4 2.67
    20 0 4 3.11
    -20 0 -4 1.64
    20 0 4 3.18
    -20 0 -4 2.18
    22 0 4 0.58
    -22 0 -4 0.07
    22 0 4 0.41
    22 0 4 0.08
    24 0 4 2.12
    24 0 4 2.92
    -24 0 -4 3.64
    24 0 4 2.57
    26 0 4 1.22
    26 0 4 2.03
    26 0 4 1.18
    -26 0 -4 2.62
    31 -1 -4 3.78
    31 -1 -4 4.59
    -31 -1 4 3.31
    31 -1 -4 3.58
    31 1 -4 6.42
    31 1 -4 3.88
    -31 1 4 3.84
    -29 -1 4 0
    29 -1 -4 0.06
    29 -1 -4 0
    29 -1 -4 -0.33
    -29 1 4 0.05
    -29 1 4 0.38
    29 1 -4 -0.28
    29 1 -4 0.17
    27 -1 -4 8.22
    -27 -1 4 7.6
    27 -1 -4 8.12
    -27 -1 4 7.87
    27 -1 -4 8.26
    27 1 -4 8.22
    27 1 -4 8.53
    27 1 -4 7.47
    -27 1 4 6.68
    -25 -1 4 4.51
    25 -1 -4 4.51
    -25 -1 4 4.83
    25 -1 -4 5.97
    25 -1 -4 5.03
    -25 1 4 5
    -25 1 4 4.88
    25 1 -4 6.83
    25 1 -4 5.12
    25 1 -4 5.5
    23 -1 -4 0.63
    -23 -1 4 0.85
    -23 -1 4 0.93
    23 -1 -4 1.02
    23 -1 -4 1.08
    23 1 -4 0.6
    -23 1 4 0.8
    23 1 -4 0.37
    23 1 -4 0.78
    -23 1 4 0.57
    -21 -1 4 0.04
    21 -1 -4 0.13
    21 -1 -4 0.3
    21 -1 -4 0.53
    -21 -1 4 0.16
    -21 1 4 -0.06
    21 1 -4 -0.06
    21 1 -4 -0.17
    -21 1 4 0.1
    -21 1 4 0.15
    21 1 -4 0.41
    -19 -1 4 3.61
    -19 -1 4 4.21
    -19 -1 4 4.33
    19 -1 -4 3.79
    19 -1 -4 4.34
    19 -1 -4 4.77
    19 -1 -4 4.64
    -19 1 4 3.9
    19 1 -4 4.47
    19 1 -4 4.74
    -19 1 4 3.79
    -19 1 4 3.58
    17 -1 -4 1.91
    17 -1 -4 1.58
    17 -1 -4 1.82
    17 -1 -4 1.58
    -17 -1 4 1.59
    -17 -1 4 1.87
    -17 -1 4 1.34
    17 1 -4 1.77
    17 1 -4 1.07
    17 1 -4 1.41
    -17 1 4 1.76
    -17 1 4 2.25
    -17 1 4 1.9
    15 -1 -4 12.38
    15 -1 -4 11.21
    -15 -1 4 12.42
    -15 -1 4 12.29
    -15 -1 4 12.53
    15 -1 -4 11.84
    15 -1 -4 11.14
    15 -1 -4 14.1
    -15 1 4 12.34
    15 1 -4 12.27
    15 1 -4 12.09
    -15 1 4 12.25
    15 1 -4 11.82
    13 -1 -4 23.3
    13 -1 -4 24.01
    13 -1 -4 23.57
    -13 -1 4 22.81
    -13 -1 4 23.16
    13 -1 -4 23.33
    -13 -1 4 24.64
    -13 -1 4 23.99
    13 -1 -4 23.11
    -13 1 4 23.44
    13 1 -4 23.65
    13 1 -4 23.1
    -13 1 4 23.06
    13 1 -4 22.56
    -13 1 4 24.72
    -13 1 4 24.09
    11 -1 -4 9.68
    -11 -1 4 9.14
    11 -1 -4 9.52
    11 -1 -4 9.32
    -11 -1 4 9.54
    -11 -1 4 10.19
    -11 -1 4 9.72
    11 -1 -4 10.23
    11 -1 -4 10.24
    11 1 -4 9.22
    11 1 -4 9.4
    -11 1 4 9.92
    -11 1 4 10.21
    11 1 -4 9.21
    -11 1 4 9.37
    -11 1 4 9.52
    11 1 -4 9.04
    -11 1 4 9.33
    -11 1 4 9.93
    11 1 -4 10.22
    -9 -1 4 13.88
    9 -1 -4 13.3
    9 -1 -4 13.28
    -9 -1 4 13.9
    -9 -1 4 13.35
    9 -1 -4 13.61
    -9 -1 4 13.88
    9 -1 -4 14.4
    9 -1 -4 13.39
    -9 -1 4 13.73
    9 1 -4 13.47
    9 1 -4 13.11
    -9 1 4 13.49
    -9 1 4 13.08
    9 1 -4 12.76
    9 1 -4 12.9
    -9 1 4 13.27
    9 1 -4 13.09
    -9 1 4 13.18
    -9 1 4 13.27
    -9 1 4 12.79
    7 -1 -4 46.69
    7 -1 -4 46.74
    -7 -1 4 49.1
    -7 -1 4 45.52
    7 -1 -4 47.78
    -7 -1 4 47.12
    7 -1 -4 49.54
    -7 -1 4 46.95
    7 -1 -4 44.96
    -7 -1 4 47.08
    -7 -1 4 47.62
    7 -1 -4 47.01
    -7 -1 4 45.26
    7 -1 -4 49.64
    -7 1 4 47.09
    7 1 -4 46.47
    7 1 -4 45.8
    -7 1 4 47.89
    7 1 -4 48.82
    -7 1 4 46.29
    7 1 -4 47.92
    -7 1 4 46.84
    7 1 -4 47.82
    -7 1 4 47.7
    7 1 -4 46.67
    -7 1 4 48.86
    -5 -1 4 80.08
    -5 -1 4 74.62
    -5 -1 4 73.59
    5 -1 -4 78.11
    5 -1 -4 79.27
    -5 -1 4 77.79
    5 -1 -4 76.55
    5 -1 -4 76.79
    -5 -1 4 77.71
    5 -1 -4 74.3
    5 -1 -4 77.69
    -5 -1 4 77.3
    -5 1 4 77.55
    5 1 -4 76.58
    5 1 -4 77.3
    5 1 -4 79.3
    -5 1 4 76.73
    5 1 -4 78.32
    -5 1 4 76.6
    -5 1 4 77.18
    5 1 -4 74.46
    -5 1 4 74.8
    -5 1 4 77.74
    5 1 -4 80.3
    3 -1 -4 100.16
    3 -1 -4 100.16
    -3 -1 4 98.7
    3 -1 -4 98.39
    3 -1 -4 103.22
    -3 -1 4 99.24
    -3 -1 4 98.9
    -3 -1 4 101.56
    3 -1 -4 99.95
    -3 -1 4 99.98
    3 -1 -4 98.93
    -3 -1 4 100.37
    -3 -1 4 103.27
    3 1 -4 100.87
    3 1 -4 101.64
    3 1 -4 102.86
    -3 1 4 102.72
    -3 1 4 100.19
    -3 1 4 98.94
    -3 1 4 98.37
    3 1 -4 102.9
    -3 1 4 102.45
    3 1 -4 97.84
    -3 1 4 102.62
    3 1 -4 99.24
    -1 -1 4 735
    -1 -1 4 799.85
    1 -1 -4 816.09
    1 -1 -4 785.42
    1 -1 -4 786.47
    -1 -1 4 820.86
    1 -1 -4 833.3
    -1 -1 4 820.61
    -1 -1 4 840.29
    1 -1 -4 826.92
    -1 -1 4 816.72
    1 -1 -4 816.39
    1 1 -4 799.5
    -1 1 4 849.22
    -1 1 4 811.42
    -1 1 4 800.99
    1 1 -4 761.86
    -1 1 4 829.96
    1 1 -4 824.11
    1 1 -4 773.9
    -1 1 4 823.22
    1 1 -4 822.99
    1 1 -4 812.96
    1 -1 4 11.16
    1 -1 4 10.87
    1 -1 4 10.95
    -1 -1 -4 11.33
    -1 -1 -4 10.65
    1 -1 4 11.15
    -1 -1 -4 10.57
    -1 -1 -4 10.17
    -1 -1 -4 10.37
    1 -1 4 10.96
    1 -1 4 10.91
    -1 -1 -4 11.1
    1 1 4 10.88
    -1 1 -4 10.8
    1 1 4 10.85
    1 1 4 11.02
    -1 1 -4 10.7
    1 1 4 11.31
    -1 1 -4 10.63
    -1 1 -4 10.85
    1 1 4 10.92
    -1 1 -4 10.68
    -1 1 -4 10.86
    1 1 4 11.19
    -1 1 -4 10.71
    3 -1 4 7.35
    3 -1 4 7.41
    3 -1 4 7.41
    -3 -1 -4 6.67
    -3 -1 -4 7.03
    -3 -1 -4 6.51
    3 -1 4 7.34
    3 -1 4 7.18
    -3 -1 -4 7.17
    -3 -1 -4 7.3
    3 -1 4 7.58
    -3 -1 -4 7.44
    3 1 4 7.18
    3 1 4 7.6
    3 1 4 6.82
    -3 1 -4 7.16
    3 1 4 7.38
    -3 1 -4 6.62
    -3 1 -4 7.53
    -3 1 -4 7.39
    -3 1 -4 7.15
    -3 1 -4 7.2
    3 1 4 8.02
    3 1 4 7.53
    5 -1 4 15.08
    -5 -1 -4 14.62
    5 -1 4 14.81
    5 -1 4 15.54
    -5 -1 -4 15.29
    5 -1 4 14.87
    -5 -1 -4 14.74
    5 -1 4 15.16
    5 -1 4 14.43
    -5 -1 -4 15.13
    5 -1 4 14.68
    -5 -1 -4 15.35
    5 1 4 14.81
    -5 1 -4 14.66
    -5 1 -4 14.74
    5 1 4 15.36
    -5 1 -4 14.95
    -5 1 -4 15.37
    5 1 4 14.52
    5 1 4 14.66
    -5 1 -4 14.51
    -5 1 -4 14.98
    5 1 4 16.23
    7 -1 4 7.06
    7 -1 4 7.27
    7 -1 4 7.06
    -7 -1 -4 7.26
    -7 -1 -4 6.16
    7 -1 4 6.1
    7 -1 4 7.34
    -7 -1 -4 6.46
    -7 -1 -4 7.35
    -7 -1 -4 6.9
    7 1 4 7.09
    -7 1 -4 6.78
    7 1 4 6.63
    7 1 4 6.54
    -7 1 -4 6.51
    7 1 4 6.52
    -7 1 -4 5.99
    7 1 4 6.54
    -7 1 -4 6.92
    9 -1 4 34.64
    9 -1 4 33.48
    9 -1 4 33.64
    -9 -1 -4 34.18
    9 -1 4 35.46
    9 -1 4 35.32
    -9 1 -4 34.21
    9 1 4 32.82
    9 1 4 31.75
    9 1 4 33.67
    9 1 4 36.43
    -9 1 -4 34.19
    9 1 4 33.3
    -9 1 -4 35.78
    11 -1 4 32.66
    11 -1 4 30.22
    -11 -1 -4 31.17
    -11 -1 -4 30.61
    11 -1 4 30.26
    11 -1 4 29.59
    11 -1 4 28.68
    11 1 4 29.88
    -11 1 -4 31.51
    -11 1 -4 29.1
    11 1 4 30.25
    11 1 4 30.22
    11 1 4 30.18
    -11 1 -4 31.29
    13 -1 4 15.11
    13 -1 4 15.33
    13 -1 4 16.09
    13 -1 4 15.95
    -13 -1 -4 15.5
    -13 -1 -4 17.01
    13 -1 4 16.37
    13 1 4 16.19
    -13 1 -4 16.56
    13 1 4 15.35
    -13 1 -4 15.36
    13 1 4 17.45
    13 1 4 14.47
    -13 1 -4 15.81
    15 -1 4 14.15
    15 -1 4 12.82
    -15 -1 -4 13.37
    15 -1 4 12.83
    -15 -1 -4 13.27
    15 -1 4 13.3
    -15 -1 -4 12.38
    15 1 4 12.5
    15 1 4 12.58
    -15 1 -4 13.12
    -15 1 -4 12.67
    15 1 4 12.54
    15 1 4 12.28
    -15 1 -4 13.06
    -17 -1 -4 0.23
    17 -1 4 0.08
    -17 -1 -4 0.1
    -17 -1 -4 0.22
    17 -1 4 0.09
    17 -1 4 0.13
    -17 1 -4 0.06
    -17 1 -4 0.26
    17 1 4 0.05
    17 1 4 0.04
    17 1 4 0.13
    19 -1 4 2.59
    19 -1 4 2.67
    -19 -1 -4 2.71
    -19 -1 -4 2.02
    19 -1 4 3.05
    -19 1 -4 3.31
    19 1 4 2.69
    19 1 4 2.95
    19 1 4 2.66
    -19 1 -4 2.65
    -21 -1 -4 16.2
    21 -1 4 16.56
    21 -1 4 17.84
    -21 -1 -4 16.51
    21 -1 4 16.76
    21 1 4 17.76
    -21 1 -4 17.89
    21 1 4 16.83
    21 1 4 16.28
    -23 -1 -4 1.04
    23 -1 4 1.97
    23 -1 4 0.96
    23 -1 4 0.93
    23 1 4 1.18
    23 1 4 0.23
    -23 1 -4 1.21
    23 1 4 1.69
    -25 -1 -4 0.94
    25 -1 4 1.05
    25 -1 4 0.72
    25 -1 4 1.28
    25 1 4 0.3
    -25 1 -4 0.77
    25 1 4 1.18
    25 1 4 1.05
    30 -2 -4 1.53
    30 -2 -4 1.72
    -30 -2 4 1.75
    30 -2 -4 2
    30 2 -4 1.29
    -30 2 4 1.75
    -30 2 4 1.61
    30 2 -4 1.24
    28 -2 -4 1.02
    -28 -2 4 1.77
    -28 -2 4 1.09
    28 -2 -4 0.95
    28 -2 -4 1.6
    -28 2 4 1.34
    28 2 -4 1.22
    28 2 -4 1.01
    -28 2 4 1.74
    -26 -2 4 1.39
    26 -2 -4 0.83
    26 -2 -4 1.18
    -26 -2 4 0.55
    26 -2 -4 1.57
    26 2 -4 1.45
    26 2 -4 1.42
    26 2 -4 0.6
    -26 2 4 1.4
    -26 2 4 1.28
    -24 -2 4 12.07
    -24 -2 4 9.85
    24 -2 -4 11.4
    24 -2 -4 12.62
    24 -2 -4 10.61
    24 2 -4 10.35
    -24 2 4 10.02
    24 2 -4 10.33
    24 2 -4 10.92
    -24 2 4 10.5
    22 -2 -4 5.3
    -22 -2 4 4.26
    22 -2 -4 2.67
    -22 -2 4 3.5
    -22 -2 4 3.61
    22 -2 -4 4.27
    -22 2 4 3.52
    22 2 -4 4.03
    -22 2 4 3.86
    22 2 -4 4.43
    22 2 -4 3.57
    -22 2 4 3.82
    -20 -2 4 6.5
    20 -2 -4 7.09
    -20 -2 4 6.64
    20 -2 -4 5.7
    20 -2 -4 7.06
    -20 -2 4 7.11
    20 -2 -4 5
    -20 2 4 6.76
    -20 2 4 6.54
    20 2 -4 6.69
    20 2 -4 5.73
    20 2 -4 6.43
    -20 2 4 6.27
    -18 -2 4 22.42
    18 -2 -4 19.51
    -18 -2 4 23.47
    18 -2 -4 23.58
    18 -2 -4 22.5
    -18 -2 4 24.33
    18 -2 -4 19.98
    18 2 -4 21.69
    18 2 -4 23.18
    -18 2 4 20.82
    -18 2 4 21.03
    -18 2 4 23.08
    -18 2 4 21.97
    18 2 -4 23.29
    16 -2 -4 6.53
    16 -2 -4 6.32
    -16 -2 4 6.97
    -16 -2 4 6.56
    16 -2 -4 6.76
    16 -2 -4 6.84
    16 -2 -4 6.35
    -16 -2 4 6.67
    -16 2 4 6.48
    16 2 -4 6.97
    -16 2 4 6.2
    -16 2 4 6.6
    16 2 -4 6.67
    -16 2 4 6.51
    16 2 -4 6.52
    14 -2 -4 9.61
    -14 -2 4 9.93
    14 -2 -4 9.16
    14 -2 -4 9.54
    14 -2 -4 9.41
    -14 -2 4 10.5
    14 -2 -4 9.42
    -14 -2 4 9.8
    -14 -2 4 10.74
    14 2 -4 9.39
    -14 2 4 9.93
    -14 2 4 10.05
    14 2 -4 8.96
    -14 2 4 10.24
    -14 2 4 9.91
    -12 -2 4 29.77
    -12 -2 4 27.99
    12 -2 -4 29.42
    12 -2 -4 28.28
    -12 -2 4 30.27
    -12 -2 4 28.82
    -12 -2 4 29.95
    12 -2 -4 29.27
    12 -2 -4 29.11
    12 -2 -4 28.93
    -12 2 4 29.29
    12 2 -4 27.78
    12 2 -4 29.29
    12 2 -4 29.77
    -12 2 4 29.68
    -12 2 4 29.71
    -12 2 4 29.66
    10 -2 -4 4.54
    10 -2 -4 5.09
    10 -2 -4 5.22
    -10 -2 4 5.72
    10 -2 -4 5.02
    -10 -2 4 5.18
    10 -2 -4 4.72
    -10 -2 4 5.06
    10 -2 -4 5.22
    -10 -2 4 5.06
    -10 -2 4 5.17
    10 2 -4 4.78
    -10 2 4 5.8
    -10 2 4 5.23
    -10 2 4 4.91
    10 2 -4 4.87
    10 2 -4 4.93
    -10 2 4 5.12
    10 2 -4 5.01
    -10 2 4 5.2
    -10 2 4 4.92
    8 -2 -4 3.19
    8 -2 -4 3.43
    -8 -2 4 3.54
    8 -2 -4 3.27
    -8 -2 4 3.69
    -8 -2 4 3.04
    -8 -2 4 3.68
    8 -2 -4 3.39
    8 -2 -4 3.39
    8 -2 -4 3.43
    8 -2 -4 3.28
    8 -2 -4 4.35
    -8 -2 4 3.6
    8 2 -4 3.56
    -8 2 4 3.06
    -8 2 4 3.73
    -8 2 4 3.45
    -8 2 4 3.52
    -8 2 4 3.41
    -8 2 4 3.9
    -8 2 4 3.51
    8 2 -4 3.49
    8 2 -4 3.31
    8 2 -4 3.64
    -6 -2 4 8.11
    6 -2 -4 7.85
    -6 -2 4 7.57
    -6 -2 4 7.19
    -6 -2 4 7.71
    6 -2 -4 7.65
    -6 -2 4 7.81
    6 -2 -4 8.49
    6 -2 -4 7.3
    6 -2 -4 7.61
    6 -2 -4 7.61
    6 -2 -4 7.95
    -6 -2 4 7.54
    -6 2 4 7.77
    -6 2 4 7.81
    -6 2 4 7.29
    -6 2 4 7.82
    -6 2 4 7.7
    6 2 -4 7.32
    -6 2 4 7.65
    6 2 -4 7.01
    6 2 -4 7.7
    -6 2 4 8.05
    6 2 -4 7.41
    -6 2 4 7.72
    -4 -2 4 7.38
    4 -2 -4 7.51
    -4 -2 4 7.48
    4 -2 -4 6.84
    4 -2 -4 7.5
    4 -2 -4 7.24
    4 -2 -4 6.69
    -4 -2 4 7.49
    -4 -2 4 6.79
    4 -2 -4 6.95
    4 -2 -4 7.4
    -4 -2 4 7.24
    -4 -2 4 7.04
    4 -2 -4 7.41
    -4 -2 4 7.38
    4 2 -4 7.1
    4 2 -4 6.24
    -4 2 4 7.65
    4 2 -4 6.88
    -4 2 4 7.09
    -4 2 4 6.82
    -4 2 4 6.97
    4 2 -4 7.17
    4 2 -4 6.97
    -4 2 4 6.92
    -4 2 4 7.39
    4 2 -4 7.09
    2 -2 -4 83.88
    -2 -2 4 83.84
    -2 -2 4 85.2
    -2 -2 4 80.29
    2 -2 -4 87.66
    2 -2 -4 84.9
    -2 -2 4 84.21
    -2 -2 4 84.99
    -2 -2 4 84.34
    2 -2 -4 84.7
    2 -2 -4 84.76
    2 -2 -4 84.54
    -2 -2 4 84.41
    -2 2 4 82.18
    2 2 -4 83.25
    -2 2 4 84.2
    2 2 -4 83.46
    -2 2 4 82.67
    -2 2 4 84.05
    2 2 -4 83.11
    2 2 -4 82.2
    -2 2 4 82.33
    -2 2 4 82.97
    2 2 -4 84.69
    2 2 -4 84.14
    0 -2 4 4.39
    0 -2 -4 3.96
    0 -2 4 4.19
    0 -2 4 4.11
    0 -2 -4 4.36
    0 -2 -4 4.55
    0 -2 -4 4.6
    0 -2 4 4.36
    0 -2 -4 4.13
    0 -2 4 3.97
    0 -2 4 4.34
    0 -2 4 4.84
    0 -2 -4 4.13
    0 2 4 4.47
    0 2 4 4.29
    0 2 4 4.56
    0 2 -4 4.05
    0 2 -4 4.66
    0 2 4 4.41
    0 2 -4 4.57
    0 2 -4 4.88
    0 2 4 4.77
    -2 -2 -4 0.33
    -2 -2 -4 0.28
    2 -2 4 0.26
    2 -2 4 0.3
    2 -2 4 0.32
    -2 -2 -4 0.36
    -2 -2 -4 0.42
    2 -2 4 0.3
    2 -2 4 0.21
    -2 -2 -4 0.36
    2 -2 4 0.2
    -2 -2 -4 0.06
    2 -2 4 0.47
    2 2 4 0.33
    2 2 4 0.47
    -2 2 -4 0.35
    2 2 4 0.21
    2 2 4 0.21
    2 2 4 0.29
    -2 2 -4 0.44
    -2 2 -4 0.35
    2 2 4 0.2
    -4 -2 -4 8.82
    -4 -2 -4 8.75
    -4 -2 -4 8.9
    4 -2 4 9.85
    4 -2 4 9.22
    -4 -2 -4 9.19
    4 -2 4 9.15
    4 -2 4 9.12
    4 -2 4 9.36
    4 -2 4 9.33
    -4 -2 -4 8.59
    4 -2 4 9.59
    -4 2 -4 9.31
    4 2 4 9.27
    4 2 4 9.63
    4 2 4 9.41
    4 2 4 9.57
    -4 2 -4 9.18
    4 2 4 9.08
    -4 2 -4 8.93
    6 -2 4 21.74
    -6 -2 -4 23.75
    6 -2 4 21.52
    -6 -2 -4 21.82
    -6 -2 -4 21.89
    6 -2 4 22.2
    -6 -2 -4 20.81
    6 -2 4 22.68
    -6 -2 -4 22.28
    6 -2 4 22.55
    6 -2 4 22.27
    -6 2 -4 21.92
    6 2 4 21.53
    -6 2 -4 21.83
    6 2 4 21.33
    6 2 4 21.98
    -6 2 -4 22.03
    -6 2 -4 22.66
    6 2 4 21.75
    6 2 4 21.48
    -8 -2 -4 26.59
    8 -2 4 26.16
    8 -2 4 25.81
    8 -2 4 26.53
    -8 -2 -4 25.17
    8 -2 4 25.43
    -8 -2 -4 25.95
    -8 -2 -4 25.75
    8 -2 4 25.69
    8 -2 4 24.9
    -8 2 -4 26.5
    8 2 4 26.25
    8 2 4 26.15
    8 2 4 25.96
    8 2 4 24.48
    10 -2 4 9.74
    10 -2 4 9.42
    10 -2 4 9.44
    10 -2 4 9.8
    -10 -2 -4 9.48
    10 -2 4 10.36
    10 -2 4 9.28
    10 2 4 9.77
    10 2 4 9.8
    10 2 4 10.03
    -10 2 -4 10.12
    10 2 4 10.17
    12 -2 4 35.98
    -12 -2 -4 36.9
    12 -2 4 37.23
    12 -2 4 37.32
    -12 -2 -4 37.89
    12 -2 4 36.33
    12 -2 4 33.63
    12 -2 4 35.92
    12 2 4 34.93
    12 2 4 39.06
    12 2 4 37.34
    -12 2 -4 38.48
    -12 2 -4 33.61
    12 2 4 35.55
    14 -2 4 0.28
    14 -2 4 0.54
    14 -2 4 0.64
    -14 -2 -4 0.35
    -14 -2 -4 0.63
    14 -2 4 0.54
    14 -2 4 0.44
    14 2 4 0.49
    -14 2 -4 0.45
    -14 2 -4 0.27
    14 2 4 0.83
    14 2 4 0.67
    16 -2 4 -0.04
    16 -2 4 -0.13
    16 -2 4 0.11
    -16 -2 -4 0.1
    -16 -2 -4 -0.08
    16 -2 4 0
    16 2 4 -0.39
    16 2 4 -0.18
    16 2 4 0.07
    -16 2 -4 0.02
    -16 2 -4 -0.05
    -18 -2 -4 2.03
    18 -2 4 2.39
    18 -2 4 1.73
    18 -2 4 2.21
    -18 -2 -4 2.08
    18 2 4 2.22
    -18 2 -4 2.02
    18 2 4 2.47
    18 2 4 2.22
    -18 2 -4 1.81
    20 -2 4 5.12
    -20 -2 -4 3.63
    -20 -2 -4 3.93
    20 -2 4 4.04
    20 -2 4 4.11
    20 2 4 4.42
    -20 2 -4 4.94
    20 2 4 5.06
    20 2 4 4.12
    -22 -2 -4 0.24
    22 -2 4 0.99
    -22 -2 -4 0.1
    22 -2 4 -0.05
    22 -2 4 -0.16
    22 2 4 -0.27
    22 2 4 0.05
    22 2 4 0.12
    -22 2 -4 0.19
    -24 -2 -4 5.67
    24 -2 4 4.91
    24 -2 4 6.02
    24 -2 4 5.46
    24 2 4 4.82
    -24 2 -4 5.73
    24 2 4 3.8
    24 2 4 6.27
    -26 -2 -4 -0.01
    26 -2 4 -0.19
    26 -2 4 0.09
    26 -2 4 0.47
    -26 2 -4 0.37
    26 2 4 -0.13
    26 2 4 0.28
    -29 -3 4 0.38
    29 -3 -4 0.1
    29 -3 -4 0.38
    29 -3 -4 0.05
    -29 -3 4 -0.1
    29 3 -4 0.03
    -29 3 4 0.08
    29 3 -4 -0.14
    -29 3 4 -0.01
    -27 -3 4 6.48
    -27 -3 4 6.06
    27 -3 -4 8.55
    27 -3 -4 6.63
    27 -3 -4 7.23
    27 3 -4 5.84
    27 3 -4 8.28
    27 3 -4 5.82
    -27 3 4 6.76
    -27 3 4 6.13
    -25 -3 4 2.19
    25 -3 -4 2.6
    25 -3 -4 2.35
    -25 -3 4 2.36
    25 -3 -4 1.98
    25 3 -4 2.22
    -25 3 4 1.64
    25 3 -4 2.43
    25 3 -4 2.33
    -25 3 4 2.34
    -23 -3 4 0.98
    23 -3 -4 1.36
    23 -3 -4 1.03
    23 -3 -4 1.02
    -23 -3 4 1.29
    -23 -3 4 1.32
    23 3 -4 1.83
    -23 3 4 1.07
    23 3 -4 0.89
    23 3 -4 0.82
    -23 3 4 1.4
    21 -3 -4 14.37
    21 -3 -4 14.87
    21 -3 -4 15.49
    -21 -3 4 14.74
    -21 -3 4 15.2
    -21 -3 4 14.29
    21 3 -4 15.14
    21 3 -4 16.02
    -21 3 4 15.15
    21 3 -4 14.91
    -21 3 4 14.01
    -21 3 4 14.15
    -19 -3 4 2.89
    19 -3 -4 2.91
    -19 -3 4 3.71
    19 -3 -4 4.13
    19 -3 -4 3.47
    19 -3 -4 3.32
    -19 -3 4 3.21
    19 -3 -4 3.27
    19 3 -4 3.26
    19 3 -4 4.39
    -19 3 4 3.73
    19 3 -4 3.44
    -19 3 4 3.74
    -19 3 4 4.29
    -17 -3 4 0.1
    -17 -3 4 -0.12
    17 -3 -4 0.18
    17 -3 -4 0.03
    17 -3 -4 -0.11
    17 -3 -4 -0.05
    -17 -3 4 -0.01
    17 -3 -4 0.01
    17 3 -4 -0.33
    17 3 -4 -0.19
    -17 3 4 -0.12
    17 3 -4 -0.2
    -17 3 4 0
    -17 3 4 0.02
    15 -3 -4 56.58
    15 -3 -4 59.65
    15 -3 -4 58.39
    -15 -3 4 60.99
    15 -3 -4 57.81
    -15 -3 4 58.22
    15 -3 -4 61.16
    -15 -3 4 62.45
    -15 -3 4 57.64
    -15 3 4 60.11
    -15 3 4 59.64
    -15 3 4 58.97
    15 3 -4 58.85
    15 3 -4 59.13
    15 3 -4 60.9
    13 -3 -4 0.85
    -13 -3 4 1.13
    -13 -3 4 0.78
    13 -3 -4 1.38
    13 -3 -4 1.05
    -13 -3 4 1.19
    13 -3 -4 1.25
    13 -3 -4 0.96
    -13 -3 4 0.95
    13 3 -4 0.99
    -13 3 4 1.17
    -13 3 4 1.24
    -13 3 4 1.23
    13 3 -4 0.83
    13 3 -4 0.74
    11 -3 -4 8.92
    11 -3 -4 9.12
    -11 -3 4 7.95
    -11 -3 4 8.88
    -11 -3 4 8.74
    -11 -3 4 8.47
    11 -3 -4 8.36
    11 -3 -4 8.6
    11 -3 -4 8.74
    -11 -3 4 7.79
    -11 3 4 8.22
    -11 3 4 8.4
    11 3 -4 9.45
    11 3 -4 8.8
    9 -3 -4 48.64
    9 -3 -4 44.2
    9 -3 -4 44.04
    9 -3 -4 47.43
    -9 -3 4 44.09
    -9 -3 4 40.11
    -9 -3 4 44.29
    9 -3 -4 47.12
    -9 -3 4 46.83
    -9 -3 4 46.83
    9 3 -4 47.07
    -9 3 4 43.4
    9 3 -4 46.36
    9 3 -4 46.11
    -9 3 4 45.18
    -9 3 4 45.2
    -9 3 4 48.42
    -7 -3 4 3.91
    -7 -3 4 4.18
    7 -3 -4 3.64
    -7 -3 4 3.01
    7 -3 -4 4.09
    -7 -3 4 3.82
    -7 -3 4 4.5
    7 -3 -4 3.95
    7 -3 -4 3.71
    7 -3 -4 3.72
    7 -3 -4 4.28
    7 -3 -4 2.88
    7 -3 -4 3.43
    7 3 -4 3.77
    7 3 -4 3.98
    7 3 -4 3.78
    7 3 -4 3.6
    7 3 -4 3.44
    -7 3 4 3.89
    -7 3 4 3.27
    -7 3 4 3.63
    7 3 -4 3.79
    7 3 -4 2.63
    -7 3 4 3.82
    -5 -3 4 21.52
    -5 -3 4 22.37
    -5 -3 4 22.21
    5 -3 -4 21.92
    5 -3 -4 22.82
    5 -3 -4 21.21
    5 -3 -4 21.93
    -5 -3 4 21.88
    5 -3 -4 22.46
    5 -3 -4 22.01
    5 -3 -4 21.49
    -5 -3 4 21.02
    5 -3 -4 22.66
    5 3 -4 20.8
    -5 3 4 21.56
    -5 3 4 22.9
    5 3 -4 21.83
    5 3 -4 22.09
    -5 3 4 22.08
    5 3 -4 21.92
    -5 3 4 21.69
    5 3 -4 22.1
    5 3 -4 21.02
    5 3 -4 21.74
    5 3 -4 21.26
    -5 3 4 21.78
    3 -3 -4 17.14
    3 -3 -4 17.27
    3 -3 -4 18.33
    3 -3 -4 17.53
    3 -3 -4 17.9
    -3 -3 4 16.91
    -3 -3 4 17.7
    3 -3 -4 18.28
    -3 -3 4 18.64
    3 -3 -4 18.24
    -3 -3 4 18.35
    -3 -3 4 18.9
    -3 -3 4 17.24
    -3 -3 4 18.23
    -3 -3 4 17.84
    -3 3 4 19.5
    3 3 -4 17.96
    -3 3 4 17.45
    3 3 -4 18.06
    -3 3 4 18.35
    -3 3 4 17.7
    3 3 -4 17.85
    -3 3 4 17.73
    -3 3 4 17.89
    -3 3 4 18.19
    1 -3 -4 7.54
    1 -3 -4 7.99
    1 -3 -4 8
    1 -3 -4 7.58
    1 -3 -4 7.28
    -1 -3 4 7.42
    -1 -3 4 8.24
    -1 -3 4 7.57
    -1 -3 4 7.3
    -1 -3 4 7.16
    -1 -3 4 8.08
    1 -3 -4 7.51
    -1 3 4 7.14
    1 3 -4 7.11
    1 3 -4 7.43
    -1 3 4 7.69
    -1 3 4 7.48
    -1 3 4 8.76
    -1 3 4 7.73
    1 3 -4 7.46
    -1 3 4 7.82
    1 3 -4 8.01
    -1 3 4 7.52
    1 -3 4 4.83
    -1 -3 -4 4.59
    -1 -3 -4 4.58
    -1 -3 -4 4.35
    -1 -3 -4 4.87
    1 -3 4 4.35
    1 -3 4 4.12
    1 -3 4 4.26
    -1 -3 -4 4.75
    1 -3 4 4.48
    1 3 4 4.38
    1 3 4 5.36
    1 3 4 4.04
    -1 3 -4 4.34
    -1 3 -4 4.63
    1 3 4 4.69
    1 3 4 4.31
    -1 3 -4 4.15
    3 -3 4 56.43
    -3 -3 -4 56.11
    3 -3 4 58.35
    -3 -3 -4 57.66
    -3 -3 -4 57.29
    3 -3 4 54.42
    -3 -3 -4 57.57
    3 -3 4 56.74
    -3 -3 -4 55.74
    3 -3 4 56.33
    -3 -3 -4 56.04
    3 3 4 58.72
    3 3 4 56.68
    3 3 4 57.49
    3 3 4 56.6
    -3 3 -4 55.34
    -3 3 -4 56.93
    -3 3 -4 53.48
    5 -3 4 57.43
    5 -3 4 57.48
    -5 -3 -4 55.02
    -5 -3 -4 55.52
    5 -3 4 54.81
    -5 -3 -4 55.65
    -5 -3 -4 57.28
    -5 -3 -4 58.9
    5 -3 4 56.34
    5 -3 4 56.7
    5 3 4 58.85
    5 3 4 55.67
    -5 3 -4 57.28
    5 3 4 56.13
    -5 3 -4 56.36
    5 3 4 57.2
    5 3 4 57.74
    -5 3 -4 58.41
    7 -3 4 0.5
    -7 -3 -4 0.39
    7 -3 4 0.54
    7 -3 4 0.46
    7 -3 4 0.53
    -7 -3 -4 0.49
    -7 -3 -4 0.63
    -7 -3 -4 0
    -7 -3 -4 0.67
    7 3 4 0.59
    7 3 4 0.52
    7 3 4 0.4
    7 3 4 0.36
    -7 3 -4 0.49
    -7 3 -4 0.45
    -7 3 -4 0.47
    -9 -3 -4 17.07
    -9 -3 -4 18.18
    9 -3 4 17.85
    -9 -3 -4 17
    9 -3 4 17.24
    9 -3 4 17.95
    9 -3 4 17.51
    -9 -3 -4 18.06
    9 3 4 17.92
    9 3 4 18.26
    -9 3 -4 18.68
    -9 3 -4 16.21
    9 3 4 18.7
    11 -3 4 1.18
    11 -3 4 1.36
    -11 -3 -4 1.06
    11 -3 4 1.08
    11 -3 4 1.01
    11 3 4 0.8
    -11 3 -4 1.06
    11 3 4 1.36
    11 3 4 0.82
    13 -3 4 0.7
    13 -3 4 0.55
    13 -3 4 0.67
    -13 -3 -4 0.54
    13 -3 4 0.74
    13 -3 4 0.66
    -13 -3 -4 1.04
    -13 3 -4 0.89
    13 3 4 0.53
    13 3 4 1.09
    13 3 4 0.55
    15 -3 4 6.12
    15 -3 4 5.55
    -15 -3 -4 6.13
    15 -3 4 6.41
    -15 -3 -4 5.76
    15 -3 4 6.19
    15 -3 4 6.36
    15 3 4 5.76
    15 3 4 5.68
    15 3 4 7.08
    -15 3 -4 6.06
    17 -3 4 12.11
    17 -3 4 12.95
    -17 -3 -4 12.74
    -17 -3 -4 11.29
    -17 -3 -4 12.19
    17 -3 4 13.99
    -17 3 -4 12.21
    17 3 4 13.28
    17 3 4 13.23
    17 3 4 11.97
    -19 -3 -4 -0.38
    19 -3 4 0.04
    19 -3 4 -0.04
    -19 -3 -4 -0.02
    19 -3 4 0.01
    -19 3 -4 0.21
    19 3 4 0.36
    19 3 4 -0.02
    19 3 4 0.04
    21 -3 4 6.05
    21 -3 4 4.81
    -21 -3 -4 4.29
    21 -3 4 5.27
    -21 -3 -4 5.26
    21 3 4 5.49
    21 3 4 4.17
    21 3 4 5.71
    -21 3 -4 5.95
    23 -3 4 5.04
    -23 -3 -4 4.25
    23 -3 4 5.09
    -23 -3 -4 4.29
    23 -3 4 6.38
    23 3 4 4.47
    -23 3 -4 5.22
    23 3 4 5.02
    25 -3 4 0.18
    25 -3 4 0.77
    25 -3 4 0.1
    -25 -3 -4 0.32
    -25 3 -4 0.26
    25 3 4 0.69
    25 3 4 0.81
    30 -4 -4 1.56
    -30 -4 4 1.22
    -30 4 4 1.78
    -30 4 4 2.58
    -28 -4 4 -0.05
    28 -4 -4 0.21
    -28 -4 4 -0.17
    28 -4 -4 -0.06
    28 -4 -4 -0.36
    28 4 -4 -0.42
    -28 4 4 -0.02
    28 4 -4 0.4
    -28 4 4 0.11
    -26 -4 4 0.21
    26 -4 -4 1.01
    -26 -4 4 0.83
    26 -4 -4 0.71
    26 -4 -4 0.67
    26 4 -4 0.43
    -26 4 4 0.8
    26 4 -4 0.93
    -26 4 4 0.36
    26 4 -4 0.89
    24 -4 -4 5.66
    24 -4 -4 6.47
    -24 -4 4 4.39
    -24 -4 4 4.92
    24 -4 -4 5.69
    24 4 -4 6
    24 4 -4 4.8
    -24 4 4 4.59
    -24 4 4 5.94
    -22 -4 4 11.26
    22 -4 -4 11.73
    22 -4 -4 12.08
    -22 -4 4 11.69
    -22 -4 4 11.65
    22 -4 -4 13.03
    22 4 -4 12.22
    22 4 -4 11.6
    -22 4 4 11.4
    22 4 -4 12.01
    22 4 -4 11.27
    -22 4 4 9.27
    -20 -4 4 2.03
    20 -4 -4 1.9
    -20 -4 4 1.98
    -20 -4 4 1.74
    20 -4 -4 1.69
    20 -4 -4 2.34
    20 -4 -4 1.23
    -20 4 4 2.43
    20 4 -4 1.96
    20 4 -4 2.68
    20 4 -4 1.85
    20 4 -4 2.33
    -20 4 4 2.38
    18 -4 -4 5.57
    18 -4 -4 5.28
    -18 -4 4 5.31
    18 -4 -4 5.41
    -18 -4 4 5.68
    18 -4 -4 4.81
    18 -4 -4 5.28
    -18 -4 4 5.15
    18 4 -4 6.34
    -18 4 4 5.63
    18 4 -4 5.35
    18 4 -4 6.18
    18 4 -4 4.35
    -18 4 4 5.51
    16 -4 -4 1.7
    16 -4 -4 1.5
    -16 -4 4 1.38
    -16 -4 4 1.76
    16 -4 -4 1.96
    -16 -4 4 1.39
    -16 -4 4 1.3
    16 -4 -4 1.64
    16 -4 -4 1.36
    16 4 -4 1.2
    16 4 -4 0.89
    -16 4 4 1.76
    16 4 -4 1.44
    -16 4 4 1.68
    16 4 -4 1.17
    14 -4 -4 14.71
    -14 -4 4 14.19
    -14 -4 4 13.6
    14 -4 -4 13.37
    14 -4 -4 13.06
    -14 -4 4 15.43
    -14 -4 4 14.61
    14 -4 -4 15.24
    14 -4 -4 15.07
    -14 4 4 15.38
    14 4 -4 13.87
    -14 4 4 13.89
    14 4 -4 14.83
    14 4 -4 14.69
    12 -4 -4 23.64
    12 -4 -4 22.87
    -12 -4 4 24.07
    12 -4 -4 23.98
    -12 -4 4 22.28
    -12 -4 4 22.99
    -12 -4 4 22.95
    12 -4 -4 22.67
    -12 -4 4 24.97
    12 -4 -4 23.13
    12 4 -4 22.91
    -12 4 4 22.19
    12 4 -4 22.94
    -12 4 4 23.28
    12 4 -4 23.47
    12 4 -4 23.92
    10 -4 -4 39.82
    -10 -4 4 36.38
    -10 -4 4 38.11
    10 -4 -4 38.68
    10 -4 -4 37.48
    10 -4 -4 37.28
    -10 -4 4 38.03
    -10 -4 4 38.05
    -10 -4 4 37.65
    10 -4 -4 39.35
    10 4 -4 39.18
    10 4 -4 38.11
    10 4 -4 38.66
    10 4 -4 38.26
    -10 4 4 37.94
    -10 4 4 36.36
    -10 4 4 37.76
    -8 -4 4 19.61
    8 -4 -4 20.42
    8 -4 -4 20.56
    8 -4 -4 21.27
    8 -4 -4 21.13
    -8 -4 4 20.8
    8 -4 -4 20.29
    8 -4 -4 19.87
    -8 -4 4 22.09
    -8 -4 4 19.43
    -8 4 4 21.2
    -8 4 4 21.82
    8 4 -4 19.94
    8 4 -4 19.86
    8 4 -4 20.44
    8 4 -4 20.56
    8 4 -4 20.19
    -8 4 4 21.4
    -6 -4 4 79.76
    6 -4 -4 79.62
    -6 -4 4 81
    -6 -4 4 80.43
    6 -4 -4 79.53
    6 -4 -4 77.43
    6 -4 -4 80.27
    6 -4 -4 80.36
    -6 -4 4 76.57
    6 -4 -4 79.93
    6 -4 -4 78.48
    6 4 -4 77.34
    6 4 -4 77.28
    -6 4 4 78.25
    -6 4 4 76.85
    -6 4 4 80.78
    6 4 -4 78.26
    6 4 -4 78.92
    -4 -4 4 74.12
    4 -4 -4 76.6
    4 -4 -4 75.85
    -4 -4 4 71.82
    -4 -4 4 72.68
    4 -4 -4 74.99
    4 -4 -4 75.14
    4 -4 -4 69.33
    -4 -4 4 73.11
    4 -4 -4 69.78
    -4 -4 4 74.68
    -4 4 4 73.5
    4 4 -4 72.81
    4 4 -4 70.91
    4 4 -4 73.52
    4 4 -4 70.31
    -4 4 4 72.81
    -4 4 4 74.56
    -4 4 4 70.15
    -2 -4 4 17.78
    2 -4 -4 17.92
    2 -4 -4 18.67
    2 -4 -4 18.4
    2 -4 -4 18.54
    -2 -4 4 18.23
    -2 -4 4 18.58
    2 -4 -4 18.81
    -2 -4 4 19.71
    -2 -4 4 17.76
    2 -4 -4 19.03
    -2 4 4 17.79
    2 4 -4 17.58
    2 4 -4 19.56
    -2 4 4 19.08
    -2 4 4 17.64
    -2 4 4 18.69
    2 4 -4 18.83
    2 4 -4 18.62
    0 -4 4 58.53
    0 -4 -4 62.8
    0 -4 -4 62.59
    0 -4 -4 62.15
    0 -4 4 59.38
    0 -4 -4 57.6
    0 -4 -4 60.42
    0 -4 -4 61.12
    0 4 4 61.33
    0 4 -4 60.79
    0 4 4 62.71
    0 4 4 63.05
    0 4 4 59.88
    0 4 4 64.22
    0 4 -4 58.82
    0 4 -4 61.08
    0 4 -4 56.6
    0 4 4 56.87
    0 4 4 60
    -2 -4 -4 42.04
    2 -4 4 41.02
    -2 -4 -4 40.47
    -2 -4 -4 42.26
    -2 -4 -4 42.62
    -2 -4 -4 43.32
    -2 -4 -4 41.28
    2 -4 4 40.71
    2 4 4 39.85
    2 4 4 41.75
    2 4 4 42.82
    2 4 4 40.83
    2 4 4 40.73
    -2 4 -4 40.95
    -2 4 -4 41.44
    -2 4 -4 39.21
    4 -4 4 1.37
    -4 -4 -4 1.37
    -4 -4 -4 1.38
    -4 -4 -4 1.32
    -4 -4 -4 1.78
    -4 -4 -4 1.95
    -4 -4 -4 1.54
    4 -4 4 1.83
    -4 4 -4 1.4
    4 4 4 1.75
    4 4 4 1.3
    -4 4 -4 1.34
    -4 4 -4 1.52
    4 4 4 1.52
    -6 -4 -4 98.84
    -6 -4 -4 96.04
    6 -4 4 98.59
    6 -4 4 93.4
    -6 -4 -4 97.41
    -6 -4 -4 96.02
    -6 -4 -4 95.87
    6 4 4 96.62
    -6 4 -4 93.79
    6 4 4 100.09
    -6 4 -4 97.95
    -6 4 -4 98.75
    8 -4 4 26.47
    8 -4 4 26.16
    8 -4 4 26.89
    -8 -4 -4 27.9
    -8 -4 -4 25.99
    -8 -4 -4 27.8
    8 -4 4 26.98
    -8 -4 -4 27
    8 4 4 26.59
    -8 4 -4 26.96
    8 4 4 27.36
    -8 4 -4 25.92
    8 4 4 26.16
    10 -4 4 11.96
    10 -4 4 11.06
    -10 -4 -4 11.32
    -10 -4 -4 11.35
    -10 -4 -4 11.45
    -10 -4 -4 10.87
    10 -4 4 11.19
    10 -4 4 11.39
    -10 4 -4 10.85
    10 4 4 10.84
    -10 4 -4 11.48
    10 4 4 11.57
    10 4 4 10.96
    12 -4 4 10.02
    12 -4 4 9.64
    -12 -4 -4 9.73
    12 -4 4 10.28
    12 -4 4 9.1
    12 4 4 10.33
    12 4 4 10.38
    -12 4 -4 10.85
    12 4 4 10.27
    14 -4 4 3.29
    14 -4 4 2.78
    -14 -4 -4 2.69
    14 -4 4 3.53
    -14 -4 -4 3.35
    14 -4 4 3.72
    14 4 4 3.98
    -14 4 -4 3.41
    14 4 4 2.76
    14 4 4 3.21
    -16 -4 -4 5.12
    16 -4 4 5.76
    -16 -4 -4 5.71
    16 -4 4 6.44
    16 -4 4 6.39
    16 -4 4 6
    16 4 4 6.39
    16 4 4 6.27
    16 4 4 6.34
    -16 4 -4 6.02
    18 -4 4 18.62
    18 -4 4 17.68
    -18 -4 -4 16.91
    -18 -4 -4 18.63
    18 -4 4 16.92
    18 4 4 18.88
    18 4 4 18.73
    -18 4 -4 17.99
    18 4 4 17.8
    20 -4 4 5
    20 -4 4 4.49
    -20 -4 -4 3.76
    -20 -4 -4 3.7
    20 -4 4 4.22
    20 4 4 4.14
    20 4 4 4.61
    20 4 4 4.44
    -20 4 -4 4.44
    -22 -4 -4 -0.14
    22 -4 4 0.29
    22 -4 4 0.1
    -22 -4 -4 0.31
    22 -4 4 0.03
    -22 4 -4 0.33
    22 4 4 0.53
    22 4 4 -0.24
    -24 -4 -4 3.46
    -24 -4 -4 2.8
    24 -4 4 4.82
    24 -4 4 2.75
    24 -4 4 4.22
    24 4 4 4.17
    24 4 4 3.75
    -24 4 -4 3.93
    29 -5 -4 -0.12
    -29 -5 4 0.25
    -29 -5 4 -0.07
    29 -5 -4 0.14
    29 -5 -4 -0.15
    -29 5 4 -0.25
    29 5 -4 0.12
    29 5 -4 -0.04
    -29 5 4 0.14
    27 -5 -4 2.89
    -27 -5 4 2.36
    -27 -5 4 2.7
    27 -5 -4 2.45
    27 -5 -4 3.09
    -27 5 4 2.3
    27 5 -4 1.84
    -27 5 4 1.74
    27 5 -4 2.84
    25 -5 -4 4.48
    25 -5 -4 3.56
    -25 -5 4 3.53
    25 -5 -4 3.21
    -25 -5 4 2.71
    -25 5 4 3.46
    25 5 -4 3.61
    25 5 -4 3.04
    -25 5 4 4.05
    25 5 -4 4.89
    -23 -5 4 1.12
    -23 -5 4 1.47
    23 -5 -4 1.61
    23 -5 -4 1.61
    23 -5 -4 1.4
    -23 -5 4 1.45
    23 5 -4 1.71
    -23 5 4 0.99
    23 5 -4 1.25
    -23 5 4 1.22
    23 5 -4 1.48
    21 -5 -4 25.81
    21 -5 -4 25.47
    -21 -5 4 25.13
    -21 -5 4 24.65
    21 -5 -4 25.19
    -21 -5 4 25.05
    -21 5 4 24.35
    21 5 -4 23.95
    -21 5 4 22.88
    21 5 -4 24.8
    21 5 -4 24.58
    -19 -5 4 10.25
    19 -5 -4 10.93
    -19 -5 4 10.5
    19 -5 -4 10.17
    19 -5 -4 11.08
    -19 -5 4 10.28
    19 -5 -4 10.93
    19 5 -4 12.14
    19 5 -4 11.71
    19 5 -4 11.63
    -19 5 4 10.26
    -19 5 4 11.43
    -17 -5 4 1.14
    -17 -5 4 1.16
    17 -5 -4 1.37
    17 -5 -4 1.24
    17 -5 -4 0.99
    17 -5 -4 1.17
    -17 -5 4 1.06
    17 -5 -4 1.48
    17 5 -4 1.34
    17 5 -4 1.33
    -17 5 4 1.35
    17 5 -4 1.3
    -17 5 4 1.28
    -15 -5 4 24.96
    15 -5 -4 22.71
    -15 -5 4 22.7
    15 -5 -4 21.6
    15 -5 -4 21.75
    15 -5 -4 21.63
    -15 -5 4 22.06
    -15 -5 4 21.28
    15 -5 -4 22.43
    15 5 -4 23.21
    15 5 -4 21.95
    -15 5 4 22.35
    15 5 -4 21.76
    15 5 -4 22.14
    -15 5 4 22.5
    13 -5 -4 23.65
    -13 -5 4 23.37
    13 -5 -4 23.78
    -13 -5 4 24.45
    13 -5 -4 24.41
    -13 -5 4 23.21
    13 -5 -4 23.29
    13 -5 -4 23.95
    -13 -5 4 23.18
    13 5 -4 18.53
    13 5 -4 22.73
    13 5 -4 25.62
    -13 5 4 23.5
    -13 5 4 23.93
    13 5 -4 23.37
    11 -5 -4 11.67
    -11 -5 4 11.69
    11 -5 -4 11.93
    11 -5 -4 12.09
    -11 -5 4 12.79
    -11 -5 4 11.5
    -11 -5 4 11.19
    11 -5 -4 11.95
    11 5 -4 11.97
    11 5 -4 12.16
    11 5 -4 12.75
    11 5 -4 11.89
    -11 5 4 12.69
    -11 5 4 11.98
    9 -5 -4 52.52
    -9 -5 4 52.82
    9 -5 -4 54.25
    9 -5 -4 52.51
    -9 -5 4 51.93
    9 -5 -4 53.37
    9 -5 -4 53.45
    -9 -5 4 53.03
    9 -5 -4 51.95
    -9 -5 4 52.06
    -9 5 4 53.71
    9 5 -4 52.8
    -9 5 4 51.52
    9 5 -4 53.55
    9 5 -4 53.13
    9 5 -4 52.8
    -7 -5 4 60.2
    7 -5 -4 58.47
    7 -5 -4 52.79
    7 -5 -4 57.98
    -7 -5 4 55.97
    7 -5 -4 57.71
    7 -5 -4 58.4
    -7 -5 4 57.35
    -7 -5 4 57.8
    7 -5 -4 59.45
    -7 5 4 59.07
    -7 5 4 54.39
    7 5 -4 57.84
    -7 5 4 56.28
    7 5 -4 59.26
    7 5 -4 57.98
    -5 -5 4 0.13
    -5 -5 4 0.12
    5 -5 -4 0.11
    5 -5 -4 0.44
    5 -5 -4 0.17
    5 -5 -4 0.2
    -5 -5 4 0.26
    5 -5 -4 0.23
    5 -5 -4 0.11
    -5 -5 4 0.25
    5 5 -4 0.26
    -5 5 4 0.11
    5 5 -4 0.21
    5 5 -4 0.37
    5 5 -4 0.27
    -5 5 4 0.31
    -5 5 4 0.18
    -3 -5 4 26.18
    3 -5 -4 26.1
    3 -5 -4 26.45
    3 -5 -4 26.92
    -3 -5 4 27.31
    3 -5 -4 26.94
    -3 -5 4 25.9
    -3 -5 4 26.43
    3 -5 -4 26.3
    3 5 -4 26.32
    3 5 -4 25.45
    -3 5 4 26.02
    -3 5 4 27.13
    3 5 -4 26
    -3 5 4 27.25
    1 -5 -4 5.43
    1 -5 -4 6.24
    1 -5 -4 5.82
    1 -5 -4 6.02
    -1 -5 4 6.2
    1 -5 -4 6.09
    -1 -5 4 6
    1 5 -4 6.14
    -1 5 4 6.73
    -1 5 4 6.36
    1 5 -4 6.65
    -1 5 4 6.26
    -1 5 4 5.79
    1 5 -4 6.31
    1 5 -4 6.04
    -1 -5 -4 33.55
    -1 -5 -4 34.06
    -1 -5 -4 33.85
    -1 -5 -4 34.29
    -1 -5 -4 33.4
    1 -5 4 33.43
    1 -5 4 32.55
    -1 5 -4 33.01
    1 5 4 33.76
    1 5 4 33.53
    -1 5 -4 32.64
    1 5 4 32.58
    3 -5 4 58.82
    -3 -5 -4 60.36
    -3 -5 -4 61.29
    -3 -5 -4 60.11
    3 -5 4 58.74
    -3 -5 -4 61.35
    -3 -5 -4 61.75
    -3 5 -4 58.72
    3 5 4 60.91
    3 5 4 62.42
    3 5 4 59.76
    5 -5 4 44.52
    -5 -5 -4 43.51
    5 -5 4 44.35
    -5 -5 -4 44.1
    -5 -5 -4 43.11
    -5 -5 -4 45.89
    -5 -5 -4 44.92
    -5 -5 -4 45.35
    5 5 4 46.2
    5 5 4 46.38
    -5 5 -4 44.29
    5 5 4 45.44
    -7 -5 -4 6.75
    -7 -5 -4 8.13
    -7 -5 -4 7.53
    -7 -5 -4 8.21
    -7 -5 -4 7.96
    -7 -5 -4 7.89
    7 -5 4 8.01
    7 -5 4 7.83
    7 5 4 8.65
    7 5 4 8.3
    -7 5 -4 8.39
    7 5 4 8.32
    -9 -5 -4 32.39
    9 -5 4 32.54
    -9 -5 -4 33.88
    -9 -5 -4 33.33
    -9 -5 -4 32.75
    9 -5 4 32.69
    9 5 4 33.73
    -9 5 -4 33.52
    9 5 4 35.46
    -9 5 -4 31.16
    11 -5 4 5.95
    -11 -5 -4 5.79
    11 -5 4 5.61
    11 -5 4 6.08
    11 -5 4 5.25
    -11 -5 -4 5.22
    -11 -5 -4 5.64
    -11 5 -4 5.25
    11 5 4 5.63
    -11 5 -4 5.58
    11 5 4 5.16
    11 5 4 6.1
    13 -5 4 0.67
    13 -5 4 0.9
    13 -5 4 0.72
    13 -5 4 0.57
    -13 -5 -4 0.91
    -13 -5 -4 0.87
    13 5 4 0.63
    13 5 4 1.38
    -13 5 -4 0.93
    13 5 4 0.55
    -13 5 -4 0.8
    -15 -5 -4 14.42
    -15 -5 -4 15.65
    15 -5 4 14.7
    15 -5 4 14.58
    15 -5 4 15.62
    15 5 4 14
    -15 5 -4 14.53
    15 5 4 16.58
    15 5 4 13.95
    17 -5 4 11.84
    17 -5 4 10.71
    -17 -5 -4 10.11
    17 -5 4 10.89
    -17 -5 -4 9.64
    17 5 4 9.05
    -17 5 -4 10.99
    17 5 4 10.56
    17 5 4 11.5
    -19 -5 -4 0.12
    19 -5 4 0.29
    19 -5 4 0.31
    -19 -5 -4 -0.09
    19 -5 4 0.56
    19 5 4 -0.12
    -19 5 -4 0.25
    19 5 4 -0.15
    21 -5 4 3.46
    21 -5 4 3.67
    -21 -5 -4 2.62
    21 -5 4 4.63
    -21 -5 -4 3.48
    -21 5 -4 3.85
    21 5 4 3.35
    21 5 4 3.09
    23 -5 4 1.54
    -23 -5 -4 1.1
    23 -5 4 1.43
    23 -5 4 2.1
    -23 -5 -4 1.69
    23 5 4 1.33
    23 5 4 2.36
    -23 5 -4 1.84
    25 -5 4 0.19
    -25 -5 -4 0.63
    25 -5 4 0.4
    -25 -5 -4 0.44
    -25 5 -4 0.87
    25 5 4 0.82
    25 5 4 0.89
    28 -6 -4 1.3
    28 -6 -4 0.75
    -28 -6 4 0.75
    -28 -6 4 0.61
    -28 6 4 0.48
    28 6 -4 0.82
    -28 6 4 0.63
    -26 -6 4 0.89
    26 -6 -4 1.73
    26 -6 -4 1.21
    -26 -6 4 0.58
    26 -6 -4 0.71
    26 6 -4 0.51
    26 6 -4 0.8
    -26 6 4 1.53
    -26 6 4 0.96
    26 6 -4 1.37
    -24 -6 4 6.86
    24 -6 -4 7.56
    -24 -6 4 5.19
    24 -6 -4 5.81
    24 -6 -4 5.4
    -24 -6 4 4.7
    24 6 -4 6.41
    24 6 -4 5.45
    -24 6 4 5.17
    24 6 -4 5.51
    -24 6 4 6.48
    -22 -6 4 0.59
    -22 -6 4 0.4
    22 -6 -4 1.05
    22 -6 -4 1.03
    22 -6 -4 0.66
    -22 -6 4 0.47
    22 6 -4 1
    22 6 -4 0.86
    22 6 -4 0.14
    -22 6 4 0.66
    -22 6 4 0.98
    20 -6 -4 3
    -20 -6 4 3.58
    20 -6 -4 3.17
    -20 -6 4 2.89
    20 -6 -4 4
    -20 -6 4 2.83
    -20 6 4 3.28
    20 6 -4 3.02
    20 6 -4 2.31
    -20 6 4 2.68
    20 6 -4 2.9
    18 -6 -4 6.6
    18 -6 -4 5.39
    18 -6 -4 6.77
    -18 -6 4 7.28
    18 -6 -4 6.09
    -18 -6 4 6.47
    -18 -6 4 6.45
    -18 6 4 6.12
    18 6 -4 6.45
    18 6 -4 6.42
    18 6 -4 6.92
    -18 6 4 6.09
    18 6 -4 6.99
    -16 -6 4 0.87
    16 -6 -4 0.83
    16 -6 -4 0.88
    16 -6 -4 0.99
    16 -6 -4 0.97
    -16 -6 4 0.56
    -16 -6 4 0.92
    16 -6 -4 1.06
    -16 -6 4 0.81
    -16 6 4 1.11
    16 6 -4 0.85
    16 6 -4 0.79
    -16 6 4 1.01
    16 6 -4 0.94
    16 6 -4 0.92
    -14 -6 4 1.58
    -14 -6 4 1.93
    14 -6 -4 2
    14 -6 -4 2.01
    -14 -6 4 2.12
    -14 -6 4 1.76
    14 -6 -4 2.1
    14 -6 -4 1.63
    14 -6 -4 2.13
    14 6 -4 1.87
    -14 6 4 2.26
    14 6 -4 1.97
    14 6 -4 1.82
    -14 6 4 2.18
    14 6 -4 1.85
    12 -6 -4 11.71
    12 -6 -4 11.77
    -12 -6 4 12.11
    12 -6 -4 12.28
    -12 -6 4 11.43
    12 -6 -4 12.36
    -12 -6 4 12.51
    12 -6 -4 12.54
    -12 -6 4 11.63
    12 6 -4 12.13
    12 6 -4 12.33
    -12 6 4 11.89
    12 6 -4 12.65
    12 6 -4 13.07
    -12 6 4 12.86
    10 -6 -4 3.23
    -10 -6 4 3.63
    10 -6 -4 3.62
    10 -6 -4 3.6
    10 -6 -4 3.45
    10 -6 -4 3.78
    -10 -6 4 3.75
    -10 -6 4 4
    10 -6 -4 3.76
    -10 -6 4 3.63
    -10 6 4 3.39
    10 6 -4 3.77
    10 6 -4 4.25
    10 6 -4 3.59
    10 6 -4 4.22
    -10 6 4 3.64
    8 -6 -4 4.75
    -8 -6 4 4.49
    8 -6 -4 4.58
    -8 -6 4 4.74
    8 -6 -4 4.32
    -8 -6 4 4.41
    -8 -6 4 4.62
    8 -6 -4 4.37
    8 -6 -4 4.65
    8 -6 -4 4.55
    8 6 -4 5.05
    8 6 -4 4.61
    -8 6 4 4.73
    -8 6 4 4.79
    -8 6 4 4
    8 6 -4 4.72
    -6 -6 4 104.81
    6 -6 -4 102.4
    6 -6 -4 101.9
    6 -6 -4 106.99
    6 -6 -4 103.95
    6 -6 -4 100.33
    -6 -6 4 101.69
    -6 -6 4 101.35
    6 -6 -4 103.32
    -6 -6 4 101.84
    6 6 -4 98.3
    -6 6 4 99.88
    6 6 -4 102.11
    -6 6 4 102.14
    6 6 -4 102.36
    -6 6 4 97.38
    6 6 -4 100.57
    -4 -6 4 20.69
    -4 -6 4 20.28
    -4 -6 4 21.21
    -4 -6 4 20.72
    4 -6 -4 21.06
    4 -6 -4 20.49
    4 -6 -4 20.94
    -4 -6 4 20.26
    4 -6 -4 20.29
    4 -6 -4 20.46
    4 6 -4 19.49
    4 6 -4 21.45
    -4 6 4 19.49
    4 6 -4 19.17
    4 6 -4 19.42
    -4 6 4 19.44
    -4 6 4 20.58
    2 -6 -4 14.68
    -2 -6 4 14.64
    2 -6 -4 15.38
    -2 -6 4 15.02
    2 -6 -4 14.59
    2 -6 -4 14.17
    2 -6 -4 14.62
    -2 6 4 15.28
    -2 6 4 14.09
    2 6 -4 14.69
    -2 6 4 14.25
    2 6 -4 13.93
    2 6 -4 15.37
    2 6 -4 15.09
    0 -6 -4 28.51
    0 -6 -4 28.3
    0 -6 -4 27.97
    0 -6 -4 27.9
    0 -6 4 26.98
    0 -6 4 27.81
    0 -6 -4 28.95
    0 6 4 27.45
    0 6 4 27.89
    0 6 -4 28
    0 6 -4 27.88
    -2 -6 -4 3.32
    -2 -6 -4 3.93
    -2 -6 -4 3.71
    -2 -6 -4 3.88
    -2 -6 -4 3.94
    -2 6 -4 3.74
    2 6 4 3.76
    -2 6 -4 4.12
    2 6 4 4.21
    2 6 4 4.73
    -4 -6 -4 0.84
    -4 -6 -4 0.8
    -4 -6 -4 0.8
    -4 -6 -4 0.75
    -4 -6 -4 0.47
    -4 6 -4 0.71
    4 6 4 0.69
    4 6 4 0.61
    4 6 4 0.9
    -6 -6 -4 24.76
    -6 -6 -4 24.13
    -6 -6 -4 24.8
    -6 -6 -4 25.58
    -6 -6 -4 25.06
    6 6 4 26.67
    6 6 4 25.04
    6 6 4 27.12
    -6 6 -4 25.64
    8 -6 4 14
    -8 -6 -4 14.77
    -8 -6 -4 15.05
    -8 -6 -4 16.07
    -8 -6 -4 14.49
    8 -6 4 12.98
    8 6 4 15.21
    8 6 4 13.84
    8 6 4 14.68
    10 -6 4 7.48
    -10 -6 -4 8.01
    -10 -6 -4 7.52
    -10 -6 -4 7.77
    -10 -6 -4 7.43
    10 6 4 8.36
    10 6 4 7.63
    10 6 4 7.38
    12 -6 4 4.3
    12 -6 4 4.24
    12 -6 4 4.5
    -12 -6 -4 4.03
    -12 -6 -4 4.11
    12 -6 4 4.92
    12 6 4 4.93
    12 6 4 4.44
    12 6 4 4.14
    14 -6 4 3.27
    14 -6 4 2.82
    14 -6 4 2.98
    -14 -6 -4 2.44
    -14 -6 -4 2.94
    -14 6 -4 3.15
    14 6 4 2.3
    14 6 4 2.33
    -16 -6 -4 6.03
    -16 -6 -4 7.02
    16 -6 4 5.86
    16 -6 4 5.64
    16 -6 4 5.42
    -16 6 -4 6.09
    16 6 4 8.05
    16 6 4 5.71
    18 -6 4 6.96
    -18 -6 -4 7.09
    -18 -6 -4 5.94
    18 -6 4 7.72
    18 -6 4 6.02
    18 6 4 7.36
    18 6 4 7.7
    -18 6 -4 6.28
    20 -6 4 1.08
    -20 -6 -4 0.44
    20 -6 4 1.13
    20 -6 4 1.64
    -20 -6 -4 1.1
    20 6 4 1.45
    -20 6 -4 1.42
    20 6 4 1.57
    -22 -6 -4 0.66
    -22 -6 -4 0.69
    22 -6 4 1.19
    22 -6 4 1.23
    22 6 4 1.02
    22 6 4 0.83
    24 -6 4 1.65
    24 -6 4 1.71
    -24 -6 -4 1.76
    -24 -6 -4 1.15
    24 6 4 2.39
    24 6 4 0.87
    -27 -7 4 1.04
    27 -7 -4 1.01
    27 -7 -4 1.37
    -27 -7 4 1.4
    -27 7 4 1.16
    27 7 -4 1.1
    -25 -7 4 2.77
    25 -7 -4 4.63
    25 -7 -4 2.78
    -25 -7 4 3.25
    25 7 -4 2.49
    -25 7 4 2.93
    -25 7 4 2.68
    25 7 -4 3.05
    23 -7 -4 0.94
    -23 -7 4 1.1
    23 -7 -4 1.48
    23 -7 -4 0.72
    -23 -7 4 2.21
    -23 -7 4 1.02
    23 7 -4 1.05
    -23 7 4 1.53
    23 7 -4 0.84
    -23 7 4 1.37
    23 7 -4 1.38
    21 -7 -4 8.49
    -21 -7 4 8.22
    21 -7 -4 8.47
    21 -7 -4 9.32
    -21 -7 4 7.38
    -21 -7 4 9.92
    21 7 -4 7.44
    -21 7 4 8.03
    -21 7 4 8.28
    21 7 -4 9.12
    21 7 -4 8.48
    19 -7 -4 6.96
    -19 -7 4 6.04
    -19 -7 4 8.59
    19 -7 -4 6.93
    -19 -7 4 7.26
    19 -7 -4 7.54
    19 7 -4 6.28
    19 7 -4 6.54
    19 7 -4 7.11
    -19 7 4 6.11
    -19 7 4 6.22
    17 -7 -4 1.68
    -17 -7 4 1.7
    17 -7 -4 1.63
    17 -7 -4 1.17
    -17 -7 4 1.55
    -17 -7 4 1.18
    17 -7 -4 1.73
    17 7 -4 1.27
    17 7 -4 1.34
    -17 7 4 1.36
    17 7 -4 1.97
    15 -7 -4 8.18
    -15 -7 4 8.27
    15 -7 -4 7.29
    -15 -7 4 6.76
    15 -7 -4 7.85
    15 -7 -4 7.58
    15 -7 -4 8.14
    -15 -7 4 8.14
    -15 -7 4 8.71
    15 7 -4 7.57
    15 7 -4 7.93
    15 7 -4 7.81
    -15 7 4 7.88
    -13 -7 4 35.33
    -13 -7 4 37.33
    13 -7 -4 37.25
    13 -7 -4 36.31
    13 -7 -4 38.11
    13 -7 -4 36.75
    -13 -7 4 36.07
    13 -7 -4 37.51
    -13 7 4 36.48
    13 7 -4 38.72
    13 7 -4 37.45
    -13 7 4 36.77
    13 7 -4 38.38
    13 7 -4 37.96
    11 -7 -4 1.72
    11 -7 -4 1.71
    11 -7 -4 1.44
    11 -7 -4 1.48
    -11 -7 4 1.48
    -11 -7 4 1.38
    -11 -7 4 1.64
    -11 -7 4 1.48
    11 -7 -4 1.92
    11 7 -4 1.2
    11 7 -4 1.93
    11 7 -4 1.39
    -11 7 4 1.87
    -11 7 4 1.77
    9 -7 -4 21.08
    9 -7 -4 18.61
    -9 -7 4 18.17
    9 -7 -4 17.99
    -9 -7 4 19.32
    -9 -7 4 18.22
    -9 -7 4 19.88
    -9 7 4 21.49
    9 7 -4 18.3
    9 7 -4 19.51
    -9 7 4 19.15
    9 7 -4 20.37
    -9 7 4 18.97
    -7 -7 4 33.46
    -7 -7 4 31.73
    -7 -7 4 33.11
    7 -7 -4 33.2
    7 -7 -4 31.56
    7 -7 -4 32.12
    -7 -7 4 32.33
    7 7 -4 31.08
    7 7 -4 33.75
    7 7 -4 33.1
    -7 7 4 33.13
    -7 7 4 31.64
    -7 7 4 32.55
    5 -7 -4 11.88
    -5 -7 4 11.55
    -5 -7 4 12.17
    5 -7 -4 12.2
    5 -7 -4 11.55
    5 -7 -4 12.26
    -5 -7 4 12.4
    5 -7 -4 12.34
    -5 -7 4 11.73
    -5 -7 4 12.66
    5 -7 -4 11.87
    5 7 -4 12.31
    -5 7 4 12.09
    -5 7 4 11.93
    5 7 -4 11.7
    5 7 -4 11.94
    5 7 -4 11.65
    -5 7 4 11.72
    3 -7 -4 82.05
    3 -7 -4 85.56
    -3 -7 4 82.08
    3 -7 -4 82.09
    3 -7 -4 82.15
    3 -7 -4 84.1
    -3 7 4 80.86
    -3 7 4 81.81
    -3 7 4 78.97
    3 7 -4 83.54
    3 7 -4 80.16
    3 7 -4 81.33
    -1 -7 4 10.98
    1 -7 -4 10.19
    1 -7 -4 12.57
    1 -7 -4 11.72
    -1 -7 4 11.33
    1 -7 -4 12.13
    1 -7 -4 10.86
    1 7 -4 11.75
    -1 7 4 11.64
    -1 7 4 11.71
    1 7 -4 12.33
    -1 -7 -4 5.07
    -1 -7 -4 5.54
    -1 -7 -4 5.7
    -1 -7 -4 6
    -1 -7 -4 5.49
    -1 7 -4 5.48
    1 7 4 5.24
    1 7 4 5.58
    -1 7 -4 5.77
    -3 -7 -4 16.93
    -3 -7 -4 16.92
    -3 -7 -4 16.76
    -3 -7 -4 16.13
    -3 -7 -4 17.09
    -3 7 -4 16.64
    3 7 4 16.91
    3 7 4 16.55
    -5 -7 -4 7.06
    -5 -7 -4 7.16
    -5 -7 -4 6.98
    -5 -7 -4 7.23
    -5 -7 -4 7.25
    5 7 4 7.13
    5 7 4 6.95
    -5 7 -4 7.25
    5 7 4 7.52
    -7 -7 -4 6.67
    -7 -7 -4 7.11
    -7 -7 -4 6.43
    -7 -7 -4 6.66
    -7 7 -4 6.19
    7 7 4 6.84
    7 7 4 7.08
    7 7 4 7.9
    -9 -7 -4 41.07
    -9 -7 -4 44.3
    -9 -7 -4 44.07
    -9 -7 -4 42.8
    9 7 4 44.24
    9 7 4 42.3
    9 7 4 45.12
    11 -7 4 11.37
    -11 -7 -4 12.62
    -11 -7 -4 11.6
    -11 -7 -4 10.84
    11 7 4 11.83
    11 7 4 11.68
    11 7 4 11.61
    13 -7 4 2.62
    -13 -7 -4 2.86
    -13 -7 -4 3.11
    13 7 4 2.22
    13 7 4 2.69
    15 -7 4 12.29
    15 -7 4 13.57
    -15 -7 -4 12.08
    -15 -7 -4 11.93
    15 -7 4 11.64
    15 7 4 12.63
    15 7 4 12.24
    -17 -7 -4 0.8
    17 -7 4 0.44
    17 -7 4 0.88
    -17 -7 -4 0.91
    17 7 4 0.21
    17 7 4 0.75
    19 -7 4 0.32
    -19 -7 -4 0.48
    -19 -7 -4 0.84
    19 -7 4 0.94
    19 7 4 0.43
    19 7 4 0.63
    -21 -7 -4 2.27
    -21 -7 -4 3.12
    21 -7 4 2.71
    21 -7 4 3.12
    21 7 4 3.38
    21 7 4 2.02
    -23 -7 -4 -0.02
    -23 -7 -4 0.32
    23 -7 4 1.14
    23 -7 4 0.81
    23 7 4 0.53
    26 -8 -4 -0.77
    -26 -8 4 -0.19
    -26 -8 4 0.26
    26 -8 -4 0.27
    26 8 -4 -0.32
    -24 -8 4 3.31
    -24 -8 4 3.09
    -24 -8 4 4.06
    24 -8 -4 3.76
    24 -8 -4 3.88
    24 8 -4 4.33
    24 8 -4 3.5
    22 -8 -4 0.63
    -22 -8 4 0.03
    -22 -8 4 0.08
    22 -8 -4 0.18
    -22 -8 4 0.33
    22 8 -4 -0.02
    22 8 -4 0.33
    -20 -8 4 0.36
    -20 -8 4 0.6
    20 -8 -4 0.94
    20 -8 -4 0.55
    -20 -8 4 0.25
    20 8 -4 0.1
    20 8 -4 0.8
    -20 8 4 0.79
    18 -8 -4 11.07
    18 -8 -4 10.41
    -18 -8 4 11.84
    18 -8 -4 12.24
    -18 -8 4 12.77
    18 -8 -4 12.24
    -18 -8 4 10.88
    18 8 -4 11.8
    18 8 -4 10.75
    -18 8 4 11.81
    18 8 -4 11.19
    16 -8 -4 3.85
    16 -8 -4 5.14
    -16 -8 4 4.57
    -16 -8 4 4.83
    16 -8 -4 4.31
    -16 -8 4 5.59
    16 -8 -4 4.84
    16 8 -4 5.64
    16 8 -4 4.53
    16 8 -4 4.41
    16 8 -4 4.72
    -14 -8 4 0.07
    14 -8 -4 0.21
    14 -8 -4 0.49
    14 -8 -4 0.7
    14 -8 -4 0.27
    14 -8 -4 0.18
    -14 -8 4 0.45
    14 8 -4 0.2
    14 8 -4 0.05
    14 8 -4 -0.03
    14 8 -4 0.19
    -12 -8 4 15.59
    12 -8 -4 15.08
    -12 -8 4 14.34
    12 -8 -4 15.33
    12 -8 -4 13.83
    -12 -8 4 14.59
    -12 -8 4 15.2
    12 8 -4 14.92
    12 8 -4 15.12
    12 8 -4 16.61
    -10 -8 4 3.26
    -10 -8 4 3.67
    -10 -8 4 3.58
    10 -8 -4 3.14
    10 -8 -4 3.66
    -10 -8 4 3.47
    10 -8 -4 3.98
    -10 8 4 3.54
    10 8 -4 3.69
    10 8 -4 3.2
    10 8 -4 3.98
    -8 -8 4 3.82
    -8 -8 4 3.83
    -8 -8 4 3.36
    8 -8 -4 3.56
    8 -8 -4 3.48
    -8 -8 4 3.77
    8 8 -4 3.87
    8 8 -4 3.15
    8 8 -4 3.4
    -8 8 4 3.65
    6 -8 -4 35.38
    -6 -8 4 33.38
    -6 -8 4 33.97
    -6 -8 4 33.6
    6 -8 -4 32.78
    6 -8 -4 32.5
    6 -8 -4 33.63
    -6 -8 4 36.01
    -6 -8 4 33.1
    6 8 -4 34.59
    6 8 -4 33.64
    6 8 -4 34.79
    6 8 -4 35.42
    -6 8 4 33.82
    -6 8 4 33.42
    -6 8 4 35.56
    4 -8 -4 4.14
    4 -8 -4 4.8
    4 -8 -4 4.83
    -4 -8 4 4.31
    4 -8 -4 4.88
    4 -8 -4 4.59
    4 8 -4 4.57
    4 8 -4 4.26
    -4 8 4 4.48
    -4 8 4 4.62
    -4 8 4 4.48
    4 8 -4 4.85
    2 -8 -4 1.79
    2 -8 -4 1.9
    2 -8 -4 1.64
    -2 -8 4 1.98
    -2 -8 4 1.6
    2 -8 -4 2.17
    2 -8 -4 1.68
    -2 8 4 2.07
    -2 8 4 1.4
    2 8 -4 1.26
    -2 8 4 1.86
    2 8 -4 2.23
    0 -8 -4 42.5
    0 -8 -4 42.37
    0 -8 -4 41.12
    0 -8 -4 42.47
    0 -8 -4 42.17
    0 8 4 41.58
    0 8 -4 39.14
    0 8 4 40.73
    0 8 -4 41.5
    -2 -8 -4 0.88
    -2 -8 -4 0.46
    -2 -8 -4 0.54
    -2 -8 -4 0.72
    -2 -8 -4 0.69
    2 8 4 0.46
    -2 8 -4 0.87
    -2 8 -4 0.67
    2 8 4 0.58
    -4 -8 -4 0.54
    -4 -8 -4 0.43
    -4 -8 -4 0.44
    -4 -8 -4 0.45
    -4 -8 -4 0.19
    4 8 4 0.39
    -4 8 -4 0.74
    4 8 4 0.42
    -6 -8 -4 9.13
    -6 -8 -4 8.19
    -6 -8 -4 9.1
    -6 -8 -4 7.93
    -6 -8 -4 7.88
    6 8 4 7.92
    6 8 4 8.54
    6 8 4 8.7
    -6 8 -4 8.03
    -8 -8 -4 2.84
    -8 -8 -4 3.33
    -8 -8 -4 2.95
    -8 -8 -4 4.5
    8 8 4 3.69
    8 8 4 3.56
    8 8 4 4.01
    -10 -8 -4 4.48
    -10 -8 -4 4.56
    -10 -8 -4 3.86
    10 8 4 4.68
    10 8 4 3.94
    -12 -8 -4 19.81
    -12 -8 -4 19.35
    12 8 4 18.04
    12 8 4 18.61
    -14 -8 -4 1.53
    -14 -8 -4 1.78
    14 8 4 2.21
    14 8 4 2.2
    16 -8 4 0.93
    -16 -8 -4 1.09
    16 -8 4 0.66
    -16 -8 -4 0.76
    16 8 4 0.91
    16 8 4 0.85
    -18 -8 -4 0.97
    -18 -8 -4 1.04
    18 -8 4 0.84
    18 -8 4 1.09
    18 8 4 1.24
    -20 -8 -4 0.09
    -20 -8 -4 0.68
    20 -8 4 0.4
    20 -8 4 0.39
    20 8 4 0.06
    -22 -8 -4 1.43
    22 -8 4 1.39
    22 -8 4 1.85
    -22 -8 -4 1.83
    22 8 4 1.02
    -25 -9 4 0.93
    23 -9 -4 -0.19
    -23 -9 4 -0.05
    23 -9 -4 0.03
    -23 -9 4 0.34
    -23 -9 4 -0.14
    23 9 -4 0.26
    23 9 -4 0.39
    23 9 -4 0.23
    -21 -9 4 2.02
    21 -9 -4 2.57
    -21 -9 4 1.76
    -21 -9 4 1.53
    21 -9 -4 2.15
    21 9 -4 2.71
    21 9 -4 2.38
    21 9 -4 2.49
    19 -9 -4 0.56
    19 -9 -4 0.56
    -19 -9 4 0.71
    -19 -9 4 0.74
    -19 -9 4 0.55
    19 9 -4 0.81
    19 9 -4 0.67
    19 9 -4 0.55
    17 -9 -4 -0.08
    -17 -9 4 -0.14
    -17 -9 4 0.16
    17 -9 -4 -0.03
    -17 -9 4 0.24
    17 -9 -4 0.15
    17 9 -4 -0.29
    17 9 -4 -0.25
    17 9 -4 -0.16
    -15 -9 4 11.89
    15 -9 -4 14.05
    -15 -9 4 13.88
    15 9 -4 11
    15 9 -4 13.39
    15 9 -4 12.45
    -13 -9 4 2.53
    13 -9 -4 2.84
    -13 -9 4 3.31
    13 9 -4 3.14
    13 9 -4 3.67
    13 9 -4 3.21
    -11 -9 4 0.04
    11 -9 -4 -0.03
    -11 -9 4 -0.24
    -11 -9 4 0.19
    11 9 -4 -0.23
    11 9 -4 -0.29
    11 9 -4 -0.15
    9 -9 -4 5.73
    -9 -9 4 4.76
    -9 -9 4 5.53
    -9 -9 4 5.8
    -9 -9 4 5.98
    9 -9 -4 5.18
    9 9 -4 5.57
    9 9 -4 5.52
    -9 9 4 5.47
    9 9 -4 5.84
    7 -9 -4 1.64
    7 -9 -4 1.4
    -7 -9 4 1.35
    -7 -9 4 1.82
    -7 -9 4 1.09
    -7 -9 4 1.45
    7 9 -4 1.19
    7 9 -4 1.68
    7 9 -4 1.21
    -7 9 4 1.29
    5 -9 -4 0.29
    5 -9 -4 0.4
    -5 -9 4 0.65
    -5 -9 4 0.39
    -5 -9 4 0.69
    -5 -9 4 0.37
    5 -9 -4 0.67
    5 -9 -4 0.4
    5 -9 -4 0.52
    -5 -9 4 0.47
    -5 9 4 0.48
    5 9 -4 0.36
    5 9 -4 0.53
    5 9 -4 0.41
    -5 9 4 0.58
    5 9 -4 0.29
    3 -9 -4 40.69
    3 -9 -4 43.25
    3 -9 -4 40.62
    -3 -9 4 41.14
    3 -9 -4 42.13
    3 -9 -4 39.84
    3 9 -4 39.51
    -3 9 4 42.17
    3 9 -4 39.82
    -3 9 4 39.42
    1 -9 -4 6.62
    1 -9 -4 5.35
    1 -9 -4 5.69
    1 -9 -4 5.35
    1 -9 -4 5.42
    1 9 -4 6.33
    -1 9 4 5.64
    1 9 -4 5.75
    -1 9 4 5.87
    -1 -9 -4 0.4
    -1 -9 -4 0.19
    -1 -9 -4 0.71
    -1 -9 -4 0.55
    -1 -9 -4 0.2
    1 9 4 0.34
    1 9 4 0.11
    -1 9 -4 0.27
    -1 9 -4 0.15
    -3 -9 -4 11.2
    -3 -9 -4 13.28
    -3 -9 -4 12.35
    -3 -9 -4 12.41
    -3 -9 -4 12.86
    3 9 4 12.82
    3 9 4 12.03
    -3 9 -4 11.34
    -3 9 -4 11.16
    -5 -9 -4 2.3
    -5 -9 -4 2.12
    -5 -9 -4 1.65
    -5 -9 -4 1.84
    -5 9 -4 2.16
    5 9 4 1.88
    5 9 4 2.03
    -7 -9 -4 2.67
    -7 -9 -4 1.67
    -7 -9 -4 2.87
    7 9 4 2.1
    7 9 4 1.39
    -9 -9 -4 18.44
    -9 -9 -4 18.41
    -9 -9 -4 16.31
    9 9 4 17.08
    9 9 4 17.34
    9 9 4 16.99
    -11 -9 -4 2.28
    -11 -9 -4 2.75
    -11 -9 -4 3.2
    11 9 4 2.5
    11 9 4 3.02
    -13 -9 -4 1.72
    -13 -9 -4 2.85
    13 9 4 1.92
    -15 -9 -4 1.6
    -15 -9 -4 2.5
    15 9 4 1.86
    17 -9 4 0.15
    -17 -9 -4 0.1
    -17 -9 -4 0.15
    17 9 4 -0.36
    -19 -9 -4 0.25
    -19 -9 -4 0.1
    19 -9 4 0.11
    19 -9 4 0
    19 9 4 0.3
    -22 -10 4 1.32
    22 -10 -4 1.47
    -22 -10 4 1.79
    -22 -10 4 1.55
    22 -10 -4 1.81
    22 10 -4 0.63
    22 10 -4 -0.31
    22 10 -4 1.43
    -20 -10 4 0.1
    -20 -10 4 0.55
    -20 -10 4 -0.05
    20 -10 -4 0.12
    20 -10 -4 0.11
    20 10 -4 -0.5
    20 10 -4 0.25
    20 10 -4 -0.74
    -18 -10 4 4.33
    -18 -10 4 4.43
    18 -10 -4 4.03
    -18 -10 4 2.88
    18 -10 -4 4.27
    18 10 -4 4.18
    18 10 -4 4.4
    18 10 -4 4.4
    -16 -10 4 3.41
    -16 -10 4 4.37
    16 -10 -4 4.19
    16 10 -4 4.08
    16 10 -4 3.85
    16 10 -4 4.14
    -14 -10 4 3.03
    14 -10 -4 2.76
    -14 -10 4 1.93
    14 10 -4 2.61
    14 10 -4 3.34
    14 10 -4 2.83
    -12 -10 4 11.3
    -12 -10 4 10.66
    12 10 -4 11.36
    12 10 -4 9.65
    12 10 -4 10.98
    -10 -10 4 7.14
    -10 -10 4 6.57
    -10 10 4 6.37
    10 10 -4 7.03
    10 10 -4 7.13
    10 10 -4 7.3
    8 -10 -4 2.26
    -8 -10 4 1.67
    8 -10 -4 2.45
    -8 -10 4 2.11
    -8 -10 4 2.63
    -8 10 4 1.94
    8 10 -4 2.35
    8 10 -4 1.6
    8 10 -4 2.54
    -6 -10 4 4.25
    -6 -10 4 3.71
    6 -10 -4 3.55
    -6 -10 4 3.55
    6 -10 -4 3.59
    -6 -10 4 4.21
    6 10 -4 3.72
    6 10 -4 3.66
    6 10 -4 3.51
    -6 10 4 4.5
    4 -10 -4 2.42
    4 -10 -4 2.31
    4 -10 -4 2.4
    4 -10 -4 2.37
    -4 -10 4 2.24
    4 -10 -4 1.95
    -4 10 4 2.77
    4 10 -4 2.8
    4 10 -4 2.23
    2 -10 -4 0.09
    2 -10 -4 0.2
    2 -10 -4 0.37
    2 -10 -4 0.28
    -2 10 4 0.12
    -2 10 4 0.17
    2 10 -4 0.47
    2 10 -4 -0.06
    0 -10 -4 24.11
    0 -10 -4 23.65
    0 -10 -4 22.6
    0 -10 -4 22.5
    0 10 4 22.9
    0 10 -4 21.12
    0 10 -4 21.37
    0 10 4 23.07
    -2 -10 -4 2.45
    -2 -10 -4 2
    -2 -10 -4 2.17
    -2 -10 -4 2.81
    2 10 4 2.04
    -2 10 -4 2.42
    -2 10 -4 2.41
    2 10 4 2.44
    -4 -10 -4 2.53
    -4 -10 -4 3.74
    -4 -10 -4 3.2
    -4 10 -4 2.31
    4 10 4 4.42
    4 10 4 2.48
    -6 -10 -4 5.08
    -6 -10 -4 5.93
    -6 -10 -4 5.55
    6 10 4 5.06
    6 10 4 5.34
    -8 -10 -4 0.84
    -8 -10 -4 0.95
    -8 -10 -4 0.73
    8 10 4 0.45
    8 10 4 0.87
    -10 -10 -4 2.05
    -10 -10 -4 1.36
    -10 -10 -4 2.29
    10 10 4 2.09
    10 10 4 1.41
    -12 -10 -4 10.57
    -12 -10 -4 8.96
    12 10 4 9.55
    12 10 4 9.49
    -14 -10 -4 0.01
    -14 -10 -4 0.61
    -14 -10 -4 0.45
    14 10 4 0.35
    14 10 4 0.23
    -16 -10 -4 -0.07
    -16 -10 -4 0.3
    16 10 4 0.35
    16 10 4 -0.35
    -18 -10 -4 2.11
    -18 -10 -4 1.69
    18 10 4 1.09
    -21 -11 4 1.14
    -21 -11 4 1.27
    21 -11 -4 2.17
    21 -11 -4 1.37
    -21 -11 4 0.55
    21 11 -4 1.65
    21 11 -4 1.51
    21 11 -4 1.61
    -19 -11 4 0.84
    -19 -11 4 0.75
    -19 -11 4 1.21
    19 -11 -4 1.24
    19 11 -4 1.71
    19 11 -4 1.12
    19 11 -4 1.1
    -17 -11 4 0.07
    -17 -11 4 -0.26
    -17 -11 4 -0.24
    17 11 -4 -0.01
    17 11 -4 0.23
    17 11 -4 -0.26
    -15 -11 4 3.37
    -15 -11 4 3.2
    15 11 -4 3.5
    15 11 -4 2.93
    15 11 -4 2.86
    -13 -11 4 1.07
    -13 -11 4 0.98
    13 11 -4 0.62
    13 11 -4 0.68
    13 11 -4 0.92
    -11 -11 4 0.03
    -11 -11 4 -0.16
    11 11 -4 -0.17
    11 11 -4 -0.09
    11 11 -4 -0.06
    -9 -11 4 5.83
    -9 -11 4 5.29
    9 11 -4 5.36
    9 11 -4 5.36
    -9 11 4 4.86
    9 11 -4 4.7
    -7 -11 4 3.42
    -7 -11 4 3.2
    -7 -11 4 2.86
    7 11 -4 2.83
    -7 11 4 2.58
    7 11 -4 3.17
    7 11 -4 3.43
    -5 -11 4 0.27
    5 -11 -4 1.08
    -5 -11 4 0.33
    5 -11 -4 0.37
    -5 -11 4 0.52
    -5 -11 4 0.37
    5 11 -4 -0.05
    5 11 -4 0.16
    -5 11 4 0.51
    3 -11 -4 5.05
    3 -11 -4 5.22
    3 -11 -4 5.93
    3 -11 -4 4.96
    -3 11 4 3.57
    3 11 -4 3.32
    3 11 -4 4.05
    1 -11 -4 2.27
    1 -11 -4 1.67
    1 -11 -4 1.61
    1 -11 -4 1.48
    1 11 -4 1.98
    -1 11 4 1.98
    -1 11 4 1.77
    1 11 -4 1.41
    -1 -11 -4 1.53
    -1 -11 -4 1.02
    -1 -11 -4 1.11
    1 11 4 1.19
    -1 11 -4 1.02
    1 11 4 1.68
    -1 11 -4 0.76
    -3 -11 -4 10.55
    -3 -11 -4 11.55
    -3 -11 -4 11.39
    3 11 4 11.24
    -3 11 -4 11.85
    3 11 4 10.03
    -3 11 -4 11.57
    -5 -11 -4 3.5
    -5 -11 -4 3.82
    -5 -11 -4 3.77
    5 11 4 4.3
    5 11 4 2.21
    -7 -11 -4 0.22
    -7 -11 -4 -0.66
    -7 -11 -4 -0.23
    7 11 4 -0.15
    7 11 4 -0.1
    -9 -11 -4 5.73
    -9 -11 -4 6.2
    -9 -11 -4 6.37
    9 11 4 6.36
    9 11 4 4.48
    -11 -11 -4 1.26
    -11 -11 -4 1.03
    11 11 4 0.6
    11 11 4 0.87
    -13 -11 -4 3.96
    -13 -11 -4 3.09
    -13 -11 -4 3.95
    13 11 4 3.12
    13 11 4 3.59
    -15 -11 -4 1.02
    -15 -11 -4 0.55
    15 11 4 0.97
    15 11 4 1
    -18 -12 4 0.71
    18 -12 -4 0.46
    -18 -12 4 0.56
    -18 -12 4 0.52
    18 12 -4 0.78
    18 12 -4 0.77
    18 12 -4 0.31
    -16 -12 4 0.81
    -16 -12 4 0.65
    16 12 -4 0.46
    16 12 -4 0.74
    16 12 -4 0.59
    -14 -12 4 1.18
    -14 -12 4 1.21
    14 12 -4 1.78
    14 12 -4 0.91
    14 12 -4 1.02
    -12 -12 4 3.64
    -12 -12 4 3.51
    12 12 -4 3.43
    12 12 -4 4.04
    12 12 -4 3.99
    -10 -12 4 2.24
    -10 -12 4 1.74
    10 12 -4 2.89
    -10 12 4 1.87
    10 12 -4 1.76
    10 12 -4 2.3
    -8 -12 4 -0.02
    8 12 -4 0.07
    -8 12 4 0.37
    8 12 -4 -0.06
    6 -12 -4 3.81
    -6 -12 4 4.08
    -6 -12 4 3.97
    6 12 -4 3.6
    -6 12 4 2.96
    6 12 -4 3.82
    4 -12 -4 1.21
    4 -12 -4 1.81
    4 -12 -4 1.17
    4 12 -4 0.83
    4 12 -4 0.88
    -4 12 4 1.07
    2 -12 -4 1.01
    2 -12 -4 1.5
    2 12 -4 1.3
    2 12 -4 0.59
    -2 12 4 0.83
    0 -12 -4 2.76
    0 -12 -4 2.46
    0 12 -4 1.59
    0 12 4 2.7
    0 12 -4 3.22
    0 12 4 1.59
    -2 -12 -4 1.74
    -2 -12 -4 0.84
    -2 -12 -4 0.93
    -2 12 -4 0.51
    2 12 4 0.85
    2 12 4 0.51
    -2 12 -4 0.55
    -4 -12 -4 0.56
    -4 -12 -4 0.77
    -4 -12 -4 0.36
    4 12 4 0.78
    4 12 4 0.85
    -6 -12 -4 3.43
    -6 -12 -4 2.41
    -6 -12 -4 2.84
    6 12 4 2.84
    6 12 4 2.83
    -8 -12 -4 0.98
    -8 -12 -4 0.9
    -8 -12 -4 0.52
    8 12 4 0.76
    8 12 4 0.45
    -10 -12 -4 -0.1
    -10 -12 -4 0.6
    10 12 4 0.19
    10 12 4 0.34
    -12 -12 -4 0.1
    -12 -12 -4 1.07
    -12 -12 -4 0.57
    12 12 4 0.83
    12 12 4 0.44
    -14 -12 -4 0.3
    -14 -12 -4 0.32
    14 12 4 0.35
    14 12 4 -0.14
    -15 -13 4 0.57
    15 13 -4 0.17
    15 13 -4 -0.51
    15 13 -4 -0.67
    -13 -13 4 0.63
    13 13 -4 0.98
    13 13 -4 0.82
    -11 -13 4 -0.66
    11 13 -4 0.2
    11 13 -4 0.07
    -9 -13 4 6.96
    9 13 -4 5.59
    9 13 -4 6.09
    -9 13 4 4.98
    -7 -13 4 3.87
    7 13 -4 3.82
    7 13 -4 3.48
    -7 13 4 3.89
    5 -13 -4 1.69
    -5 -13 4 1.65
    -5 -13 4 1.91
    5 13 -4 0.92
    5 13 -4 1.37
    -5 13 4 1.13
    3 -13 -4 1.45
    3 -13 -4 2.23
    3 13 -4 1.44
    -3 13 4 1.51
    3 13 -4 1.1
    1 -13 -4 0.06
    1 -13 -4 0.68
    1 13 -4 -0.04
    -1 13 4 0.24
    1 13 -4 0.19
    -1 -13 -4 2.62
    -1 -13 -4 2.32
    1 13 4 1.67
    -1 13 -4 2.42
    -3 -13 -4 2.55
    -3 -13 -4 3.82
    3 13 4 2.2
    -5 -13 -4 1.61
    -5 -13 -4 1.97
    5 13 4 1.13
    5 13 4 0.64
    -7 -13 -4 -0.04
    -7 -13 -4 -0.62
    -7 -13 -4 -0.4
    7 13 4 -0.04
    7 13 4 0.51
    -9 -13 -4 2.82
    -9 -13 -4 3.99
    9 13 4 2.89
    9 13 4 2.64
    -11 -13 -4 0.17
    -11 -13 -4 0.39
    -11 -13 -4 0.08
    11 13 4 0.44
    11 13 4 0.55
    -10 -14 4 0.22
    10 14 -4 0.45
    10 14 -4 -0.11
    -8 -14 4 0.24
    8 14 -4 0.02
    -8 14 4 0.41
    8 14 -4 -0.03
    6 -14 -4 5.49
    -6 -14 4 4.5
    6 14 -4 4.32
    -6 14 4 4.27
    6 14 -4 4.97
    4 -14 -4 2.07
    -4 14 4 1.5
    4 14 -4 1.79
    4 14 -4 1.5
    2 -14 -4 0.26
    2 -14 -4 -0.23
    -2 14 4 0.24
    2 14 -4 0.24
    2 14 -4 -0.37
    0 -14 -4 1.47
    0 -14 -4 0.19
    0 14 4 1.11
    0 14 -4 1.06
    -2 -14 -4 0.43
    -2 -14 -4 0.17
    2 14 4 0.7
    -2 14 -4 0.5
    -4 -14 -4 -0.09
    -4 -14 -4 -0.22
    4 14 4 0.23
    -6 -14 -4 3.5
    -6 -14 -4 3.51
    6 14 4 2.69
    30 0 -5 0.24
    -30 0 5 0.03
    30 0 -5 -0.2
    -30 0 5 -0.05
    30 0 -5 0.41
    28 0 -5 0.12
    28 0 -5 0.11
    -28 0 5 -0.12
    28 0 -5 0.15
    -26 0 5 -0.19
    26 0 -5 -0.24
    26 0 -5 0.01
    26 0 -5 0.18
    -26 0 5 -0.1
    24 0 -5 -0.45
    -24 0 5 -0.01
    24 0 -5 0.2
    -24 0 5 0.06
    24 0 -5 0.2
    -22 0 5 -0.14
    22 0 -5 0.04
    22 0 -5 0.11
    -22 0 5 -0.05
    22 0 -5 0.02
    -22 0 5 0.01
    20 0 -5 -0.01
    -20 0 5 -0.17
    -20 0 5 0.03
    20 0 -5 -0.08
    20 0 -5 -0.18
    -20 0 5 0.15
    18 0 -5 -0.05
    -18 0 5 -0.01
    18 0 -5 0.03
    -18 0 5 -0.08
    18 0 -5 -0.02
    18 0 -5 -0.19
    16 0 -5 0.05
    16 0 -5 -0.04
    16 0 -5 0.02
    -16 0 5 -0.13
    16 0 -5 -0.03
    -16 0 5 -0.23
    14 0 -5 -0.14
    -14 0 5 -0.15
    14 0 -5 -0.11
    14 0 -5 0.07
    -14 0 5 -0.01
    -14 0 5 -0.07
    14 0 -5 -0.1
    -12 0 5 -0.01
    -12 0 5 0.09
    -12 0 5 -0.05
    -12 0 5 -0.06
    12 0 -5 0.05
    12 0 -5 0.11
    12 0 -5 -0.06
    -12 0 5 -0.09
    12 0 -5 -0.17
    12 0 -5 0.04
    -10 0 5 -0.14
    -10 0 5 -0.07
    -10 0 5 -0.01
    10 0 -5 0.04
    10 0 -5 -0.14
    -10 0 5 -0.05
    -10 0 5 0.11
    10 0 -5 0.16
    -10 0 5 -0.07
    10 0 -5 -0.02
    10 0 -5 -0.05
    8 0 -5 0
    -8 0 5 -0.13
    8 0 -5 0
    -8 0 5 0.07
    8 0 -5 0.03
    -8 0 5 -0.11
    8 0 -5 -0.18
    -8 0 5 0.02
    8 0 -5 0
    -8 0 5 0.09
    -8 0 5 -0.06
    6 0 -5 0.01
    -6 0 5 0.03
    -6 0 5 -0.03
    6 0 -5 -0.07
    6 0 -5 -0.07
    6 0 -5 -0.05
    6 0 -5 -0.04
    6 0 -5 0.04
    -6 0 5 0
    -6 0 5 -0.06
    -6 0 5 -0.08
    -6 0 5 0.03
    -6 0 5 0.16
    6 0 -5 0.04
    4 0 -5 -0.02
    4 0 -5 -0.03
    -4 0 5 0.17
    4 0 -5 -0.04
    4 0 -5 -0.02
    -4 0 5 -0.07
    -4 0 5 -0.04
    -4 0 5 -0.11
    4 0 -5 -0.12
    4 0 -5 -0.03
    -4 0 5 -0.02
    -4 0 5 -0.09
    4 0 -5 -0.01
    2 0 -5 0.13
    -2 0 5 -0.06
    -2 0 5 0.03
    2 0 -5 0.11
    2 0 -5 0.01
    -2 0 5 0.11
    2 0 -5 -0.01
    -2 0 5 0.01
    -2 0 5 -0.04
    2 0 -5 0.08
    2 0 -5 0.01
    -2 0 5 -0.04
    0 0 -5 -0.08
    0 0 5 -0.18
    0 0 5 0.17
    0 0 5 0
    0 0 5 0.12
    0 0 -5 -0.08
    0 0 5 -0.03
    0 0 -5 -0.14
    0 0 5 0.01
    0 0 -5 0.05
    0 0 -5 -0.12
    2 0 5 0.01
    -2 0 -5 -0.21
    -2 0 -5 -0.2
    -2 0 -5 0.04
    -2 0 -5 -0.05
    2 0 5 -0.08
    2 0 5 -0.12
    -2 0 -5 0.02
    2 0 5 -0.11
    2 0 5 -0.09
    2 0 5 0.05
    4 0 5 -0.14
    -4 0 -5 0.02
    -4 0 -5 0.06
    4 0 5 -0.12
    -4 0 -5 0.21
    4 0 5 -0.04
    4 0 5 0.01
    -4 0 -5 0.15
    4 0 5 0
    6 0 5 -0.01
    -6 0 -5 0.08
    -6 0 -5 -0.09
    6 0 5 -0.13
    6 0 5 -0.15
    6 0 5 0.09
    6 0 5 0.08
    8 0 5 0.17
    -8 0 -5 -0.08
    8 0 5 -0.04
    8 0 5 0.1
    8 0 5 -0.18
    8 0 5 -0.09
    10 0 5 -0.33
    10 0 5 -0.17
    -10 0 -5 -0.22
    -10 0 -5 0.02
    10 0 5 -0.23
    10 0 5 0.02
    10 0 5 -0.05
    12 0 5 -0.03
    12 0 5 -0.09
    12 0 5 0.06
    -12 0 -5 0.02
    12 0 5 -0.13
    -12 0 -5 -0.01
    -12 0 -5 -0.04
    14 0 5 -0.2
    -14 0 -5 -0.2
    -14 0 -5 -0.18
    14 0 5 -0.17
    14 0 5 0.11
    14 0 5 -0.08
    -14 0 -5 -0.08
    16 0 5 -0.46
    -16 0 -5 -0.24
    -16 0 -5 -0.15
    16 0 5 -0.12
    -16 0 -5 -0.06
    16 0 5 -0.36
    -18 0 -5 -0.06
    18 0 5 -0.24
    -18 0 -5 -0.01
    18 0 5 -0.1
    18 0 5 -0.16
    20 0 5 0.31
    -20 0 -5 -0.17
    -20 0 -5 -0.07
    20 0 5 -0.05
    20 0 5 0.11
    22 0 5 -0.25
    -22 0 -5 -0.23
    22 0 5 -0.51
    22 0 5 0.08
    24 0 5 0.5
    24 0 5 -0.41
    -24 0 -5 0.11
    24 0 5 -0.23
    31 -1 -5 0.06
    -31 -1 5 -0.35
    31 -1 -5 0.15
    31 -1 -5 -0.18
    31 1 -5 0.73
    31 1 -5 -0.06
    -31 1 5 -0.05
    29 -1 -5 -0.33
    29 -1 -5 0.2
    29 -1 -5 0.34
    -29 -1 5 -0.06
    29 1 -5 0.02
    29 1 -5 0
    -29 1 5 0.12
    -29 1 5 -0.21
    27 -1 -5 0.64
    27 -1 -5 -0.03
    27 -1 -5 0.23
    -27 -1 5 -0.04
    -27 -1 5 -0.44
    27 1 -5 -0.05
    27 1 -5 0.07
    -27 1 5 -0.02
    27 1 -5 0.33
    -27 1 5 -0.14
    25 -1 -5 0.09
    -25 -1 5 0.14
    -25 -1 5 0.28
    25 -1 -5 0.49
    25 -1 -5 -0.1
    -25 1 5 0.5
    25 1 -5 0.82
    -25 1 5 0.39
    25 1 -5 0.06
    -25 1 5 0.34
    25 1 -5 0.5
    -23 -1 5 3.86
    23 -1 -5 2.81
    23 -1 -5 3.32
    -23 -1 5 2.77
    23 -1 -5 3.64
    23 1 -5 3.14
    -23 1 5 3.64
    -23 1 5 3.81
    -23 1 5 3.67
    23 1 -5 3.47
    23 1 -5 2.51
    21 -1 -5 0.11
    21 -1 -5 -0.18
    -21 -1 5 0.28
    -21 -1 5 0.13
    21 -1 -5 0.09
    21 -1 -5 0.11
    -21 -1 5 0.28
    -21 1 5 -0.07
    -21 1 5 0.15
    -21 1 5 0.1
    21 1 -5 -0.22
    -21 1 5 0.4
    21 1 -5 0
    21 1 -5 0.23
    -19 -1 5 1.28
    -19 -1 5 2.18
    19 -1 -5 1.99
    -19 -1 5 1.23
    19 -1 -5 2.06
    19 -1 -5 2.19
    19 -1 -5 1.29
    -19 1 5 1.8
    -19 1 5 1.77
    19 1 -5 1.61
    19 1 -5 1.31
    19 1 -5 1.92
    -19 1 5 1.28
    -19 1 5 1.92
    17 -1 -5 -0.02
    17 -1 -5 -0.05
    -17 -1 5 0.03
    17 -1 -5 0.03
    17 -1 -5 0.05
    -17 -1 5 -0.03
    -17 -1 5 0.23
    17 1 -5 0.02
    17 1 -5 -0.03
    -17 1 5 -0.13
    -17 1 5 0.03
    17 1 -5 0.1
    -17 1 5 -0.15
    -17 1 5 0.1
    15 -1 -5 0.1
    15 -1 -5 0.01
    15 -1 -5 -0.03
    -15 -1 5 0.33
    15 -1 -5 0.08
    15 -1 -5 0.12
    -15 -1 5 -0.03
    -15 -1 5 0.09
    -15 1 5 0.06
    -15 1 5 0.01
    -15 1 5 0.17
    15 1 -5 0.03
    -15 1 5 0.06
    15 1 -5 0.03
    15 1 -5 -0.07
    13 -1 -5 9.92
    13 -1 -5 10.4
    13 -1 -5 9.81
    13 -1 -5 10.48
    -13 -1 5 9.44
    -13 -1 5 10.57
    -13 -1 5 9.81
    13 -1 -5 9.54
    -13 -1 5 10.04
    -13 1 5 10.02
    13 1 -5 9.65
    -13 1 5 10.32
    13 1 -5 9.26
    -13 1 5 9.64
    13 1 -5 9.64
    13 1 -5 9.99
    -13 1 5 10.15
    -11 -1 5 0.55
    11 -1 -5 0.95
    11 -1 -5 0.49
    -11 -1 5 0.61
    -11 -1 5 0.66
    11 -1 -5 1.19
    11 -1 -5 0.7
    11 -1 -5 0.62
    -11 -1 5 0.73
    -11 -1 5 0.68
    -11 1 5 0.67
    11 1 -5 0.52
    -11 1 5 0.66
    -11 1 5 0.45
    11 1 -5 0.37
    -11 1 5 0.82
    11 1 -5 0.45
    11 1 -5 0.63
    11 1 -5 0.59
    9 -1 -5 11.15
    9 -1 -5 10.93
    9 -1 -5 10.43
    9 -1 -5 9.85
    -9 -1 5 10.94
    9 -1 -5 10.87
    -9 -1 5 10.62
    -9 -1 5 10.61
    -9 -1 5 10.64
    -9 -1 5 10.13
    -9 -1 5 11.56
    -9 1 5 10.6
    9 1 -5 11.09
    -9 1 5 10.68
    9 1 -5 11.28
    9 1 -5 10.36
    9 1 -5 10.41
    -9 1 5 9.96
    -9 1 5 10.18
    -9 1 5 10.53
    9 1 -5 11.02
    -7 -1 5 34.13
    7 -1 -5 34.72
    -7 -1 5 33.95
    -7 -1 5 34.17
    -7 -1 5 34.71
    7 -1 -5 35.15
    -7 -1 5 34.74
    7 -1 -5 34.32
    7 -1 -5 33.17
    -7 -1 5 33.44
    7 -1 -5 33.32
    7 -1 -5 34.94
    -7 1 5 33.32
    7 1 -5 32.7
    -7 1 5 33.54
    -7 1 5 34.26
    -7 1 5 35.27
    -7 1 5 33.79
    7 1 -5 32.94
    -7 1 5 35.65
    -7 1 5 33.51
    7 1 -5 35.64
    7 1 -5 33.01
    7 1 -5 33.21
    7 1 -5 34.02
    5 -1 -5 20.99
    -5 -1 5 20.74
    5 -1 -5 21.35
    5 -1 -5 20.79
    -5 -1 5 20.55
    5 -1 -5 20.76
    -5 -1 5 21.5
    -5 -1 5 20.99
    5 -1 -5 22.1
    5 -1 -5 21.22
    -5 -1 5 20.3
    -5 -1 5 21.25
    -5 -1 5 21.02
    5 -1 -5 22.21
    5 1 -5 21.52
    -5 1 5 21.35
    -5 1 5 21.31
    -5 1 5 21
    5 1 -5 21.09
    -5 1 5 21.59
    5 1 -5 21.1
    -5 1 5 20.52
    -5 1 5 21.54
    5 1 -5 20.97
    5 1 -5 20.44
    3 -1 -5 21.67
    -3 -1 5 21.45
    -3 -1 5 20.92
    3 -1 -5 21.46
    -3 -1 5 20.78
    3 -1 -5 21.11
    3 -1 -5 22.42
    -3 -1 5 20.82
    -3 -1 5 21.7
    3 -1 -5 21.58
    3 -1 -5 20.83
    3 1 -5 21.64
    -3 1 5 22.3
    -3 1 5 21.3
    -3 1 5 22.04
    3 1 -5 20.89
    3 1 -5 21.86
    3 1 -5 21.1
    -3 1 5 21.77
    -3 1 5 21.52
    3 1 -5 21.81
    3 1 -5 21.11
    -3 1 5 22.09
    1 -1 -5 107.81
    1 -1 -5 105.65
    1 -1 -5 111.21
    -1 -1 5 106.87
    1 -1 -5 105.69
    -1 -1 5 111.93
    -1 -1 5 107.02
    -1 -1 5 105.81
    -1 -1 5 104.79
    -1 -1 5 110.1
    1 -1 -5 106.81
    1 -1 -5 106.08
    1 1 -5 109.29
    -1 1 5 109.7
    1 1 -5 110.26
    1 1 -5 102.22
    -1 1 5 105.01
    1 1 -5 106.83
    1 1 -5 107.23
    -1 1 5 109.75
    1 1 -5 111.48
    -1 1 5 105.22
    -1 1 5 110.11
    -1 1 5 108.34
    1 -1 5 33.67
    -1 -1 -5 31.34
    -1 -1 -5 32.14
    1 -1 5 31.22
    -1 -1 -5 30.87
    1 -1 5 31
    1 -1 5 31.58
    1 -1 5 31.69
    -1 -1 -5 32.13
    -1 -1 -5 30.25
    1 -1 5 32.65
    1 1 5 31.26
    1 1 5 31.08
    1 1 5 32.24
    1 1 5 32.94
    -1 1 -5 30.25
    -1 1 -5 30.47
    -1 1 -5 30.85
    1 1 5 31.43
    1 1 5 31.78
    -1 1 -5 30.84
    -1 1 -5 32.43
    -1 1 -5 31.74
    -1 1 -5 31.24
    -3 -1 -5 11.64
    3 -1 5 11.92
    3 -1 5 11.32
    -3 -1 -5 11.42
    3 -1 5 12.46
    -3 -1 -5 11.67
    3 -1 5 11.23
    3 -1 5 11.83
    -3 -1 -5 11.01
    3 -1 5 9.85
    3 1 5 11.12
    -3 1 -5 11.67
    -3 1 -5 11.08
    -3 1 -5 11.55
    -3 1 -5 12.48
    3 1 5 13.51
    -3 1 -5 12.08
    3 1 5 11.54
    -3 1 -5 11.51
    3 1 5 11.83
    3 1 5 11.13
    -3 1 -5 11.91
    5 -1 5 0.18
    5 -1 5 -0.08
    5 -1 5 0.06
    -5 -1 -5 0.17
    5 -1 5 0.08
    -5 -1 -5 0.19
    -5 -1 -5 0.11
    -5 -1 -5 0.05
    5 -1 5 0.14
    -5 -1 -5 0.23
    -5 1 -5 0.19
    5 1 5 0.11
    -5 1 -5 -0.05
    -5 1 -5 0.23
    5 1 5 0.15
    5 1 5 -0.1
    5 1 5 0.15
    5 1 5 0.22
    -5 1 -5 0
    -5 1 -5 0.1
    7 -1 5 0.11
    7 -1 5 0.15
    -7 -1 -5 0.29
    7 -1 5 0.23
    7 -1 5 0.47
    -7 -1 -5 0.48
    -7 -1 -5 0.4
    7 -1 5 0.45
    7 1 5 0.41
    -7 1 -5 0.25
    7 1 5 0.29
    7 1 5 0.29
    7 1 5 0.19
    7 1 5 0.51
    9 -1 5 0.07
    -9 -1 -5 0.17
    9 -1 5 0.05
    9 -1 5 -0.07
    9 -1 5 0.15
    9 -1 5 0.03
    -9 1 -5 0.06
    9 1 5 0.11
    9 1 5 0.03
    9 1 5 -0.11
    -9 1 -5 0.03
    9 1 5 -0.13
    -9 1 -5 0.07
    11 -1 5 0.54
    11 -1 5 0.95
    -11 -1 -5 0.68
    11 -1 5 1.01
    11 -1 5 0.76
    11 -1 5 0.51
    -11 -1 -5 0.63
    11 1 5 1.06
    11 1 5 0.99
    -11 1 -5 0.86
    -11 1 -5 0.84
    -11 1 -5 1.01
    11 1 5 0.99
    11 1 5 0.49
    -13 -1 -5 0.33
    13 -1 5 0.23
    13 -1 5 0.19
    13 -1 5 0.46
    13 -1 5 0.21
    -13 -1 -5 0.44
    13 1 5 0.15
    -13 1 -5 0.28
    -13 1 -5 0.42
    13 1 5 0.05
    13 1 5 -0.18
    -13 1 -5 0.27
    13 1 5 0.33
    -15 -1 -5 -0.18
    15 -1 5 -0.13
    15 -1 5 -0.04
    -15 -1 -5 -0.05
    -15 -1 -5 -0.25
    15 -1 5 -0.07
    15 -1 5 0.01
    -15 1 -5 -0.03
    -15 1 -5 -0.26
    15 1 5 -0.02
    15 1 5 -0.25
    15 1 5 -0.01
    15 1 5 -0.12
    -17 -1 -5 0.49
    17 -1 5 0.22
    -17 -1 -5 0.47
    17 -1 5 0.58
    17 -1 5 0.32
    17 1 5 0.73
    -17 1 -5 0.67
    -17 1 -5 0.71
    17 1 5 0.14
    17 1 5 0.8
    19 -1 5 -0.37
    19 -1 5 -0.05
    19 -1 5 -0.28
    -19 -1 -5 0.38
    -19 -1 -5 -0.03
    19 1 5 0.32
    -19 1 -5 -0.09
    19 1 5 0.27
    19 1 5 0.08
    21 -1 5 0.75
    21 -1 5 0.55
    -21 -1 -5 0.85
    -21 -1 -5 1.16
    21 -1 5 0.57
    21 1 5 0.59
    21 1 5 0.65
    -21 1 -5 0.8
    21 1 5 0.66
    23 -1 5 -0.38
    23 -1 5 -0.39
    -23 -1 -5 0.13
    23 -1 5 0.1
    23 1 5 0.27
    23 1 5 0.1
    -23 1 -5 -0.02
    23 1 5 -0.06
    25 -1 5 0.24
    25 -1 5 -0.04
    -25 -1 -5 -0.06
    25 -1 5 0.95
    25 1 5 0.48
    25 1 5 -0.34
    -25 1 -5 -0.19
    25 1 5 -0.16
    30 -2 -5 0.29
    30 -2 -5 0.66
    30 -2 -5 0.07
    -30 -2 5 0.38
    30 2 -5 0.53
    -30 2 5 0.08
    30 2 -5 0.14
    -30 2 5 0.39
    28 -2 -5 0.14
    28 -2 -5 -0.5
    28 -2 -5 0.38
    -28 -2 5 0.67
    -28 -2 5 0.04
    28 2 -5 0.19
    28 2 -5 0.01
    -28 2 5 0.19
    -28 2 5 0.57
    26 -2 -5 0
    26 -2 -5 0.09
    -26 -2 5 0.13
    26 -2 -5 0.06
    -26 -2 5 0.08
    26 2 -5 0.03
    26 2 -5 -0.07
    -26 2 5 -0.03
    26 2 -5 0.31
    -26 2 5 0.18
    24 -2 -5 0.46
    -24 -2 5 1.4
    24 -2 -5 1.13
    24 -2 -5 1.04
    -24 -2 5 0.69
    24 2 -5 0.42
    -24 2 5 0.51
    -24 2 5 0.98
    24 2 -5 0.9
    -24 2 5 0.91
    24 2 -5 0.91
    22 -2 -5 4.13
    -22 -2 5 4.47
    -22 -2 5 2.93
    22 -2 -5 3.95
    -22 -2 5 4.9
    22 -2 -5 4.32
    22 2 -5 4.07
    -22 2 5 4.64
    -22 2 5 3.55
    -22 2 5 3.8
    22 2 -5 4.46
    22 2 -5 5.55
    20 -2 -5 3.59
    -20 -2 5 3.61
    20 -2 -5 4.05
    -20 -2 5 4.33
    -20 -2 5 2.02
    20 -2 -5 2.99
    20 -2 -5 3.46
    20 2 -5 3.63
    20 2 -5 3.41
    20 2 -5 3.19
    -20 2 5 2.71
    -20 2 5 2.84
    -20 2 5 2.71
    -20 2 5 2.8
    18 -2 -5 24.63
    -18 -2 5 23.86
    -18 -2 5 23.68
    18 -2 -5 24.67
    18 -2 -5 24.92
    18 -2 -5 25.53
    -18 -2 5 24.7
    -18 2 5 23.38
    -18 2 5 24.89
    -18 2 5 25.97
    18 2 -5 25.1
    18 2 -5 26.07
    -18 2 5 23.54
    18 2 -5 25.77
    16 -2 -5 1.37
    -16 -2 5 2.02
    16 -2 -5 1.5
    16 -2 -5 1.75
    -16 -2 5 1.8
    -16 -2 5 1.34
    16 -2 -5 1.39
    16 -2 -5 1.65
    16 2 -5 1.64
    -16 2 5 1.26
    16 2 -5 1.48
    -16 2 5 1.51
    16 2 -5 1.81
    -16 2 5 1.87
    -16 2 5 1.7
    14 -2 -5 1.58
    14 -2 -5 1.42
    14 -2 -5 1.55
    -14 -2 5 1.65
    14 -2 -5 1.82
    -14 -2 5 1.45
    -14 -2 5 1.52
    -14 -2 5 1.75
    14 -2 -5 1.69
    14 2 -5 1.62
    14 2 -5 1.56
    -14 2 5 1.52
    -14 2 5 1.55
    -14 2 5 1.71
    -14 2 5 1.86
    14 2 -5 1.38
    12 -2 -5 3.35
    -12 -2 5 3.4
    12 -2 -5 3.77
    12 -2 -5 3.41
    -12 -2 5 3.32
    -12 -2 5 3.57
    -12 -2 5 3.23
    -12 -2 5 3.26
    12 -2 -5 3.58
    12 -2 -5 3.36
    12 2 -5 3.25
    12 2 -5 3.36
    -12 2 5 3.04
    12 2 -5 3.16
    -12 2 5 3.18
    -12 2 5 3.49
    -12 2 5 3.47
    10 -2 -5 0.46
    10 -2 -5 0.24
    -10 -2 5 0.28
    10 -2 -5 0.48
    -10 -2 5 0.31
    -10 -2 5 0.46
    10 -2 -5 0.5
    -10 -2 5 0.43
    10 -2 -5 0.55
    -10 -2 5 0.36
    10 -2 -5 0.38
    10 2 -5 0.26
    -10 2 5 0.49
    -10 2 5 0.52
    10 2 -5 0.42
    -10 2 5 0.41
    10 2 -5 0.42
    10 2 -5 0.34
    -10 2 5 0.3
    8 -2 -5 9.04
    8 -2 -5 9.88
    8 -2 -5 10
    -8 -2 5 9.96
    -8 -2 5 9.51
    -8 -2 5 10.22
    8 -2 -5 9.71
    8 -2 -5 9.78
    8 -2 -5 9.36
    -8 -2 5 9.35
    -8 -2 5 10.21
    8 -2 -5 10.41
    -8 -2 5 10.02
    8 2 -5 9.89
    8 2 -5 9.28
    8 2 -5 9.97
    -8 2 5 9.78
    8 2 -5 10.16
    -8 2 5 10.01
    -8 2 5 9.37
    -8 2 5 9.5
    -8 2 5 9.94
    -8 2 5 9.92
    -8 2 5 9.43
    -6 -2 5 22.54
    -6 -2 5 21.97
    6 -2 -5 22.44
    -6 -2 5 23.78
    6 -2 -5 22.87
    -6 -2 5 22.28
    6 -2 -5 21.23
    -6 -2 5 23.15
    6 -2 -5 23
    -6 -2 5 22.32
    6 -2 -5 22.44
    6 -2 -5 22.94
    6 -2 -5 22.75
    6 -2 -5 22.89
    -6 2 5 22.49
    -6 2 5 22.78
    6 2 -5 21.95
    6 2 -5 22.37
    6 2 -5 23.08
    -6 2 5 22.22
    6 2 -5 22.61
    -6 2 5 21.53
    6 2 -5 22.25
    -6 2 5 22.36
    -6 2 5 22.88
    6 2 -5 23.31
    -6 2 5 23.15
    6 2 -5 21.19
    4 -2 -5 1.33
    -4 -2 5 1.66
    -4 -2 5 1.18
    -4 -2 5 1.6
    -4 -2 5 1.07
    -4 -2 5 1.32
    -4 -2 5 1.72
    4 -2 -5 1.23
    4 -2 -5 1.17
    -4 -2 5 1.54
    4 -2 -5 1.54
    -4 -2 5 1.54
    4 -2 -5 1.38
    4 -2 -5 1.67
    4 2 -5 1.5
    -4 2 5 1.42
    4 2 -5 1.4
    4 2 -5 1.38
    -4 2 5 1.37
    4 2 -5 1.8
    4 2 -5 1.4
    4 2 -5 1.35
    4 2 -5 1.07
    -4 2 5 1.48
    -4 2 5 1.75
    -4 2 5 1.46
    -4 2 5 1.14
    4 2 -5 1.35
    -2 -2 5 0.18
    2 -2 -5 0.26
    2 -2 -5 0.12
    -2 -2 5 0.35
    2 -2 -5 0.25
    2 -2 -5 0.2
    -2 -2 5 0.24
    -2 -2 5 0.16
    2 -2 -5 0.21
    -2 -2 5 0.12
    -2 -2 5 0.18
    2 -2 -5 0.22
    -2 2 5 0.16
    -2 2 5 0.19
    -2 2 5 0.15
    -2 2 5 0.28
    2 2 -5 0.31
    2 2 -5 0.08
    2 2 -5 0.23
    2 2 -5 0.29
    -2 2 5 0.35
    2 2 -5 0.11
    2 2 -5 0.16
    2 2 -5 0.24
    2 2 -5 0.22
    -2 2 5 0.24
    0 -2 5 6.58
    0 -2 -5 5.8
    0 -2 5 5.61
    0 -2 5 5.61
    0 -2 -5 5.5
    0 -2 5 5.52
    0 -2 5 5.44
    0 -2 -5 5.3
    0 -2 5 5.7
    0 -2 5 6.08
    0 -2 -5 5.68
    0 -2 -5 5.3
    0 2 5 6.05
    0 2 5 5.55
    0 2 5 5.93
    0 2 -5 5.81
    0 2 -5 6.2
    0 2 5 5.56
    0 2 -5 6
    0 2 -5 5.55
    0 2 5 6.04
    0 2 5 6.18
    -2 -2 -5 19.3
    2 -2 5 20.67
    2 -2 5 18.52
    2 -2 5 19.39
    -2 -2 -5 20.42
    -2 -2 -5 18.4
    2 -2 5 18.42
    2 -2 5 18.33
    -2 -2 -5 18.69
    -2 -2 -5 19.22
    2 -2 5 19.27
    -2 2 -5 18.87
    -2 2 -5 20.03
    -2 2 -5 19.85
    2 2 5 18.48
    2 2 5 18.88
    2 2 5 18.64
    2 2 5 18.97
    2 2 5 19.46
    -2 2 -5 19.99
    4 -2 5 4.37
    -4 -2 -5 4.03
    4 -2 5 4.27
    4 -2 5 4.38
    4 -2 5 4.16
    4 -2 5 4.07
    4 -2 5 3.74
    -4 -2 -5 4.61
    -4 -2 -5 4.56
    -4 -2 -5 3.61
    -4 -2 -5 4.75
    4 2 5 3.97
    -4 2 -5 4.53
    4 2 5 3.85
    4 2 5 4.47
    4 2 5 4.4
    -4 2 -5 4.61
    -4 2 -5 5
    -4 2 -5 3.69
    4 2 5 4.32
    6 -2 5 0.66
    6 -2 5 0.5
    6 -2 5 0.6
    -6 -2 -5 0.43
    -6 -2 -5 0.39
    -6 -2 -5 0.53
    -6 -2 -5 0.5
    6 -2 5 0.51
    6 -2 5 0.65
    6 -2 5 0.5
    6 2 5 0.43
    -6 2 -5 0.55
    -6 2 -5 0.7
    6 2 5 0.44
    6 2 5 0.38
    6 2 5 0.55
    -6 2 -5 0.67
    6 2 5 0.56
    8 -2 5 0.17
    8 -2 5 0.15
    8 -2 5 0.25
    8 -2 5 0.1
    -8 -2 -5 0.03
    -8 -2 -5 0.01
    8 -2 5 0.14
    -8 -2 -5 0.24
    8 -2 5 0.38
    8 2 5 0.11
    8 2 5 0.13
    -8 2 -5 0.2
    8 2 5 0.29
    8 2 5 0.23
    10 -2 5 -0.22
    10 -2 5 -0.12
    -10 -2 -5 -0.14
    -10 -2 -5 0.01
    10 -2 5 -0.17
    10 -2 5 -0.06
    10 -2 5 0.18
    10 -2 5 -0.03
    10 2 5 0.1
    10 2 5 -0.13
    10 2 5 0.06
    -10 2 -5 -0.06
    10 2 5 -0.03
    12 -2 5 0.1
    12 -2 5 0.03
    12 -2 5 0.18
    12 -2 5 0.19
    -12 -2 -5 0.21
    -12 -2 -5 -0.01
    12 -2 5 0.11
    -12 2 -5 0.2
    -12 2 -5 0.08
    12 2 5 0.19
    12 2 5 0.28
    12 2 5 0.07
    14 -2 5 0.06
    14 -2 5 -0.16
    14 -2 5 -0.04
    14 -2 5 -0.03
    14 -2 5 0.07
    -14 -2 -5 -0.19
    -14 -2 -5 -0.12
    -14 2 -5 -0.05
    -14 2 -5 -0.09
    14 2 5 -0.01
    14 2 5 -0.15
    14 2 5 0
    16 -2 5 3.97
    -16 -2 -5 2.83
    16 -2 5 3.07
    -16 -2 -5 2.67
    16 -2 5 3.49
    -16 2 -5 2.7
    -16 2 -5 3.35
    16 2 5 3.04
    16 2 5 2.53
    16 2 5 3.91
    18 -2 5 -0.47
    18 -2 5 0.24
    -18 -2 -5 0.15
    18 -2 5 -0.03
    -18 -2 -5 0.13
    18 2 5 -0.13
    18 2 5 -0.05
    18 2 5 -0.28
    -18 2 -5 -0.1
    -20 -2 -5 -0.13
    -20 -2 -5 -0.01
    20 -2 5 -0.11
    20 -2 5 -0.53
    20 -2 5 0.11
    -20 2 -5 -0.18
    20 2 5 -0.69
    20 2 5 0.13
    20 2 5 0.01
    22 -2 5 0.84
    22 -2 5 0.34
    -22 -2 -5 0.03
    22 -2 5 0.78
    -22 -2 -5 0.76
    22 2 5 0.31
    22 2 5 -0.41
    22 2 5 0.83
    -22 2 -5 0.59
    -24 -2 -5 0.17
    24 -2 5 0.85
    24 -2 5 0.55
    24 -2 5 0.7
    24 2 5 0.29
    -24 2 -5 0.91
    24 2 5 0.08
    29 -3 -5 -0.18
    29 -3 -5 0.01
    -29 -3 5 -0.27
    -29 -3 5 0.32
    29 -3 -5 -0.05
    29 3 -5 -0.2
    29 3 -5 0.57
    -29 3 5 -0.02
    -29 3 5 -0.05
    29 3 -5 -0.18
    27 -3 -5 0.47
    27 -3 -5 0.37
    -27 -3 5 0.5
    -27 -3 5 0.33
    27 -3 -5 0.53
    27 3 -5 0.45
    -27 3 5 0.6
    -27 3 5 0.78
    27 3 -5 0.28
    25 -3 -5 0.14
    25 -3 -5 0.18
    -25 -3 5 0
    -25 -3 5 0.25
    25 -3 -5 0.16
    25 3 -5 0.38
    25 3 -5 0
    -25 3 5 0.2
    -25 3 5 0.12
    25 3 -5 0.61
    -23 -3 5 3.86
    -23 -3 5 3.27
    23 -3 -5 4.12
    23 -3 -5 3.82
    -23 -3 5 3.73
    23 -3 -5 4.39
    23 3 -5 4.29
    -23 3 5 4.81
    -23 3 5 4.25
    23 3 -5 3.68
    23 3 -5 4.11
    21 -3 -5 1.29
    -21 -3 5 0.79
    -21 -3 5 0.88
    21 -3 -5 1.14
    -21 -3 5 0.64
    21 -3 -5 1.74
    -21 3 5 1.06
    21 3 -5 1.35
    21 3 -5 0.89
    -21 3 5 1.13
    -21 3 5 1.09
    21 3 -5 0.84
    -19 -3 5 4.79
    -19 -3 5 5
    19 -3 -5 4.66
    19 -3 -5 5.11
    -19 -3 5 4.71
    19 -3 -5 4.77
    19 -3 -5 4.72
    19 3 -5 5.29
    19 3 -5 4.79
    -19 3 5 4.56
    -19 3 5 4.53
    -19 3 5 4.7
    19 3 -5 5.14
    17 -3 -5 0.99
    17 -3 -5 1.74
    -17 -3 5 1.73
    -17 -3 5 2.15
    17 -3 -5 1.8
    17 -3 -5 1.61
    -17 -3 5 1.63
    17 -3 -5 1.53
    17 3 -5 1.13
    -17 3 5 2.33
    17 3 -5 2.35
    17 3 -5 1.88
    -17 3 5 2.12
    -17 3 5 2.26
    15 -3 -5 6.11
    15 -3 -5 6.49
    -15 -3 5 6.68
    -15 -3 5 6.5
    15 -3 -5 6.55
    -15 -3 5 6.4
    15 -3 -5 5.86
    -15 -3 5 6.69
    15 -3 -5 6.47
    15 3 -5 6.29
    -15 3 5 6.83
    -15 3 5 6.52
    15 3 -5 6.08
    -15 3 5 6.51
    15 3 -5 7.38
    -13 -3 5 2.81
    13 -3 -5 3.1
    -13 -3 5 2.55
    13 -3 -5 3.01
    -13 -3 5 2.85
    13 -3 -5 3.24
    -13 -3 5 3.57
    13 -3 -5 2.69
    13 -3 -5 3.28
    13 3 -5 2.69
    13 3 -5 1.95
    -13 3 5 2.58
    -13 3 5 3.43
    -13 3 5 3.22
    13 3 -5 3.2
    -11 -3 5 0.86
    11 -3 -5 0.79
    11 -3 -5 0.78
    -11 -3 5 1.05
    11 -3 -5 0.89
    11 -3 -5 0.8
    11 -3 -5 0.71
    -11 -3 5 0.95
    -11 -3 5 0.62
    -11 -3 5 0.72
    -11 3 5 0.89
    11 3 -5 0.57
    -11 3 5 0.7
    11 3 -5 0.85
    -11 3 5 0.93
    9 -3 -5 0.35
    9 -3 -5 0.35
    -9 -3 5 0.21
    -9 -3 5 0.22
    -9 -3 5 0.16
    9 -3 -5 0.2
    9 -3 -5 0.38
    9 -3 -5 0.45
    -9 -3 5 0.18
    -9 -3 5 0.07
    9 -3 -5 0.36
    -9 3 5 0.07
    9 3 -5 0.19
    9 3 -5 0.04
    -9 3 5 0.25
    9 3 -5 0.09
    -9 3 5 0.31
    -9 3 5 0.36
    -9 3 5 0.29
    -7 -3 5 12.76
    -7 -3 5 12.48
    7 -3 -5 13.1
    -7 -3 5 12.21
    7 -3 -5 12.96
    -7 -3 5 11.82
    7 -3 -5 12.68
    7 -3 -5 13.75
    -7 -3 5 12.41
    7 -3 -5 11.88
    7 -3 -5 12.73
    7 -3 -5 12.33
    -7 -3 5 13.01
    7 3 -5 13.64
    -7 3 5 12.76
    -7 3 5 13.61
    -7 3 5 11.87
    -7 3 5 12.1
    7 3 -5 13.18
    7 3 -5 12.15
    7 3 -5 12.58
    -7 3 5 13.23
    -7 3 5 13.04
    -7 3 5 13.25
    7 3 -5 12.23
    5 -3 -5 20.51
    5 -3 -5 21.58
    5 -3 -5 20.84
    -5 -3 5 20.69
    -5 -3 5 20.92
    5 -3 -5 21.01
    -5 -3 5 20.94
    -5 -3 5 19.99
    -5 -3 5 21.27
    5 -3 -5 22
    -5 -3 5 20.71
    5 -3 -5 20.7
    -5 -3 5 21.75
    5 -3 -5 21.84
    -5 3 5 21.09
    5 3 -5 21.64
    -5 3 5 21.56
    -5 3 5 20.97
    -5 3 5 21.3
    5 3 -5 19.87
    5 3 -5 20.89
    5 3 -5 20.72
    5 3 -5 20.36
    5 3 -5 20.56
    -5 3 5 21.34
    -5 3 5 20.19
    5 3 -5 20.45
    -3 -3 5 52.74
    -3 -3 5 52.74
    3 -3 -5 50.06
    3 -3 -5 49.06
    -3 -3 5 51.84
    3 -3 -5 53.11
    -3 -3 5 51.3
    3 -3 -5 51.57
    -3 -3 5 49.33
    3 -3 -5 53.55
    -3 -3 5 50.51
    -3 -3 5 48.97
    3 3 -5 49.67
    -3 3 5 49.25
    3 3 -5 50.37
    -3 3 5 52.17
    3 3 -5 52.14
    3 3 -5 50.95
    -3 3 5 51.43
    3 3 -5 50.48
    -3 3 5 51.52
    -3 3 5 51.59
    -3 3 5 51.3
    -3 3 5 50.48
    -1 -3 5 17.69
    -1 -3 5 17.93
    1 -3 -5 18.47
    -1 -3 5 17.41
    1 -3 -5 18.35
    1 -3 -5 18.16
    -1 -3 5 18.54
    1 -3 -5 19.03
    -1 -3 5 18.51
    1 -3 -5 17.39
    -1 -3 5 17.92
    1 3 -5 18.63
    1 3 -5 16.8
    -1 3 5 17.57
    -1 3 5 17.76
    -1 3 5 18.8
    -1 3 5 18.49
    -1 3 5 17.28
    -1 3 5 18.39
    -1 3 5 19.02
    1 3 -5 17.33
    1 -3 5 6.1
    1 -3 5 6.21
    1 -3 5 5.94
    1 -3 5 6.22
    -1 -3 -5 5.44
    -1 -3 -5 6.08
    1 -3 5 6.17
    1 -3 5 6.31
    -1 -3 -5 6.34
    -1 -3 -5 6.29
    1 -3 5 6.05
    -1 -3 -5 6.79
    1 3 5 6.31
    1 3 5 6.68
    1 3 5 5.91
    -1 3 -5 6.17
    -1 3 -5 6.33
    1 3 5 6.03
    -1 3 -5 6.02
    3 -3 5 0.17
    3 -3 5 0.17
    -3 -3 -5 0.33
    3 -3 5 0.17
    -3 -3 -5 0.15
    -3 -3 -5 0.08
    3 -3 5 0.13
    -3 -3 -5 0.35
    -3 -3 -5 0.09
    3 -3 5 0.36
    3 -3 5 0.4
    -3 3 -5 0.38
    3 3 5 0.1
    -3 3 -5 0.31
    3 3 5 0.27
    3 3 5 0.16
    -3 3 -5 0.17
    3 3 5 0.14
    3 3 5 0.14
    5 -3 5 4.59
    -5 -3 -5 4.32
    -5 -3 -5 4.03
    -5 -3 -5 3.5
    5 -3 5 3.75
    5 -3 5 3.62
    -5 -3 -5 3.78
    5 -3 5 3.99
    -5 -3 -5 3.66
    5 -3 5 3.49
    -5 3 -5 3.94
    5 3 5 4.41
    -5 3 -5 3.46
    -5 3 -5 3.74
    5 3 5 3.89
    5 3 5 3.73
    -7 -3 -5 0.28
    7 -3 5 0.2
    7 -3 5 0.17
    -7 -3 -5 0.54
    7 -3 5 0.43
    -7 -3 -5 0.28
    -7 -3 -5 0.22
    7 -3 5 0.34
    7 -3 5 0.37
    -7 3 -5 0.44
    -7 3 -5 0.35
    7 3 5 0.63
    7 3 5 0.3
    -7 3 -5 0.31
    7 3 5 0.33
    7 3 5 0.49
    -9 -3 -5 2.17
    -9 -3 -5 2.76
    9 -3 5 2.5
    9 -3 5 2.7
    -9 -3 -5 2.49
    9 -3 5 2.56
    9 -3 5 2.65
    9 -3 5 2.53
    -9 3 -5 2.53
    9 3 5 2.56
    9 3 5 2.13
    9 3 5 2.5
    11 -3 5 1
    11 -3 5 0.5
    11 -3 5 0.63
    -11 -3 -5 0.77
    11 -3 5 0.49
    11 -3 5 0.63
    11 3 5 0.57
    11 3 5 0.21
    11 3 5 0.32
    -11 3 -5 0.61
    13 -3 5 0.22
    -13 -3 -5 0.04
    13 -3 5 0.09
    13 -3 5 -0.06
    13 -3 5 0.08
    -13 -3 -5 0.1
    13 -3 5 0.19
    13 3 5 -0.01
    13 3 5 0.05
    13 3 5 -0.07
    -13 3 -5 0.09
    15 -3 5 -0.11
    -15 -3 -5 -0.03
    15 -3 5 -0.03
    15 -3 5 0
    15 -3 5 0.24
    -15 -3 -5 0.36
    15 3 5 -0.24
    15 3 5 -0.11
    -15 3 -5 -0.04
    15 3 5 -0.13
    -17 -3 -5 0.04
    17 -3 5 -0.07
    17 -3 5 -0.08
    17 -3 5 0.29
    -17 -3 -5 0.04
    -17 3 -5 0.3
    17 3 5 0.33
    17 3 5 0.21
    17 3 5 0.13
    19 -3 5 0.23
    -19 -3 -5 -0.21
    19 -3 5 -0.19
    -19 -3 -5 0.16
    19 -3 5 -0.14
    -19 3 -5 -0.12
    19 3 5 -0.15
    19 3 5 -0.09
    19 3 5 0.06
    -21 -3 -5 0.01
    -21 -3 -5 0.31
    21 -3 5 -0.1
    21 -3 5 0.24
    21 -3 5 -0.06
    -21 3 -5 0.43
    21 3 5 -0.7
    21 3 5 0.16
    21 3 5 0.13
    -23 -3 -5 -0.01
    23 -3 5 0.06
    23 -3 5 0.24
    23 -3 5 -0.16
    23 3 5 -0.25
    -23 3 -5 -0.16
    23 3 5 0.26
    -25 -3 -5 0.03
    25 -3 5 0.29
    25 -3 5 -0.37
    25 -3 5 0.24
    -25 3 -5 0.38
    25 3 5 0.36
    25 3 5 -0.03
    30 -4 -5 -0.24
    30 -4 -5 0.08
    30 -4 -5 -0.16
    -30 -4 5 -0.03
    -30 -4 5 -0.06
    30 4 -5 -0.1
    30 4 -5 -0.13
    -30 4 5 0
    -30 4 5 -0.13
    28 -4 -5 0.32
    -28 -4 5 0.17
    28 -4 -5 0.02
    28 -4 -5 0.07
    -28 -4 5 1.08
    28 4 -5 0.35
    -28 4 5 0.56
    28 4 -5 -0.02
    28 4 -5 0.12
    -28 4 5 -0.15
    26 -4 -5 0.03
    26 -4 -5 0.38
    26 -4 -5 0.63
    -26 -4 5 0.09
    -26 -4 5 0.29
    -26 4 5 -0.15
    26 4 -5 0.15
    26 4 -5 -0.39
    -26 4 5 0.21
    26 4 -5 0.43
    24 -4 -5 0.51
    24 -4 -5 0.29
    -24 -4 5 0.23
    -24 -4 5 0.49
    -24 -4 5 0.07
    24 -4 -5 0.58
    24 4 -5 0.44
    -24 4 5 0.33
    24 4 -5 -0.05
    24 4 -5 0.48
    -24 4 5 0.16
    22 -4 -5 0.14
    -22 -4 5 0.14
    -22 -4 5 0
    22 -4 -5 0.01
    22 -4 -5 0.33
    -22 -4 5 0.41
    22 4 -5 0.46
    -22 4 5 0.18
    22 4 -5 0.32
    -22 4 5 0.27
    22 4 -5 0.19
    22 4 -5 0.2
    -20 -4 5 0.29
    20 -4 -5 0.32
    20 -4 -5 0.14
    20 -4 -5 0.19
    -20 -4 5 0.23
    20 -4 -5 0.42
    -20 -4 5 0.31
    20 4 -5 0.67
    -20 4 5 0.33
    -20 4 5 0.28
    20 4 -5 0.41
    20 4 -5 0.01
    20 4 -5 0.28
    -18 -4 5 3.18
    18 -4 -5 3.47
    18 -4 -5 3.4
    18 -4 -5 2.38
    18 -4 -5 3.1
    -18 -4 5 2.83
    -18 -4 5 3.09
    18 -4 -5 3.16
    18 4 -5 3.87
    -18 4 5 2.64
    -18 4 5 3.65
    18 4 -5 3.08
    18 4 -5 2.73
    18 4 -5 3.94
    -16 -4 5 1.04
    -16 -4 5 1.07
    16 -4 -5 0.96
    16 -4 -5 0.84
    -16 -4 5 0.92
    16 -4 -5 0.98
    16 -4 -5 0.78
    -16 -4 5 0.78
    16 -4 -5 1.05
    16 4 -5 0.76
    -16 4 5 0.66
    16 4 -5 0.81
    16 4 -5 0.98
    -16 4 5 0.79
    16 4 -5 1.17
    -14 -4 5 5.11
    14 -4 -5 4.27
    14 -4 -5 4.38
    14 -4 -5 4.41
    -14 -4 5 4.85
    14 -4 -5 4.37
    -14 -4 5 4.6
    -14 -4 5 4.16
    14 -4 -5 4.42
    14 4 -5 4.65
    -14 4 5 4.32
    -14 4 5 4.25
    14 4 -5 4.46
    14 4 -5 5.3
    12 -4 -5 0.84
    -12 -4 5 0.54
    12 -4 -5 0.88
    -12 -4 5 0.57
    12 -4 -5 0.72
    12 -4 -5 0.78
    -12 -4 5 0.8
    -12 -4 5 0.57
    12 -4 -5 0.63
    -12 -4 5 0.77
    12 4 -5 0.78
    12 4 -5 1.17
    12 4 -5 0.49
    -12 4 5 0.71
    -12 4 5 0.96
    12 4 -5 0.73
    -10 -4 5 10.41
    -10 -4 5 10.22
    10 -4 -5 10.08
    -10 -4 5 9.5
    10 -4 -5 10.19
    10 -4 -5 10.21
    -10 -4 5 9.24
    -10 -4 5 9.57
    10 -4 -5 9.47
    10 -4 -5 8.71
    10 4 -5 10.16
    10 4 -5 9.86
    10 4 -5 9.88
    10 4 -5 9.9
    -10 4 5 10.02
    -8 -4 5 7.7
    -8 -4 5 7.91
    8 -4 -5 8.01
    8 -4 -5 7.19
    -8 -4 5 7.66
    8 -4 -5 7.13
    -8 -4 5 7.59
    8 -4 -5 8.24
    8 -4 -5 7.93
    -8 -4 5 7.89
    8 -4 -5 8.35
    8 4 -5 7.64
    8 4 -5 7.6
    -8 4 5 7.22
    8 4 -5 7.49
    -8 4 5 7.41
    8 4 -5 8
    8 4 -5 7.72
    -8 4 5 7.36
    -8 4 5 7.62
    -6 -4 5 0.93
    6 -4 -5 0.94
    6 -4 -5 1.13
    6 -4 -5 1.16
    -6 -4 5 0.88
    -6 -4 5 0.96
    -6 -4 5 0.74
    -6 -4 5 0.9
    -6 -4 5 0.68
    6 -4 -5 1.19
    6 -4 -5 0.97
    6 -4 -5 0.76
    6 4 -5 0.86
    6 4 -5 1.11
    6 4 -5 1.42
    -6 4 5 1.18
    6 4 -5 0.81
    -6 4 5 1.06
    -6 4 5 0.97
    -6 4 5 0.84
    6 4 -5 0.73
    4 -4 -5 8.15
    4 -4 -5 8.17
    -4 -4 5 8.1
    -4 -4 5 8.28
    -4 -4 5 7.66
    4 -4 -5 8
    -4 -4 5 8.38
    -4 -4 5 8.12
    4 -4 -5 8.53
    4 -4 -5 7.94
    -4 -4 5 7.89
    -4 -4 5 8
    -4 -4 5 6.91
    -4 4 5 7.91
    4 4 -5 8.32
    4 4 -5 8.56
    -4 4 5 8.35
    -4 4 5 8.28
    -4 4 5 8.25
    -4 4 5 8.77
    4 4 -5 8.13
    -2 -4 5 3.78
    2 -4 -5 3.39
    2 -4 -5 3.9
    -2 -4 5 4.08
    -2 -4 5 3.8
    -2 -4 5 3.45
    -2 -4 5 3.98
    2 -4 -5 3.53
    -2 -4 5 3.73
    2 -4 -5 3.18
    2 -4 -5 3.32
    -2 -4 5 3.84
    -2 4 5 3.74
    -2 4 5 3.54
    -2 4 5 3.92
    2 4 -5 3.51
    2 4 -5 3.41
    2 4 -5 3.76
    -2 4 5 3.97
    -2 4 5 3.88
    -2 4 5 3.71
    2 4 -5 3.7
    -2 4 5 3.74
    0 -4 -5 0.25
    0 -4 5 0.13
    0 -4 5 0.41
    0 -4 -5 0.27
    0 -4 -5 0.62
    0 -4 -5 0.34
    0 -4 -5 0.27
    0 -4 5 0.1
    0 -4 5 0.51
    0 4 -5 0.12
    0 4 5 0.21
    0 4 5 0.39
    0 4 -5 0.47
    0 4 5 0.22
    0 4 -5 0.21
    0 4 5 0.33
    -2 -4 -5 0.03
    2 -4 5 0.05
    -2 -4 -5 -0.07
    2 -4 5 0.01
    -2 -4 -5 0.02
    -2 -4 -5 -0.13
    -2 -4 -5 -0.23
    -2 -4 -5 -0.21
    -2 4 -5 -0.02
    2 4 5 -0.07
    -2 4 -5 0.01
    -2 4 -5 -0.04
    2 4 5 -0.17
    2 4 5 -0.02
    -4 -4 -5 2.12
    -4 -4 -5 2.24
    -4 -4 -5 2.25
    -4 -4 -5 2.05
    4 -4 5 2.64
    4 -4 5 1.79
    4 -4 5 2.11
    -4 -4 -5 2.48
    -4 -4 -5 2.26
    -4 4 -5 1.77
    4 4 5 1.36
    4 4 5 1.94
    -4 4 -5 2.1
    -4 4 -5 2.13
    -6 -4 -5 6.69
    6 -4 5 6.38
    -6 -4 -5 6.64
    -6 -4 -5 6.1
    6 -4 5 7.28
    6 -4 5 6.56
    -6 -4 -5 7.13
    6 -4 5 6.93
    6 4 5 6.59
    6 4 5 6.6
    -6 4 -5 6.22
    -6 4 -5 6.29
    -6 4 -5 6.1
    6 4 5 6.14
    -8 -4 -5 4.58
    8 -4 5 4.83
    -8 -4 -5 5.24
    8 -4 5 4.77
    -8 -4 -5 4.23
    8 -4 5 4.99
    8 -4 5 4.74
    -8 -4 -5 5.99
    -8 4 -5 5
    -8 4 -5 4.66
    8 4 5 5.53
    8 4 5 4.18
    -8 4 -5 4.48
    8 4 5 4.47
    10 -4 5 0.45
    10 -4 5 0.31
    10 -4 5 0.2
    10 -4 5 0.35
    10 -4 5 0.35
    -10 -4 -5 0.57
    -10 -4 -5 0.24
    -10 -4 -5 0.49
    -10 4 -5 0.53
    10 4 5 0.34
    10 4 5 0.18
    10 4 5 0.29
    12 -4 5 2.48
    -12 -4 -5 3
    12 -4 5 2.28
    12 -4 5 2.75
    12 -4 5 2.98
    12 -4 5 2.68
    12 4 5 2.52
    12 4 5 2.59
    12 4 5 2.82
    -12 4 -5 2.94
    14 -4 5 6.4
    14 -4 5 5.57
    14 -4 5 6.14
    -14 -4 -5 5.01
    14 -4 5 6.55
    14 -4 5 6.49
    -14 -4 -5 6.64
    14 4 5 6.53
    14 4 5 6.76
    14 4 5 6.48
    -14 4 -5 5.73
    16 -4 5 1.27
    -16 -4 -5 0.98
    -16 -4 -5 1.02
    16 -4 5 1.76
    16 -4 5 1.72
    16 4 5 1.45
    16 4 5 1.82
    16 4 5 1.45
    -16 4 -5 1.85
    18 -4 5 0.89
    18 -4 5 0.42
    18 -4 5 0.51
    -18 -4 -5 0.36
    -18 -4 -5 0.79
    18 4 5 0.65
    -18 4 -5 0.62
    18 4 5 0.26
    18 4 5 0.69
    -20 -4 -5 -0.21
    20 -4 5 0.23
    20 -4 5 0.03
    20 -4 5 -0.1
    -20 -4 -5 0.18
    20 4 5 -0.38
    -20 4 -5 -0.07
    20 4 5 -0.25
    22 -4 5 -0.5
    -22 -4 -5 0.05
    22 -4 5 0.16
    22 -4 5 0.12
    -22 -4 -5 0.15
    22 4 5 -0.14
    -22 4 -5 0.21
    22 4 5 -0.05
    24 -4 5 -0.16
    -24 -4 -5 -0.02
    24 -4 5 0.3
    24 -4 5 -0.52
    -24 4 -5 -0.21
    24 4 5 0.63
    24 4 5 0.47
    29 -5 -5 0.03
    -29 -5 5 0.16
    29 -5 -5 0.02
    29 -5 -5 0.03
    -29 -5 5 -0.13
    -29 5 5 0.27
    -29 5 5 0.15
    29 5 -5 0.25
    29 5 -5 -0.18
    27 -5 -5 0.59
    -27 -5 5 1.28
    27 -5 -5 1.27
    -27 -5 5 0.47
    27 -5 -5 0.69
    27 5 -5 0.95
    -27 5 5 0.35
    27 5 -5 0.36
    -27 5 5 0.71
    27 5 -5 0.58
    25 -5 -5 0.22
    -25 -5 5 0.22
    25 -5 -5 -0.13
    25 -5 -5 -0.14
    -25 -5 5 0.17
    25 5 -5 0.31
    25 5 -5 -0.01
    -25 5 5 0
    25 5 -5 -0.04
    -25 5 5 0.03
    -23 -5 5 0.06
    23 -5 -5 -0.09
    -23 -5 5 0.21
    -23 -5 5 0.13
    23 -5 -5 -0.04
    23 -5 -5 0.23
    -23 5 5 -0.04
    -23 5 5 -0.02
    23 5 -5 0.09
    23 5 -5 -0.13
    23 5 -5 0.19
    -21 -5 5 1.32
    21 -5 -5 1.52
    21 -5 -5 1.28
    21 -5 -5 0.7
    -21 -5 5 1.46
    -21 -5 5 1.6
    21 5 -5 1.1
    -21 5 5 0.9
    21 5 -5 1.4
    -21 5 5 1.81
    21 5 -5 1.28
    19 -5 -5 0.59
    -19 -5 5 0.58
    -19 -5 5 1.07
    19 -5 -5 0.19
    19 -5 -5 0.23
    -19 -5 5 0.52
    19 -5 -5 0.35
    -19 5 5 0.25
    19 5 -5 0.53
    19 5 -5 0.21
    19 5 -5 1.12
    -19 5 5 0.55
    17 -5 -5 6.09
    17 -5 -5 4.9
    17 -5 -5 4.87
    -17 -5 5 5.51
    17 -5 -5 5
    -17 -5 5 5.27
    -17 -5 5 4.73
    17 -5 -5 5.26
    -17 -5 5 5.2
    17 5 -5 5.76
    -17 5 5 5.12
    17 5 -5 5.57
    17 5 -5 4.97
    -17 5 5 4.7
    17 5 -5 4.6
    15 -5 -5 12.21
    -15 -5 5 12.27
    -15 -5 5 13.16
    15 -5 -5 13.32
    15 -5 -5 11.36
    15 -5 -5 12.2
    15 -5 -5 11.9
    -15 -5 5 12.18
    -15 -5 5 11.96
    15 5 -5 12.25
    15 5 -5 12.66
    -15 5 5 11.27
    15 5 -5 10.43
    15 5 -5 12.1
    -15 5 5 12.09
    13 -5 -5 1.34
    -13 -5 5 1.44
    -13 -5 5 1.21
    13 -5 -5 1.33
    13 -5 -5 1.1
    -13 -5 5 1.51
    13 -5 -5 0.97
    -13 -5 5 1.36
    13 -5 -5 1.13
    13 5 -5 1.35
    -13 5 5 1.56
    13 5 -5 1.19
    13 5 -5 1.29
    13 5 -5 1.03
    -13 5 5 1.26
    -11 -5 5 1.38
    11 -5 -5 1.26
    -11 -5 5 0.86
    -11 -5 5 1.12
    11 -5 -5 1.21
    11 -5 -5 1.4
    -11 -5 5 1.45
    11 -5 -5 1.31
    11 -5 -5 1.49
    -11 -5 5 1.17
    11 -5 -5 1.5
    11 5 -5 1.2
    11 5 -5 1.38
    11 5 -5 1.14
    -11 5 5 1.47
    11 5 -5 1.09
    11 5 -5 1.27
    9 -5 -5 18.65
    9 -5 -5 18.85
    9 -5 -5 19.17
    -9 -5 5 18.96
    9 -5 -5 18.16
    9 -5 -5 19.62
    -9 -5 5 19.5
    -9 -5 5 19.65
    -9 -5 5 18.61
    -9 -5 5 19.33
    9 -5 -5 18.25
    9 5 -5 18.96
    -9 5 5 19.59
    9 5 -5 19.23
    -9 5 5 19.58
    -9 5 5 18.56
    9 5 -5 18.45
    9 5 -5 19.68
    7 -5 -5 0.97
    7 -5 -5 0.9
    -7 -5 5 0.73
    -7 -5 5 0.75
    7 -5 -5 1.54
    -7 -5 5 0.41
    7 -5 -5 0.94
    -7 -5 5 0.96
    7 -5 -5 0.63
    7 -5 -5 0.65
    7 5 -5 1.08
    7 5 -5 1.1
    7 5 -5 1.01
    -7 5 5 1.26
    -7 5 5 0.93
    -7 5 5 0.91
    -5 -5 5 0.01
    5 -5 -5 0.14
    -5 -5 5 0.11
    -5 -5 5 0.12
    -5 -5 5 0.02
    5 -5 -5 -0.09
    5 -5 -5 0.03
    5 -5 -5 0.08
    5 -5 -5 -0.02
    5 5 -5 -0.02
    -5 5 5 -0.06
    5 5 -5 0.05
    -5 5 5 0.1
    5 5 -5 0.18
    5 5 -5 0.15
    3 -5 -5 1.42
    -3 -5 5 1.64
    -3 -5 5 1.35
    -3 -5 5 1.4
    -3 -5 5 1.44
    3 -5 -5 1.48
    3 -5 -5 1.45
    3 -5 -5 1.67
    3 -5 -5 1.46
    -3 -5 5 1.43
    3 5 -5 1.44
    3 5 -5 1.45
    3 5 -5 1.4
    -3 5 5 1.56
    -3 5 5 1.45
    3 5 -5 1.68
    1 -5 -5 18.3
    -1 -5 5 17.8
    -1 -5 5 16.66
    1 -5 -5 17.72
    1 -5 -5 17.38
    1 -5 -5 17.87
    1 -5 -5 17.62
    -1 5 5 17.8
    1 5 -5 17.63
    1 5 -5 17.3
    1 5 -5 18.52
    -1 5 5 17.57
    1 5 -5 17.01
    -1 5 5 18.39
    -1 -5 -5 0.75
    1 -5 5 1.08
    1 -5 5 0.72
    -1 -5 -5 0.97
    -1 -5 -5 1.13
    -1 -5 -5 0.84
    -1 -5 -5 0.76
    1 5 5 0.97
    1 5 5 1.03
    -1 5 -5 0.91
    -1 5 -5 0.85
    1 5 5 0.86
    -1 5 -5 0.62
    1 5 5 0.58
    3 -5 5 29.87
    -3 -5 -5 30.68
    -3 -5 -5 30.28
    -3 -5 -5 29.12
    -3 -5 -5 30.36
    -3 -5 -5 29.87
    3 -5 5 29.2
    3 5 5 29.99
    3 5 5 30.31
    3 5 5 30.85
    -3 5 -5 29.15
    -5 -5 -5 3.73
    5 -5 5 4.25
    5 -5 5 3.81
    -5 -5 -5 4.11
    -5 -5 -5 4.26
    -5 -5 -5 4.52
    -5 -5 -5 4.38
    -5 -5 -5 4.06
    -5 5 -5 3.86
    -5 5 -5 4.37
    5 5 5 4.43
    5 5 5 4.97
    5 5 5 3.57
    -7 -5 -5 -0.09
    -7 -5 -5 0.23
    -7 -5 -5 -0.02
    7 -5 5 0.14
    -7 -5 -5 0.2
    -7 5 -5 0.08
    -7 5 -5 0.35
    -7 5 -5 0.01
    7 5 5 0.37
    7 5 5 0.06
    -9 -5 -5 0.89
    -9 -5 -5 1.44
    9 -5 5 1.14
    -9 -5 -5 1.47
    9 -5 5 1.12
    9 -5 5 1.49
    -9 -5 -5 1.19
    -9 5 -5 1.32
    9 5 5 0.98
    9 5 5 1.22
    -9 5 -5 1.19
    11 -5 5 1.76
    11 -5 5 1.76
    11 -5 5 1.63
    -11 -5 -5 1.62
    -11 -5 -5 1.58
    11 -5 5 1.84
    -11 -5 -5 1.97
    11 5 5 1.57
    11 5 5 1.74
    11 5 5 1.45
    -11 5 -5 1.89
    -11 5 -5 2.09
    13 -5 5 1.27
    13 -5 5 0.97
    13 -5 5 0.96
    13 -5 5 1.11
    -13 -5 -5 1.07
    13 5 5 0.89
    13 5 5 1.34
    13 5 5 1.75
    -13 5 -5 1.19
    15 -5 5 0.28
    15 -5 5 -0.06
    -15 -5 -5 0.14
    15 -5 5 0.79
    15 -5 5 0.41
    -15 -5 -5 0.43
    -15 5 -5 0.19
    15 5 5 0.22
    15 5 5 0.39
    15 5 5 0.17
    -17 -5 -5 2.99
    17 -5 5 3.35
    -17 -5 -5 3.12
    17 -5 5 3.89
    17 -5 5 3.54
    -17 5 -5 3.82
    17 5 5 4.26
    17 5 5 2.54
    -19 -5 -5 -0.1
    19 -5 5 -0.06
    -19 -5 -5 -0.47
    19 -5 5 -0.16
    19 -5 5 -0.15
    19 5 5 -0.3
    19 5 5 -0.18
    -19 5 -5 0.06
    21 -5 5 0.35
    -21 -5 -5 0.11
    -21 -5 -5 0.5
    21 -5 5 1.46
    21 -5 5 0.88
    21 5 5 0.87
    21 5 5 0.96
    -21 5 -5 0.63
    23 -5 5 -0.08
    23 -5 5 -0.46
    -23 -5 -5 -0.1
    -23 -5 -5 -0.02
    -23 5 -5 0.06
    23 5 5 -0.1
    23 5 5 -0.08
    28 -6 -5 -0.22
    28 -6 -5 0
    -28 -6 5 -0.57
    -28 -6 5 0.17
    28 -6 -5 -0.14
    -28 6 5 0.37
    28 6 -5 0.33
    -28 6 5 0.34
    26 -6 -5 0.02
    26 -6 -5 0.11
    -26 -6 5 0.08
    26 -6 -5 -0.25
    -26 -6 5 0.42
    26 6 -5 -0.25
    -26 6 5 -0.06
    26 6 -5 0.12
    26 6 -5 -0.34
    -26 6 5 0.03
    -24 -6 5 0.81
    24 -6 -5 1.54
    -24 -6 5 0.81
    24 -6 -5 1.64
    24 -6 -5 0.91
    -24 -6 5 1.59
    -24 6 5 1.07
    -24 6 5 1.09
    24 6 -5 0.87
    24 6 -5 1.96
    24 6 -5 1.64
    -22 -6 5 0.17
    22 -6 -5 0.42
    22 -6 -5 0.46
    22 -6 -5 0.16
    -22 -6 5 0.47
    -22 -6 5 0.01
    22 6 -5 1.01
    22 6 -5 0.24
    -22 6 5 0.44
    22 6 -5 0.68
    -22 6 5 0.39
    -20 -6 5 0.51
    20 -6 -5 0.98
    20 -6 -5 0.5
    -20 -6 5 0.97
    -20 -6 5 0.59
    20 -6 -5 0.82
    -20 6 5 0.65
    20 6 -5 0.88
    20 6 -5 0.54
    20 6 -5 1.44
    -20 6 5 0.85
    18 -6 -5 0.61
    18 -6 -5 0.76
    -18 -6 5 0.65
    -18 -6 5 1.1
    -18 -6 5 0.94
    18 -6 -5 0.6
    18 -6 -5 1.2
    18 6 -5 0.96
    -18 6 5 0.68
    18 6 -5 1.18
    18 6 -5 0.9
    -18 6 5 0.8
    -16 -6 5 2.11
    -16 -6 5 2.14
    -16 -6 5 1.95
    16 -6 -5 1.96
    -16 -6 5 2.74
    16 -6 -5 2.13
    16 -6 -5 2.53
    16 -6 -5 1.81
    16 -6 -5 2.35
    16 6 -5 2.13
    16 6 -5 1.88
    16 6 -5 1.75
    -16 6 5 2.28
    16 6 -5 1.85
    14 -6 -5 -0.11
    -14 -6 5 -0.29
    14 -6 -5 0.02
    -14 -6 5 0.09
    14 -6 -5 0.02
    -14 -6 5 0.16
    14 -6 -5 0.16
    -14 -6 5 0.08
    14 -6 -5 -0.09
    14 6 -5 -0.12
    14 6 -5 0.14
    -14 6 5 0.02
    14 6 -5 -0.2
    14 6 -5 0.09
    12 -6 -5 6.31
    12 -6 -5 6.33
    12 -6 -5 6.09
    -12 -6 5 6.59
    12 -6 -5 6.39
    -12 -6 5 5.56
    -12 -6 5 6.18
    -12 -6 5 5.54
    -12 -6 5 6.76
    12 -6 -5 6.31
    12 6 -5 6.71
    -12 6 5 6.83
    12 6 -5 6.39
    12 6 -5 6.46
    12 6 -5 6.88
    10 -6 -5 5.85
    10 -6 -5 6.13
    10 -6 -5 6.09
    10 -6 -5 6.75
    -10 -6 5 5.71
    10 -6 -5 6.17
    10 -6 -5 5.89
    -10 -6 5 6.87
    -10 -6 5 6.67
    -10 -6 5 6.12
    -10 6 5 6.16
    -10 6 5 6.92
    10 6 -5 6.65
    -10 6 5 6.3
    10 6 -5 6.38
    10 6 -5 7.17
    10 6 -5 6.36
    -8 -6 5 10.3
    8 -6 -5 11.18
    8 -6 -5 10.52
    8 -6 -5 10.16
    8 -6 -5 10.36
    8 -6 -5 10.31
    8 -6 -5 10.57
    -8 -6 5 10.8
    -8 -6 5 11.03
    -8 -6 5 10.11
    -8 6 5 10.58
    8 6 -5 10.45
    8 6 -5 11.11
    -8 6 5 11
    8 6 -5 9.73
    -8 6 5 10.25
    -6 -6 5 0.15
    -6 -6 5 0.12
    6 -6 -5 0.22
    6 -6 -5 0.22
    -6 -6 5 0.2
    6 -6 -5 0.42
    6 -6 -5 0.01
    6 -6 -5 0.14
    6 -6 -5 0.11
    -6 -6 5 0.14
    -6 6 5 -0.01
    6 6 -5 0.01
    6 6 -5 0.09
    -6 6 5 0.07
    6 6 -5 0.28
    -6 6 5 0.13
    6 6 -5 0.14
    4 -6 -5 1.4
    -4 -6 5 1.7
    -4 -6 5 1.46
    -4 -6 5 1.43
    -4 -6 5 1.29
    4 -6 -5 1.29
    4 -6 -5 1.26
    4 -6 -5 1.68
    4 -6 -5 1.57
    -4 6 5 1.45
    4 6 -5 1.88
    -4 6 5 1.56
    4 6 -5 1.64
    4 6 -5 1.38
    -2 -6 5 1.78
    2 -6 -5 1.45
    2 -6 -5 1.88
    2 -6 -5 1.32
    -2 -6 5 1.35
    2 -6 -5 1.61
    2 -6 -5 1.66
    2 6 -5 1.72
    2 6 -5 1.5
    2 6 -5 1.36
    -2 6 5 1.59
    -2 6 5 1.76
    2 6 -5 1.57
    0 -6 -5 3.16
    0 -6 -5 3.68
    0 -6 5 2.93
    0 -6 -5 3.46
    0 -6 -5 2.9
    0 -6 -5 3.32
    0 -6 5 2.97
    0 6 5 2.93
    0 6 -5 2.49
    0 6 -5 3.6
    0 6 5 3.21
    -2 -6 -5 -0.11
    -2 -6 -5 -0.03
    -2 -6 -5 0.11
    -2 -6 -5 -0.11
    2 -6 5 0.08
    -2 -6 -5 0.01
    -2 6 -5 0.18
    2 6 5 -0.07
    2 6 5 -0.07
    2 6 5 -0.05
    -4 -6 -5 2.82
    4 -6 5 2.39
    -4 -6 -5 1.87
    -4 -6 -5 3.21
    -4 -6 -5 2.87
    -4 -6 -5 3.24
    4 6 5 3.49
    4 6 5 2.38
    4 6 5 2.83
    -4 6 -5 2.62
    6 -6 5 0.07
    -6 -6 -5 -0.08
    -6 -6 -5 0.44
    -6 -6 -5 0.18
    6 -6 5 0.1
    -6 -6 -5 0.21
    6 6 5 -0.16
    -6 6 -5 -0.01
    6 6 5 0.02
    6 6 5 0
    -8 -6 -5 4.86
    -8 -6 -5 4.35
    8 -6 5 4.38
    -8 -6 -5 5.23
    -8 -6 -5 4.1
    8 6 5 4.8
    8 6 5 4.5
    8 6 5 4.14
    -8 6 -5 4.68
    -10 -6 -5 2.18
    10 -6 5 2.92
    10 -6 5 2.85
    -10 -6 -5 2.64
    -10 -6 -5 2.41
    -10 -6 -5 2.43
    10 6 5 2.72
    10 6 5 2.4
    10 6 5 1.91
    12 -6 5 0.54
    -12 -6 -5 0.31
    12 -6 5 0.24
    -12 -6 -5 0.5
    -12 -6 -5 0.63
    12 -6 5 0.61
    12 -6 5 0.33
    12 6 5 0.53
    12 6 5 0.26
    -12 6 -5 0.61
    14 -6 5 3.74
    14 -6 5 3.5
    -14 -6 -5 3.27
    14 -6 5 3.98
    -14 -6 -5 3.65
    14 6 5 3.24
    14 6 5 3.21
    -14 6 -5 3.36
    16 -6 5 1.25
    -16 -6 -5 0.94
    16 -6 5 0.75
    -16 -6 -5 0.85
    16 -6 5 1.53
    16 6 5 0.74
    -16 6 -5 0.64
    16 6 5 0.58
    18 -6 5 0
    -18 -6 -5 0.27
    -18 -6 -5 -0.5
    18 -6 5 -0.1
    18 -6 5 -0.26
    18 6 5 0.08
    18 6 5 0.04
    -18 6 -5 0.22
    -20 -6 -5 0.21
    -20 -6 -5 0.28
    20 -6 5 -0.01
    20 -6 5 0.08
    20 6 5 0.15
    20 6 5 0.19
    -20 6 -5 -0.2
    -22 -6 -5 0.15
    22 -6 5 0.94
    -22 -6 -5 0.21
    22 -6 5 0.45
    22 6 5 0.3
    22 6 5 0.68
    -27 -7 5 -0.19
    27 -7 -5 0.01
    -27 -7 5 -0.01
    27 -7 -5 -0.07
    27 7 -5 -0.28
    -27 7 5 0.1
    -25 -7 5 0.04
    25 -7 -5 -0.14
    -25 -7 5 0.25
    25 -7 -5 -0.11
    25 -7 -5 0.17
    25 7 -5 0.13
    -25 7 5 0
    25 7 -5 -0.21
    -25 7 5 0.01
    -23 -7 5 -0.02
    23 -7 -5 -0.28
    23 -7 -5 -0.14
    23 -7 -5 -0.36
    -23 -7 5 0.37
    -23 -7 5 0.09
    -23 7 5 -0.06
    -23 7 5 0.04
    23 7 -5 0.06
    23 7 -5 -0.01
    23 7 -5 -0.14
    -21 -7 5 0.04
    -21 -7 5 0.19
    -21 -7 5 0.38
    21 -7 -5 0.66
    21 -7 -5 0.39
    21 -7 -5 0.55
    -21 7 5 0.3
    -21 7 5 0.2
    21 7 -5 0.42
    21 7 -5 0.4
    21 7 -5 0.32
    19 -7 -5 0.77
    19 -7 -5 0.59
    -19 -7 5 0.59
    -19 -7 5 0.22
    -19 -7 5 0.49
    -19 7 5 0.61
    19 7 -5 0.17
    19 7 -5 0.73
    19 7 -5 0.56
    -17 -7 5 0.88
    17 -7 -5 0.86
    17 -7 -5 0.67
    17 -7 -5 0.93
    -17 -7 5 1.14
    -17 -7 5 0.91
    17 -7 -5 0.99
    17 7 -5 1.36
    17 7 -5 0.84
    -17 7 5 0.8
    17 7 -5 0.77
    -15 -7 5 0.25
    15 -7 -5 -0.03
    15 -7 -5 -0.01
    15 -7 -5 -0.01
    -15 -7 5 0.05
    -15 -7 5 -0.05
    -15 -7 5 0.25
    15 -7 -5 0
    15 -7 -5 0.1
    -15 7 5 0.14
    15 7 -5 0.18
    15 7 -5 0.14
    15 7 -5 0.07
    15 7 -5 -0.2
    13 -7 -5 0.28
    13 -7 -5 0.31
    -13 -7 5 0.48
    -13 -7 5 -0.1
    -13 -7 5 0.26
    13 -7 -5 0.24
    -13 -7 5 -0.61
    13 -7 -5 0.14
    -13 -7 5 0.37
    13 -7 -5 0.35
    -13 7 5 0.46
    13 7 -5 0.76
    13 7 -5 0.49
    13 7 -5 0.48
    13 7 -5 -0.14
    -13 7 5 0.45
    -11 -7 5 0.14
    -11 -7 5 -0.24
    11 -7 -5 0.22
    -11 -7 5 0.45
    11 -7 -5 0.03
    11 -7 -5 0.09
    -11 -7 5 0.15
    11 -7 -5 0.39
    11 -7 -5 0.24
    11 -7 -5 0.24
    11 7 -5 0.44
    -11 7 5 -0.05
    11 7 -5 0.11
    -11 7 5 0.3
    11 7 -5 0.05
    -9 -7 5 0.02
    9 -7 -5 0
    -9 -7 5 0.13
    9 -7 -5 0.11
    -9 -7 5 0.03
    9 -7 -5 -0.06
    9 -7 -5 0.21
    9 -7 -5 -0.02
    9 -7 -5 0.12
    -9 -7 5 0.52
    -9 7 5 0
    -9 7 5 0.09
    9 7 -5 0.11
    9 7 -5 0.07
    9 7 -5 0.06
    -9 7 5 0.06
    7 -7 -5 -0.03
    -7 -7 5 0.36
    -7 -7 5 0.04
    7 -7 -5 0.14
    7 -7 -5 0.23
    7 -7 -5 0.2
    7 -7 -5 0.26
    -7 -7 5 0.1
    -7 -7 5 0.12
    7 -7 -5 0.17
    -7 7 5 0.16
    -7 7 5 0.14
    -7 7 5 0.05
    7 7 -5 -0.05
    7 7 -5 0.29
    7 7 -5 0.2
    5 -7 -5 0.24
    -5 -7 5 0.05
    -5 -7 5 0.01
    5 -7 -5 0.06
    5 -7 -5 0.21
    -5 -7 5 0.09
    -5 -7 5 0.06
    5 -7 -5 0.16
    5 -7 -5 0.16
    -5 7 5 -0.04
    5 7 -5 0.04
    5 7 -5 -0.08
    5 7 -5 0.1
    5 7 -5 0.11
    -5 7 5 0.08
    -5 7 5 0.01
    3 -7 -5 1.01
    3 -7 -5 0.91
    3 -7 -5 0.86
    3 -7 -5 1.14
    3 -7 -5 1.23
    -3 -7 5 0.89
    -3 7 5 0.74
    3 7 -5 1.18
    -3 7 5 1.13
    3 7 -5 0.68
    3 7 -5 0.99
    3 7 -5 0.86
    1 -7 -5 1.2
    1 -7 -5 0.98
    1 -7 -5 0.95
    -1 -7 5 1.27
    1 -7 -5 0.87
    1 -7 -5 0.95
    -1 -7 5 1.06
    -1 7 5 1.19
    1 7 -5 0.86
    1 7 -5 1.2
    -1 7 5 1.01
    -1 -7 -5 5.51
    -1 -7 -5 4.58
    -1 -7 -5 5.42
    -1 -7 -5 4.89
    -1 -7 -5 5.15
    -1 7 -5 4.82
    1 7 5 4.89
    1 7 5 5.71
    -1 7 -5 5.32
    -3 -7 -5 13.73
    -3 -7 -5 14.51
    -3 -7 -5 15.54
    -3 -7 -5 15.02
    -3 -7 -5 14.09
    -3 7 -5 13.45
    3 7 5 14.14
    3 7 5 15.14
    3 7 5 14.37
    -5 -7 -5 0.71
    -5 -7 -5 0.38
    -5 -7 -5 0.53
    -5 -7 -5 0.09
    -5 -7 -5 0.65
    5 7 5 0.25
    5 7 5 0.41
    -5 7 -5 0.18
    5 7 5 0.38
    -7 -7 -5 0.15
    -7 -7 -5 0.11
    -7 -7 -5 0.17
    -7 -7 -5 -0.35
    7 7 5 -0.11
    7 7 5 0.09
    -7 7 -5 -0.16
    7 7 5 -0.1
    -9 -7 -5 0.87
    -9 -7 -5 1.11
    -9 -7 -5 0.33
    -9 -7 -5 0.71
    9 7 5 1.21
    9 7 5 0.81
    9 7 5 0.98
    -11 -7 -5 1.55
    11 -7 5 1.08
    -11 -7 -5 1.49
    -11 -7 -5 2.1
    11 7 5 1.93
    11 7 5 1.45
    13 -7 5 -0.26
    13 -7 5 -0.01
    13 -7 5 -0.02
    -13 -7 -5 0.14
    -13 -7 -5 -0.1
    13 7 5 -0.2
    13 7 5 0.19
    -15 -7 -5 1.29
    15 -7 5 1
    15 -7 5 0.91
    -15 -7 -5 0.85
    15 7 5 1.09
    15 7 5 0.84
    -17 -7 -5 0.53
    17 -7 5 0.88
    -17 -7 -5 0.65
    17 -7 5 0.47
    17 7 5 0.66
    17 7 5 0.56
    -19 -7 -5 0.37
    19 -7 5 0.16
    19 -7 5 0.14
    -19 -7 -5 0.13
    19 7 5 -0.04
    19 7 5 0.24
    21 -7 5 -0.04
    -21 -7 -5 -0.02
    -21 -7 -5 0.4
    21 -7 5 0.9
    21 7 5 0.09
    -26 -8 5 0.08
    26 -8 -5 0.21
    -26 -8 5 -0.32
    26 -8 -5 0.22
    26 8 -5 -0.16
    -24 -8 5 0.76
    -24 -8 5 0.47
    24 -8 -5 1.33
    24 -8 -5 0.9
    -24 -8 5 -0.05
    24 8 -5 0.36
    24 8 -5 1.54
    22 -8 -5 0.16
    -22 -8 5 0.25
    -22 -8 5 0.07
    22 -8 -5 -0.01
    -22 -8 5 -0.34
    22 8 -5 0.08
    22 8 -5 0.08
    -22 8 5 0.07
    -20 -8 5 0.31
    20 -8 -5 1.06
    -20 -8 5 1.09
    20 -8 -5 1.04
    20 -8 -5 1.51
    -20 -8 5 1.05
    20 8 -5 0.81
    -20 8 5 1
    20 8 -5 1.22
    18 -8 -5 0.13
    18 -8 -5 0.12
    18 -8 -5 -0.03
    -18 -8 5 -0.01
    -18 -8 5 0.19
    -18 -8 5 0.07
    18 8 -5 0.33
    -18 8 5 -0.09
    18 8 -5 -0.2
    18 8 -5 0.28
    18 8 -5 0.27
    16 -8 -5 2.17
    16 -8 -5 1.86
    -16 -8 5 2.02
    16 -8 -5 2.06
    -16 -8 5 1.77
    16 -8 -5 2.36
    -16 -8 5 1.34
    -16 8 5 2.09
    16 8 -5 2
    16 8 -5 2.48
    16 8 -5 2.25
    16 8 -5 1.94
    -14 -8 5 1.66
    -14 -8 5 1.45
    14 -8 -5 1.94
    14 -8 -5 2.25
    -14 -8 5 1.98
    14 -8 -5 2.26
    14 -8 -5 1.79
    -14 8 5 1.85
    14 8 -5 2.11
    14 8 -5 2.4
    14 8 -5 2.49
    12 -8 -5 1.88
    12 -8 -5 2.04
    12 -8 -5 2.67
    -12 -8 5 1.78
    -12 -8 5 2.16
    -12 -8 5 2
    -12 -8 5 1.77
    12 -8 -5 1.89
    12 -8 -5 1.4
    -12 8 5 1.97
    12 8 -5 2.19
    12 8 -5 2.13
    12 8 -5 2.15
    10 -8 -5 0.32
    10 -8 -5 -0.2
    10 -8 -5 0.16
    10 -8 -5 0.1
    -10 -8 5 0.1
    -10 -8 5 0.19
    10 -8 -5 0.08
    -10 -8 5 0.15
    10 -8 -5 0.02
    -10 -8 5 0.37
    -10 8 5 0.06
    10 8 -5 0.42
    10 8 -5 0.06
    -10 8 5 0.25
    -10 8 5 0.22
    10 8 -5 0.21
    8 -8 -5 -0.15
    -8 -8 5 0.01
    -8 -8 5 -0.07
    8 -8 -5 0.1
    8 -8 -5 0.04
    8 -8 -5 0.05
    -8 -8 5 0.01
    8 -8 -5 0.07
    8 -8 -5 0.08
    -8 -8 5 0.15
    -8 8 5 -0.13
    -8 8 5 0.07
    8 8 -5 0.2
    8 8 -5 -0.13
    8 8 -5 0.05
    -8 8 5 0.07
    6 -8 -5 3.56
    -6 -8 5 3.53
    6 -8 -5 2.93
    6 -8 -5 3.34
    -6 -8 5 2.99
    6 -8 -5 3.51
    6 -8 -5 3.48
    6 -8 -5 3.71
    -6 -8 5 3.57
    -6 -8 5 3.51
    -6 8 5 3.14
    6 8 -5 3.28
    6 8 -5 2.7
    6 8 -5 2.79
    6 8 -5 2.92
    -6 8 5 3.1
    -6 8 5 3.12
    4 -8 -5 12.14
    4 -8 -5 12.58
    4 -8 -5 12.68
    4 -8 -5 11.85
    -4 -8 5 11.81
    4 -8 -5 11.94
    -4 8 5 12.18
    4 8 -5 12.14
    -4 8 5 11.75
    4 8 -5 10.32
    4 8 -5 12.17
    4 8 -5 11.67
    2 -8 -5 6.19
    -2 -8 5 5.27
    2 -8 -5 5.33
    2 -8 -5 5.2
    2 -8 -5 5.07
    2 -8 -5 5.39
    -2 8 5 5.29
    2 8 -5 5.15
    2 8 -5 5.43
    -2 8 5 5.55
    0 -8 -5 0.55
    0 -8 -5 0.49
    0 -8 -5 0.53
    0 -8 -5 0.7
    0 -8 -5 0.91
    0 8 -5 0.39
    0 8 5 0.84
    0 8 -5 0.7
    0 8 5 0.51
    -2 -8 -5 4.23
    -2 -8 -5 3.84
    -2 -8 -5 3.77
    -2 -8 -5 4.15
    -2 -8 -5 4.13
    2 8 5 3.94
    -2 8 -5 4.21
    2 8 5 4.06
    -2 8 -5 4.22
    -4 -8 -5 1.59
    -4 -8 -5 1.35
    -4 -8 -5 0.99
    -4 -8 -5 1.39
    -4 -8 -5 1.47
    4 8 5 1.04
    4 8 5 1.47
    -4 8 -5 1.47
    -6 -8 -5 3.71
    -6 -8 -5 3.06
    -6 -8 -5 3.29
    -6 -8 -5 2.63
    6 8 5 2.96
    6 8 5 3.07
    6 8 5 2.81
    -6 8 -5 2.58
    -8 -8 -5 24.03
    -8 -8 -5 23.51
    -8 -8 -5 23.37
    8 8 5 23.69
    8 8 5 23.02
    8 8 5 23.24
    -10 -8 -5 1.07
    -10 -8 -5 0.96
    -10 -8 -5 0.82
    10 8 5 1.27
    10 8 5 1.23
    -12 -8 -5 0.65
    -12 -8 -5 0.65
    -12 -8 -5 0.91
    12 8 5 0.53
    12 8 5 0.87
    -14 -8 -5 -0.03
    14 -8 5 -0.06
    -14 -8 -5 0.2
    -14 -8 -5 -0.14
    14 8 5 -0.18
    14 8 5 -0.24
    16 -8 5 1.83
    16 -8 5 1.71
    -16 -8 -5 1.07
    -16 -8 -5 1.25
    16 8 5 1.97
    16 8 5 0.71
    18 -8 5 1.72
    -18 -8 -5 0.37
    18 -8 5 0.57
    -18 -8 -5 1.47
    18 8 5 1.12
    20 -8 5 -0.67
    -20 -8 -5 0.47
    -20 -8 -5 0.15
    20 -8 5 -0.12
    20 8 5 -0.03
    -25 -9 5 0.17
    -25 -9 5 -0.14
    25 -9 -5 -0.36
    25 -9 -5 -0.23
    25 9 -5 -0.1
    25 9 -5 0.12
    25 9 -5 0.1
    23 -9 -5 0.23
    -23 -9 5 0.02
    -23 -9 5 0.41
    -23 -9 5 -0.13
    23 -9 -5 0.04
    23 9 -5 0.11
    23 9 -5 -0.04
    23 9 -5 0.38
    -21 -9 5 -0.13
    -21 -9 5 -0.03
    21 -9 -5 0.27
    -21 -9 5 0.27
    21 -9 -5 0.7
    21 9 -5 -0.21
    21 9 -5 -0.05
    21 9 -5 0.1
    19 -9 -5 -0.12
    -19 -9 5 0.15
    -19 -9 5 -0.02
    -19 -9 5 -0.22
    19 -9 -5 0.16
    19 9 -5 0.07
    19 9 -5 -0.08
    19 9 -5 -0.08
    17 -9 -5 0.46
    -17 -9 5 0.52
    -17 -9 5 0.32
    -17 -9 5 0.32
    17 -9 -5 0.58
    17 9 -5 0.56
    17 9 -5 1.04
    17 9 -5 0.31
    -15 -9 5 0.29
    -15 -9 5 0.15
    15 -9 -5 0.4
    -15 -9 5 -0.24
    15 -9 -5 0.25
    15 -9 -5 0.63
    15 -9 -5 0.21
    15 9 -5 0.2
    15 9 -5 0.52
    15 9 -5 0.02
    -13 -9 5 0.35
    13 -9 -5 -0.03
    13 -9 -5 0.09
    13 -9 -5 0.12
    13 -9 -5 0.03
    -13 -9 5 -0.09
    13 9 -5 -0.08
    13 9 -5 0.3
    13 9 -5 0.1
    11 -9 -5 -0.14
    11 -9 -5 -0.25
    -11 -9 5 0.07
    -11 -9 5 -0.01
    11 -9 -5 -0.13
    -11 -9 5 -0.28
    11 -9 -5 -0.06
    11 -9 -5 -0.1
    11 9 -5 0.17
    11 9 -5 0.1
    11 9 -5 -0.04
    -11 9 5 0.04
    -9 -9 5 2.12
    -9 -9 5 1.83
    9 -9 -5 1.97
    9 -9 -5 1.98
    -9 -9 5 1.8
    9 -9 -5 2.18
    9 -9 -5 1.7
    9 -9 -5 1.78
    9 -9 -5 2.4
    9 9 -5 1.7
    9 9 -5 1.69
    -9 9 5 1.52
    9 9 -5 1.87
    -7 -9 5 0.22
    7 -9 -5 0.83
    7 -9 -5 0.79
    7 -9 -5 0.97
    -7 -9 5 0.83
    -7 -9 5 0.84
    7 -9 -5 0.64
    -7 -9 5 0.75
    7 -9 -5 0.43
    7 -9 -5 0.32
    -7 9 5 0.51
    -7 9 5 0.75
    7 9 -5 0.7
    -7 9 5 0.67
    7 9 -5 0.92
    7 9 -5 0.29
    5 -9 -5 2.09
    5 -9 -5 1.95
    -5 -9 5 1.5
    5 -9 -5 1.7
    5 -9 -5 1.69
    -5 -9 5 1.86
    -5 -9 5 1.58
    -5 -9 5 1.83
    5 -9 -5 1.82
    5 -9 -5 1.46
    -5 9 5 1.87
    -5 9 5 2.4
    5 9 -5 1.45
    5 9 -5 2.02
    5 9 -5 1.33
    3 -9 -5 1.24
    3 -9 -5 1.05
    3 -9 -5 0.91
    -3 -9 5 0.58
    3 -9 -5 1.01
    3 -9 -5 0.96
    -3 9 5 1.06
    3 9 -5 1.12
    3 9 -5 0.54
    -3 9 5 0.45
    1 -9 -5 1.19
    1 -9 -5 1.19
    1 -9 -5 1.16
    1 -9 -5 0.97
    1 -9 -5 1.33
    -1 9 5 0.59
    1 9 -5 1.57
    -1 9 5 1.05
    1 9 -5 0.69
    -1 -9 -5 3.31
    -1 -9 -5 3.22
    -1 -9 -5 3.58
    -1 -9 -5 2.95
    -1 -9 -5 3.38
    -1 9 -5 2.5
    -1 9 -5 2.97
    1 9 5 2.59
    1 9 5 3.3
    -3 -9 -5 0.72
    -3 -9 -5 0.55
    -3 -9 -5 0.35
    -3 -9 -5 0.5
    3 9 5 0.71
    -3 9 -5 0.45
    3 9 5 0.56
    -5 -9 -5 -0.03
    -5 -9 -5 0.2
    -5 -9 -5 0.29
    -5 9 -5 -0.02
    5 9 5 0.03
    5 9 5 -0.05
    -7 -9 -5 0.39
    -7 -9 -5 0.17
    -7 -9 -5 -0.15
    7 9 5 0.56
    7 9 5 0.2
    -7 9 -5 0.37
    -9 -9 -5 0.39
    -9 -9 -5 0.71
    -9 -9 -5 0.99
    9 9 5 0.75
    9 9 5 0.82
    9 9 5 0.67
    -11 -9 -5 0.27
    -11 -9 -5 0.29
    -11 -9 -5 0.56
    11 9 5 -0.11
    11 9 5 -0.25
    -13 -9 -5 0.53
    -13 -9 -5 0.63
    13 9 5 0.31
    -15 -9 -5 0.15
    -15 -9 -5 -0.08
    15 9 5 0.1
    -17 -9 -5 -0.11
    -17 -9 -5 -0.15
    17 -9 5 0.33
    17 9 5 0.24
    19 -9 5 0.53
    19 -9 5 0.5
    -19 -9 -5 0.48
    -19 -9 -5 0.28
    19 9 5 0.24
    22 -10 -5 0.81
    -22 -10 5 1.16
    22 -10 -5 1.28
    -22 -10 5 0.76
    -22 -10 5 -0.05
    22 10 -5 0.56
    22 10 -5 0.63
    22 10 -5 0.28
    20 -10 -5 1.23
    -20 -10 5 1.02
    20 -10 -5 1.33
    -20 -10 5 0.89
    -20 -10 5 1.26
    20 10 -5 1.86
    20 10 -5 1.81
    20 10 -5 1.47
    18 -10 -5 0.1
    -18 -10 5 0.23
    18 -10 -5 -0.11
    -18 -10 5 0.32
    -18 -10 5 -0.17
    18 10 -5 -0.03
    18 10 -5 0.2
    18 10 -5 0.14
    -16 -10 5 -0.01
    -16 -10 5 0.29
    16 -10 -5 -0.15
    -16 -10 5 -0.16
    16 -10 -5 -0.18
    16 10 -5 0.15
    16 10 -5 0.36
    16 10 -5 0.07
    14 -10 -5 -0.15
    14 -10 -5 -0.11
    -14 -10 5 0.09
    -14 -10 5 -0.15
    14 10 -5 -0.03
    14 10 -5 0.12
    14 10 -5 -0.2
    -12 -10 5 0.3
    12 -10 -5 0.3
    -12 -10 5 0.42
    12 10 -5 0.37
    12 10 -5 -0.14
    12 10 -5 0.38
    10 -10 -5 0.76
    10 -10 -5 0.85
    -10 -10 5 0.79
    -10 -10 5 0.76
    -10 10 5 0.64
    10 10 -5 0.75
    10 10 -5 0.32
    10 10 -5 0.74
    -8 -10 5 0.19
    -8 -10 5 0.13
    8 -10 -5 -0.03
    8 -10 -5 -0.06
    -8 -10 5 0.07
    8 -10 -5 -0.07
    8 10 -5 0.04
    8 10 -5 -0.31
    8 10 -5 -0.38
    -8 10 5 0.09
    -6 -10 5 0.39
    -6 -10 5 0.48
    6 -10 -5 0.3
    6 -10 -5 0.82
    6 -10 -5 0.62
    6 -10 -5 0.43
    -6 -10 5 0.56
    6 -10 -5 0.56
    -6 10 5 0.37
    6 10 -5 0.72
    6 10 -5 0.21
    -4 -10 5 1.37
    4 -10 -5 1.39
    4 -10 -5 1.74
    4 -10 -5 1.24
    4 -10 -5 1.57
    4 10 -5 0.83
    -4 10 5 1.09
    -4 10 5 1.17
    4 10 -5 1.27
    2 -10 -5 0.53
    2 -10 -5 0.3
    2 -10 -5 0.34
    2 -10 -5 0.06
    2 10 -5 0.21
    -2 10 5 0.41
    -2 10 5 0.35
    2 10 -5 0.56
    0 -10 -5 0.59
    0 -10 -5 0.35
    0 -10 -5 0.41
    0 -10 -5 0.34
    0 10 5 0.35
    0 10 -5 0.41
    0 10 5 0.4
    0 10 -5 0.49
    -2 -10 -5 0.49
    -2 -10 -5 1.08
    -2 -10 -5 0.51
    -2 10 -5 0.3
    2 10 5 0.63
    -2 10 -5 0.67
    2 10 5 0.55
    -4 -10 -5 0.05
    -4 -10 -5 -0.23
    -4 -10 -5 -0.14
    4 10 5 -0.1
    4 10 5 -0.07
    -4 10 -5 -0.02
    -6 -10 -5 0.19
    -6 -10 -5 0.27
    -6 -10 -5 -0.04
    6 10 5 0.01
    6 10 5 -0.06
    -6 10 -5 0.22
    -8 -10 -5 0.91
    -8 -10 -5 0.89
    -8 -10 -5 1.27
    8 10 5 0.8
    8 10 5 0.24
    -10 -10 -5 0.29
    -10 -10 -5 0.43
    -10 -10 -5 0.48
    10 10 5 0.54
    10 10 5 0.36
    -12 -10 -5 0.55
    -12 -10 -5 0.97
    12 10 5 0.87
    12 10 5 0.67
    -14 -10 -5 0.19
    -14 -10 -5 0.72
    -14 -10 -5 0.81
    14 10 5 0.44
    14 10 5 0.56
    -16 -10 -5 0.02
    -16 -10 -5 0.15
    16 10 5 -0.3
    16 10 5 -0.1
    -18 -10 -5 -0.08
    18 -10 5 0.03
    -18 -10 -5 0.09
    18 10 5 0.55
    21 -11 -5 -0.35
    -21 -11 5 0.05
    -21 -11 5 -0.36
    21 -11 -5 -0.3
    -21 -11 5 -0.25
    21 11 -5 -0.55
    21 11 -5 -0.8
    21 11 -5 -0.36
    -19 -11 5 0.05
    19 -11 -5 0.22
    -19 -11 5 0.49
    -19 -11 5 0.12
    19 -11 -5 0.15
    19 11 -5 0.81
    19 11 -5 0.72
    19 11 -5 0.65
    17 -11 -5 -0.11
    -17 -11 5 0.65
    -17 -11 5 0.31
    -17 -11 5 -0.05
    17 -11 -5 0.35
    17 11 -5 0.35
    17 11 -5 0.62
    17 11 -5 0.39
    15 -11 -5 0.45
    -15 -11 5 0.55
    -15 -11 5 0.42
    15 11 -5 0.91
    15 11 -5 0.56
    15 11 -5 1.11
    -13 -11 5 0.04
    -13 -11 5 -0.07
    13 11 -5 0.03
    13 11 -5 0.31
    13 11 -5 0.42
    -11 -11 5 0.22
    -11 -11 5 0.44
    11 -11 -5 0.42
    11 -11 -5 0.2
    11 11 -5 0.21
    11 11 -5 0.68
    11 11 -5 0.41
    -9 -11 5 0.66
    -9 -11 5 0.35
    -9 11 5 0.46
    9 11 -5 0.54
    9 11 -5 0.49
    9 11 -5 0.34
    7 -11 -5 1.42
    7 -11 -5 1.36
    -7 -11 5 1.55
    7 -11 -5 1.19
    -7 -11 5 1.33
    -7 -11 5 1.14
    -7 11 5 0.79
    7 11 -5 1.5
    7 11 -5 1.01
    -5 -11 5 0.65
    5 -11 -5 0.78
    5 -11 -5 0.57
    5 -11 -5 0.66
    5 -11 -5 0.86
    5 11 -5 0.69
    5 11 -5 0.77
    -5 11 5 0.9
    3 -11 -5 0.4
    3 -11 -5 0.56
    3 -11 -5 0.45
    3 -11 -5 0.26
    -3 11 5 0.2
    3 11 -5 0.25
    -3 11 5 0.37
    3 11 -5 0.24
    1 -11 -5 1.42
    1 -11 -5 0.77
    1 -11 -5 0.53
    1 11 -5 0.88
    1 11 -5 0.85
    -1 11 5 0.76
    -1 11 5 0.69
    -1 -11 -5 -0.47
    -1 -11 -5 0.06
    -1 -11 -5 0.01
    1 11 5 -0.19
    -1 11 -5 -0.03
    1 11 5 0.02
    -1 11 -5 -0.13
    -3 -11 -5 0.19
    -3 -11 -5 0.2
    -3 -11 -5 0.61
    3 11 5 0.47
    3 11 5 0.36
    -3 11 -5 0.32
    -5 -11 -5 1.76
    -5 -11 -5 1.7
    -5 -11 -5 1.11
    5 11 5 0.89
    5 11 5 1.29
    -5 11 -5 1.15
    -7 -11 -5 0.85
    -7 -11 -5 0.44
    -7 -11 -5 0.72
    7 11 5 0.39
    7 11 5 1.57
    -9 -11 -5 0.38
    -9 -11 -5 0.13
    -9 -11 -5 -0.33
    9 11 5 0.42
    9 11 5 0.1
    -11 -11 -5 -0.06
    -11 -11 -5 0.18
    11 11 5 0.53
    11 11 5 0.31
    -13 -11 -5 0.38
    -13 -11 -5 0.99
    -13 -11 -5 0.4
    13 11 5 0.29
    13 11 5 0.91
    -15 -11 -5 0.38
    -15 -11 -5 0.7
    15 11 5 -0.05
    15 11 5 0.32
    -18 -12 5 -0.38
    -18 -12 5 0.01
    -18 -12 5 0.28
    18 -12 -5 -0.05
    18 12 -5 0.56
    18 12 -5 0.48
    18 12 -5 0.14
    -16 -12 5 -0.31
    -16 -12 5 0.11
    -16 -12 5 0.33
    16 12 -5 0.11
    16 12 -5 0.01
    16 12 -5 -0.07
    -14 -12 5 0.18
    -14 -12 5 -0.6
    14 -12 -5 -0.02
    14 12 -5 0.03
    14 12 -5 -0.19
    14 12 -5 -0.05
    -12 -12 5 1.16
    -12 -12 5 0.95
    12 12 -5 1.18
    12 12 -5 0.9
    12 12 -5 1.44
    -10 -12 5 0.21
    10 -12 -5 1.04
    10 12 -5 0.57
    10 12 -5 0.53
    10 12 -5 0.49
    -10 12 5 0.12
    -8 -12 5 1.32
    8 -12 -5 0.94
    8 12 -5 0.68
    8 12 -5 1.26
    -8 12 5 1.04
    6 -12 -5 0.06
    -6 -12 5 -0.04
    6 -12 -5 0.41
    6 12 -5 -0.08
    6 12 -5 0.16
    -6 12 5 0.12
    4 -12 -5 0
    4 -12 -5 0.55
    -4 12 5 -0.03
    4 12 -5 0.02
    4 12 -5 -0.2
    2 -12 -5 0.2
    2 -12 -5 0.08
    2 12 -5 0.34
    2 12 -5 0.05
    -2 12 5 -0.22
    0 -12 -5 0.83
    0 -12 -5 1.15
    0 -12 -5 0.9
    0 12 5 0.25
    0 12 5 0.95
    0 12 -5 0.11
    0 12 -5 0.9
    -2 -12 -5 0.13
    -2 -12 -5 -0.02
    -2 -12 -5 0.22
    -2 12 -5 0.04
    2 12 5 -0.02
    2 12 5 -0.03
    -4 -12 -5 -0.02
    -4 -12 -5 0.75
    -4 -12 -5 0.47
    4 12 5 0.17
    4 12 5 0.17
    -6 -12 -5 0.79
    -6 -12 -5 0.6
    -6 -12 -5 0.65
    6 12 5 0.68
    6 12 5 0.64
    -8 -12 -5 2.94
    -8 -12 -5 1.8
    -8 -12 -5 3.78
    8 12 5 1.79
    8 12 5 2.94
    -10 -12 -5 0.21
    -10 -12 -5 0.41
    10 12 5 -0.09
    10 12 5 -0.24
    -12 -12 -5 0.1
    -12 -12 -5 -0.28
    12 12 5 0.02
    12 12 5 -0.03
    -15 -13 5 0.33
    -15 -13 5 0.31
    15 13 -5 -0.4
    15 13 -5 -0.46
    -13 -13 5 0.56
    13 13 -5 -0.12
    13 13 -5 0.03
    -11 -13 5 -0.21
    11 13 -5 0.33
    11 13 -5 0.39
    -9 -13 5 1.41
    9 -13 -5 2.16
    -9 13 5 1.92
    9 13 -5 2.04
    9 13 -5 1.46
    -7 -13 5 0.69
    7 -13 -5 0.52
    7 13 -5 -0.04
    -7 13 5 -0.02
    7 13 -5 -0.01
    5 -13 -5 0.46
    -5 -13 5 -0.31
    5 -13 -5 0.55
    -5 13 5 -0.13
    5 13 -5 -0.11
    5 13 -5 0.46
    3 -13 -5 0.2
    3 -13 -5 0.12
    3 13 -5 0.09
    3 13 -5 0.01
    -3 13 5 -0.31
    1 -13 -5 -0.53
    1 -13 -5 0.47
    -1 13 5 0.55
    1 13 -5 0.37
    1 13 -5 0.33
    -1 -13 -5 -0.12
    -1 -13 -5 0.13
    1 13 5 0.24
    -1 13 -5 -0.64
    -1 13 -5 0.5
    -3 -13 -5 0.13
    -3 -13 -5 0.23
    3 13 5 -0.11
    -5 -13 -5 0.45
    -5 -13 -5 -0.15
    5 13 5 0.01
    5 13 5 0.29
    -7 -13 -5 0.08
    -7 -13 -5 0.37
    -7 -13 -5 0.09
    7 13 5 0.35
    7 13 5 0.55
    -9 -13 -5 0.86
    -9 -13 -5 0.59
    9 13 5 0.34
    9 13 5 0.76
    -10 -14 5 0.19
    -8 -14 5 -0.25
    8 14 -5 0.5
    -8 14 5 0.08
    8 14 -5 0.59
    6 -14 -5 0.53
    -6 -14 5 0.11
    6 -14 -5 0.17
    6 14 -5 0.16
    6 14 -5 0.34
    -6 14 5 0.13
    4 -14 -5 1.14
    4 -14 -5 1.38
    4 14 -5 0.19
    -4 14 5 0.2
    4 14 -5 0.8
    2 -14 -5 0.17
    2 -14 -5 0.63
    2 14 -5 -0.1
    -2 14 5 0.21
    2 14 -5 0.31
    0 -14 -5 -0.27
    0 -14 -5 -0.39
    0 14 5 -0.05
    0 14 -5 -0.27
    -2 -14 -5 0.31
    -2 -14 -5 0.6
    2 14 5 0
    -4 -14 -5 0.54
    -4 -14 -5 0.7
    4 14 5 0.3
    -30 0 6 4.45
    30 0 -6 5.31
    -30 0 6 5.64
    30 0 -6 5.57
    28 0 -6 4.34
    28 0 -6 3.22
    28 0 -6 5.19
    -28 0 6 3.3
    -28 0 6 4.64
    -26 0 6 0.3
    -26 0 6 0.04
    26 0 -6 0.09
    26 0 -6 0.13
    26 0 -6 0.01
    -26 0 6 -0.26
    -24 0 6 5.85
    24 0 -6 6.38
    24 0 -6 6.6
    -24 0 6 6.75
    -24 0 6 5.96
    24 0 -6 5.83
    -22 0 6 2.81
    22 0 -6 4.23
    -22 0 6 2.7
    -22 0 6 3.89
    22 0 -6 3.59
    -22 0 6 3.93
    22 0 -6 3.35
    -20 0 6 1.25
    -20 0 6 1.66
    20 0 -6 1.61
    20 0 -6 1.18
    -20 0 6 1.94
    20 0 -6 1.34
    -18 0 6 32.08
    -18 0 6 32.71
    18 0 -6 31.54
    18 0 -6 31.74
    18 0 -6 30.45
    -18 0 6 30.63
    18 0 -6 29.21
    16 0 -6 21.67
    -16 0 6 22.31
    16 0 -6 19.81
    16 0 -6 20.95
    -16 0 6 21.73
    16 0 -6 22.82
    -16 0 6 22.78
    -16 0 6 21.67
    -14 0 6 0.26
    -14 0 6 0.45
    14 0 -6 0.25
    14 0 -6 0.27
    -14 0 6 0.17
    14 0 -6 0.45
    14 0 -6 0.53
    -14 0 6 0.3
    12 0 -6 73.23
    -12 0 6 69.59
    -12 0 6 70.05
    12 0 -6 71.19
    -12 0 6 69.46
    12 0 -6 71.15
    -12 0 6 72.59
    -12 0 6 71
    12 0 -6 66.47
    12 0 -6 76.62
    -10 0 6 3.72
    10 0 -6 3.88
    10 0 -6 3.48
    10 0 -6 3.59
    -10 0 6 3.42
    10 0 -6 3.4
    10 0 -6 3.44
    -10 0 6 3.49
    -10 0 6 3.86
    -10 0 6 3.41
    -10 0 6 3.42
    -8 0 6 8.49
    -8 0 6 8.34
    -8 0 6 8.27
    8 0 -6 8.76
    -8 0 6 7.93
    -8 0 6 8.09
    8 0 -6 7.1
    8 0 -6 7.56
    8 0 -6 8.51
    8 0 -6 8.2
    -8 0 6 8.15
    8 0 -6 8.32
    -6 0 6 74.94
    6 0 -6 77.26
    6 0 -6 77.43
    -6 0 6 76.56
    6 0 -6 77.13
    -6 0 6 79.1
    6 0 -6 78.76
    -6 0 6 78.41
    -6 0 6 78.17
    6 0 -6 76.72
    6 0 -6 77.09
    -4 0 6 96.67
    -4 0 6 96.75
    4 0 -6 91.2
    4 0 -6 98.3
    4 0 -6 95.1
    -4 0 6 93.1
    4 0 -6 96.34
    -4 0 6 95.66
    -4 0 6 96.5
    4 0 -6 97.62
    4 0 -6 96.37
    4 0 -6 89.05
    -2 0 6 9.33
    2 0 -6 8.96
    2 0 -6 8.87
    -2 0 6 8.07
    2 0 -6 8.19
    -2 0 6 9.07
    2 0 -6 8.7
    2 0 -6 8.95
    -2 0 6 8.94
    2 0 -6 8.8
    -2 0 6 8.35
    0 0 6 49.32
    0 0 -6 48.33
    0 0 -6 50.85
    0 0 6 49.82
    0 0 6 49.02
    0 0 -6 47.46
    0 0 6 47.41
    0 0 -6 49.94
    0 0 6 49.3
    2 0 6 6.77
    2 0 6 6.74
    -2 0 -6 6.87
    -2 0 -6 6.77
    2 0 6 6.73
    -2 0 -6 6.98
    2 0 6 6.48
    -2 0 -6 6.83
    2 0 6 6.76
    4 0 6 4.19
    4 0 6 4.55
    4 0 6 4.9
    -4 0 -6 5.25
    -4 0 -6 4.57
    4 0 6 3.92
    -4 0 -6 4.33
    4 0 6 3.87
    6 0 6 -0.09
    6 0 6 -0.07
    6 0 6 0.08
    -6 0 -6 0.17
    6 0 6 0.09
    -6 0 -6 0.15
    -6 0 -6 0.08
    6 0 6 0.4
    8 0 6 67.43
    8 0 6 69.94
    8 0 6 70.86
    -8 0 -6 66.56
    8 0 6 65.77
    -8 0 -6 71.5
    8 0 6 66.29
    10 0 6 0.12
    -10 0 -6 0.33
    -10 0 -6 0.19
    10 0 6 0.41
    10 0 6 -0.01
    10 0 6 -0.1
    12 0 6 45.74
    12 0 6 47.46
    12 0 6 46.83
    -12 0 -6 46.91
    12 0 6 48.62
    -12 0 -6 46.48
    -12 0 -6 46.04
    14 0 6 22.13
    14 0 6 22.39
    -14 0 -6 21.59
    -14 0 -6 22.05
    14 0 6 22.29
    -14 0 -6 22.35
    14 0 6 23.16
    16 0 6 0.98
    16 0 6 1.52
    -16 0 -6 1.22
    -16 0 -6 1.17
    16 0 6 1.53
    18 0 6 3.92
    -18 0 -6 3.76
    -18 0 -6 2.49
    18 0 6 4.36
    18 0 6 4.07
    20 0 6 1.3
    20 0 6 2
    -20 0 -6 1.19
    20 0 6 1.73
    -22 0 -6 -0.08
    22 0 6 -0.06
    22 0 6 0.04
    22 0 6 0.23
    24 0 6 3.72
    -24 0 -6 4.76
    24 0 6 5
    24 0 6 3.97
    31 -1 -6 0.88
    31 -1 -6 0.91
    -31 -1 6 1.02
    31 -1 -6 0.63
    31 1 -6 1.12
    31 1 -6 0.86
    -31 1 6 0.54
    -29 -1 6 0.25
    29 -1 -6 -0.1
    29 -1 -6 0.43
    29 -1 -6 -0.12
    -29 -1 6 -0.13
    -29 1 6 -0.23
    29 1 -6 -0.24
    -29 1 6 -0.07
    29 1 -6 -0.3
    27 -1 -6 5.01
    -27 -1 6 5.05
    27 -1 -6 5.16
    -27 -1 6 4.37
    27 -1 -6 5
    -27 1 6 6.47
    27 1 -6 4.81
    27 1 -6 5.99
    27 1 -6 6.12
    -27 1 6 7.07
    -25 -1 6 9.68
    -25 -1 6 9.27
    25 -1 -6 10.81
    25 -1 -6 9.94
    25 -1 -6 10.65
    -25 1 6 10.57
    25 1 -6 10.01
    -25 1 6 10.02
    25 1 -6 10.01
    -25 1 6 9.07
    25 1 -6 11.26
    -23 -1 6 2.42
    23 -1 -6 2.55
    23 -1 -6 2.28
    -23 -1 6 2.09
    23 -1 -6 1.79
    23 1 -6 2.11
    -23 1 6 1.68
    23 1 -6 2.44
    23 1 -6 1.94
    -23 1 6 2.25
    -23 1 6 1.99
    21 -1 -6 6.9
    -21 -1 6 7.44
    21 -1 -6 7.06
    -21 -1 6 7.33
    -21 -1 6 7.65
    21 -1 -6 7.43
    -21 1 6 7.51
    21 1 -6 6.87
    21 1 -6 7.67
    -21 1 6 7.68
    -21 1 6 7.39
    21 1 -6 8.23
    -21 1 6 8.1
    19 -1 -6 15.61
    19 -1 -6 18.58
    -19 -1 6 16.49
    19 -1 -6 15.79
    19 -1 -6 17.34
    -19 -1 6 16.5
    -19 -1 6 17.8
    -19 1 6 17.39
    19 1 -6 16.75
    -19 1 6 18.15
    -19 1 6 16.63
    -19 1 6 16.99
    19 1 -6 17.63
    19 1 -6 17.21
    -17 -1 6 0.28
    17 -1 -6 0.24
    17 -1 -6 0.39
    -17 -1 6 0.26
    17 -1 -6 0.23
    17 -1 -6 0.09
    -17 -1 6 0.19
    17 1 -6 0.45
    17 1 -6 0.2
    -17 1 6 0.33
    17 1 -6 0.49
    -17 1 6 0.08
    -17 1 6 0.45
    -17 1 6 0.3
    -15 -1 6 36.15
    -15 -1 6 34.08
    15 -1 -6 35.02
    15 -1 -6 35.16
    15 -1 -6 36.76
    -15 -1 6 36.71
    15 -1 -6 35.5
    -15 -1 6 36.47
    -15 1 6 34.73
    15 1 -6 33.72
    15 1 -6 34.16
    15 1 -6 35.05
    15 1 -6 36.68
    -15 1 6 36.95
    -15 1 6 35.53
    -15 1 6 33.89
    -13 -1 6 21.5
    13 -1 -6 20.88
    -13 -1 6 20.35
    13 -1 -6 21.01
    13 -1 -6 21.5
    13 -1 -6 21.68
    -13 -1 6 21.59
    13 -1 -6 21.32
    -13 -1 6 22.09
    -13 -1 6 20.54
    13 1 -6 19.8
    13 1 -6 21.27
    -13 1 6 22.41
    -13 1 6 19.85
    13 1 -6 21.14
    -13 1 6 20.77
    11 -1 -6 3.79
    11 -1 -6 4.07
    -11 -1 6 2.89
    11 -1 -6 3.8
    -11 -1 6 3.55
    11 -1 -6 3.31
    -11 -1 6 3.38
    -11 -1 6 3.62
    11 -1 -6 3.26
    -11 -1 6 3.6
    -11 -1 6 3.47
    -11 1 6 3.39
    -11 1 6 3.03
    11 1 -6 3.55
    11 1 -6 3.16
    11 1 -6 4.21
    11 1 -6 3.13
    -11 1 6 3.66
    -9 -1 6 98.53
    -9 -1 6 100.4
    9 -1 -6 99.9
    9 -1 -6 99.01
    -9 -1 6 96.65
    -9 -1 6 99.41
    9 -1 -6 100.33
    9 -1 -6 99.46
    -9 -1 6 98.62
    9 -1 -6 100.19
    -9 -1 6 103.91
    9 -1 -6 104.22
    -9 1 6 101.23
    -9 1 6 98.03
    9 1 -6 97.55
    9 1 -6 99.13
    -9 1 6 100.44
    -9 1 6 99.95
    9 1 -6 103.19
    9 1 -6 98.58
    -9 1 6 99.37
    -9 1 6 102.51
    9 1 -6 96.02
    7 -1 -6 7.39
    7 -1 -6 8.26
    7 -1 -6 7.53
    7 -1 -6 7.99
    -7 -1 6 8.33
    -7 -1 6 7.45
    7 -1 -6 7.82
    -7 -1 6 7.58
    -7 -1 6 7.44
    7 -1 -6 7.4
    -7 -1 6 7.16
    -7 -1 6 8.07
    -7 1 6 7.75
    7 1 -6 7.39
    7 1 -6 7.79
    7 1 -6 7.64
    7 1 -6 7.7
    7 1 -6 7.57
    -7 1 6 7.74
    -7 1 6 7.86
    7 1 -6 7.58
    -7 1 6 7.38
    -7 1 6 7.59
    -5 -1 6 46.73
    5 -1 -6 47.3
    -5 -1 6 47.93
    -5 -1 6 45.57
    -5 -1 6 46.91
    5 -1 -6 48.72
    -5 -1 6 44.53
    5 -1 -6 46.09
    5 -1 -6 46.55
    5 -1 -6 47.43
    5 -1 -6 45.12
    5 1 -6 47.34
    5 1 -6 46.93
    5 1 -6 44.69
    5 1 -6 46.24
    5 1 -6 47.57
    -5 1 6 45.87
    -5 1 6 44.65
    5 1 -6 48.8
    -5 1 6 47
    -5 1 6 46.65
    -5 1 6 48.04
    -3 -1 6 103.93
    -3 -1 6 105.37
    3 -1 -6 100.87
    3 -1 -6 103.03
    -3 -1 6 101.85
    3 -1 -6 101.45
    3 -1 -6 101.51
    -3 -1 6 107.06
    -3 -1 6 103.79
    3 -1 -6 104.53
    -3 1 6 103.79
    3 1 -6 104.83
    -3 1 6 103.63
    3 1 -6 102.82
    3 1 -6 107.95
    3 1 -6 104.32
    3 1 -6 100.01
    -3 1 6 102.66
    3 1 -6 102.81
    -3 1 6 103.63
    -3 1 6 102.99
    1 -1 -6 14.85
    1 -1 -6 15.14
    -1 -1 6 14.76
    1 -1 -6 15.53
    1 -1 -6 16.04
    -1 -1 6 16.95
    -1 -1 6 15.55
    -1 -1 6 15
    -1 -1 6 15.26
    1 -1 -6 13.43
    -1 1 6 14.27
    -1 1 6 14.56
    -1 1 6 14.47
    1 1 -6 15.68
    -1 1 6 14.75
    1 1 -6 15.77
    1 1 -6 14.22
    1 1 -6 14.89
    1 1 -6 13.21
    -1 1 6 15.17
    1 1 -6 15.57
    -1 -1 -6 1.92
    1 -1 6 1.46
    -1 -1 -6 1.82
    1 -1 6 2.25
    1 -1 6 1.72
    1 -1 6 1.68
    1 -1 6 1.51
    -1 -1 -6 1.62
    -1 -1 -6 1.45
    -1 -1 -6 1.51
    -1 1 -6 1.97
    -1 1 -6 1.91
    1 1 6 2.03
    1 1 6 2.03
    -1 1 -6 1.65
    -1 1 -6 1.75
    1 1 6 1.75
    1 1 6 2.06
    -1 1 -6 1.71
    -1 1 -6 1.68
    -1 1 -6 1.69
    1 1 6 1.9
    -3 -1 -6 49.55
    -3 -1 -6 48.52
    -3 -1 -6 48.09
    3 -1 6 48.14
    -3 -1 -6 47.99
    3 -1 6 48.87
    3 -1 6 47.8
    3 -1 6 49.14
    3 -1 6 47.54
    -3 -1 -6 48.53
    -3 1 -6 47.64
    -3 1 -6 48.74
    3 1 6 49.42
    -3 1 -6 50.68
    -3 1 -6 47.38
    3 1 6 48.59
    3 1 6 47.76
    -3 1 -6 45.32
    3 1 6 47.59
    3 1 6 48.47
    -3 1 -6 48.42
    -5 -1 -6 0.01
    5 -1 6 0.12
    5 -1 6 0.05
    -5 -1 -6 0.02
    -5 -1 -6 -0.04
    5 -1 6 -0.12
    5 -1 6 0.3
    5 -1 6 0.2
    -5 -1 -6 0.08
    -5 1 -6 -0.22
    5 1 6 0.07
    5 1 6 0.07
    -5 1 -6 0.28
    5 1 6 0.08
    -5 1 -6 0.29
    5 1 6 0.05
    5 1 6 -0.04
    7 -1 6 8.49
    7 -1 6 7.21
    -7 -1 -6 7.84
    7 -1 6 8.42
    -7 -1 -6 9.01
    -7 -1 -6 7.97
    7 -1 6 8.22
    7 -1 6 8.08
    7 1 6 8.54
    -7 1 -6 8.43
    7 1 6 8.32
    7 1 6 7.77
    7 1 6 8.43
    7 1 6 7.76
    9 -1 6 11.88
    -9 -1 -6 12.49
    9 -1 6 10.88
    -9 -1 -6 11.23
    9 -1 6 10.84
    9 -1 6 11.29
    9 -1 6 11.07
    9 1 6 12.06
    -9 1 -6 11.43
    9 1 6 11.47
    -9 1 -6 11.39
    9 1 6 12.07
    -9 1 -6 11.46
    9 1 6 10.75
    11 -1 6 17.05
    11 -1 6 15.64
    11 -1 6 16.04
    11 -1 6 15.38
    11 -1 6 15.09
    -11 -1 -6 15.82
    -11 1 -6 16.74
    11 1 6 16.27
    11 1 6 16.28
    -11 1 -6 16.38
    11 1 6 16.54
    11 1 6 16.46
    -11 1 -6 16.37
    -13 -1 -6 1.42
    13 -1 6 1.13
    13 -1 6 0.85
    13 -1 6 1.51
    -13 -1 -6 1.02
    13 -1 6 0.97
    13 1 6 1.23
    13 1 6 1.28
    13 1 6 0.97
    -13 1 -6 1.3
    13 1 6 1.24
    -13 1 -6 1.24
    15 -1 6 2.75
    15 -1 6 2.13
    -15 -1 -6 2.12
    -15 -1 -6 1.97
    -15 -1 -6 2.59
    15 -1 6 2.14
    15 1 6 2.16
    -15 1 -6 2.63
    -15 1 -6 2.41
    15 1 6 2.33
    15 1 6 2.36
    17 -1 6 1.62
    17 -1 6 1.58
    -17 -1 -6 2.04
    17 -1 6 2.3
    -17 -1 -6 1.82
    17 1 6 1.28
    -17 1 -6 1.71
    17 1 6 1.6
    -17 1 -6 1.27
    17 1 6 2.77
    19 -1 6 0.04
    -19 -1 -6 0.35
    19 -1 6 0.41
    19 -1 6 0.08
    -19 -1 -6 0.06
    19 1 6 0.07
    -19 1 -6 0.18
    19 1 6 0.42
    19 1 6 0.04
    21 -1 6 3.65
    21 -1 6 3.98
    -21 -1 -6 2.67
    21 -1 6 3.18
    21 1 6 3.31
    21 1 6 3.32
    21 1 6 2.59
    -21 1 -6 3.88
    -23 -1 -6 0.71
    23 -1 6 1.28
    23 -1 6 0.91
    23 -1 6 0.18
    23 1 6 0.41
    23 1 6 0.85
    23 1 6 1.05
    -23 1 -6 0.64
    -25 -1 -6 -0.34
    25 1 6 0.03
    -30 -2 6 3.74
    30 -2 -6 4.33
    30 -2 -6 3.86
    30 -2 -6 4.21
    -30 2 6 4.05
    30 2 -6 6.36
    -30 2 6 3.93
    30 2 -6 4.16
    28 -2 -6 3.24
    -28 -2 6 3.38
    28 -2 -6 3.22
    28 -2 -6 3.24
    -28 -2 6 3.28
    28 2 -6 2.8
    28 2 -6 2.78
    -28 2 6 3.17
    -28 2 6 2.4
    26 -2 -6 -0.2
    -26 -2 6 0.01
    -26 -2 6 0.15
    26 -2 -6 -0.13
    26 -2 -6 0.01
    -26 2 6 0.16
    26 2 -6 -0.42
    26 2 -6 -0.14
    -26 2 6 0.01
    26 2 -6 0.2
    -24 -2 6 7.27
    24 -2 -6 7.84
    -24 -2 6 7.16
    24 -2 -6 8.79
    24 -2 -6 8.91
    -24 2 6 7.47
    24 2 -6 6.99
    24 2 -6 7.65
    24 2 -6 9.37
    -24 2 6 8.32
    -24 2 6 7.67
    22 -2 -6 10.61
    -22 -2 6 9.58
    22 -2 -6 11.29
    -22 -2 6 10.8
    22 -2 -6 10.39
    -22 -2 6 10.7
    -22 2 6 10.36
    -22 2 6 9.4
    22 2 -6 10.76
    22 2 -6 10.27
    22 2 -6 10.52
    -22 2 6 10.32
    -20 -2 6 1.47
    20 -2 -6 1.75
    -20 -2 6 2
    -20 -2 6 2.08
    20 -2 -6 1.76
    20 -2 -6 1.81
    20 -2 -6 1.87
    -20 2 6 2.37
    20 2 -6 2.64
    -20 2 6 2.38
    -20 2 6 2.5
    -20 2 6 1.32
    20 2 -6 2.12
    20 2 -6 1.69
    18 -2 -6 49.86
    -18 -2 6 53.62
    18 -2 -6 53.8
    18 -2 -6 50.82
    18 -2 -6 52.85
    -18 -2 6 51.14
    18 2 -6 51.52
    -18 2 6 49.85
    -18 2 6 51.42
    -18 2 6 51.24
    18 2 -6 53.14
    18 2 -6 51.77
    -18 2 6 52.52
    16 -2 -6 12.17
    16 -2 -6 12.9
    16 -2 -6 13.19
    16 -2 -6 11.98
    -16 -2 6 13.13
    -16 -2 6 12.25
    16 -2 -6 12.02
    -16 2 6 12.01
    16 2 -6 13.51
    -16 2 6 12.76
    16 2 -6 12.82
    16 2 -6 12.92
    -16 2 6 11.39
    -16 2 6 11.95
    -14 -2 6 7.19
    14 -2 -6 8.04
    -14 -2 6 8.14
    14 -2 -6 7.5
    14 -2 -6 6.69
    14 -2 -6 7.38
    14 -2 -6 7.06
    -14 -2 6 6.81
    -14 -2 6 6.32
    -14 2 6 7.32
    14 2 -6 6.56
    -14 2 6 6.83
    -14 2 6 7.18
    14 2 -6 7.55
    14 2 -6 7.11
    -14 2 6 6.91
    12 -2 -6 78.26
    12 -2 -6 77.35
    -12 -2 6 81.54
    12 -2 -6 79.92
    -12 -2 6 83.22
    12 -2 -6 76.87
    -12 -2 6 79.85
    12 -2 -6 77.92
    -12 -2 6 78.6
    12 -2 -6 75.69
    -12 -2 6 77.17
    12 2 -6 78.14
    12 2 -6 80.39
    -12 2 6 78.36
    12 2 -6 81.08
    -12 2 6 80.43
    -12 2 6 82.08
    -12 2 6 76.03
    -10 -2 6 28.07
    10 -2 -6 28.3
    10 -2 -6 27.19
    10 -2 -6 27.7
    -10 -2 6 27.16
    -10 -2 6 28.46
    -10 -2 6 27.33
    10 -2 -6 27.85
    -10 -2 6 27.96
    -10 -2 6 27.61
    10 -2 -6 27.1
    10 -2 -6 27.49
    10 -2 -6 27.56
    -10 2 6 27.86
    10 2 -6 27.85
    10 2 -6 26.81
    -10 2 6 27.66
    10 2 -6 26.5
    10 2 -6 27.72
    -10 2 6 26.48
    -10 2 6 28.27
    8 -2 -6 1.3
    -8 -2 6 0.94
    -8 -2 6 1.25
    -8 -2 6 1.19
    -8 -2 6 1.21
    8 -2 -6 1.29
    -8 -2 6 1.05
    8 -2 -6 0.96
    -8 -2 6 1.64
    8 -2 -6 1.73
    8 -2 -6 1.25
    8 -2 -6 0.94
    8 -2 -6 0.95
    8 2 -6 0.89
    -8 2 6 1.25
    -8 2 6 1.1
    8 2 -6 0.65
    8 2 -6 0.7
    -8 2 6 1.16
    8 2 -6 1.15
    -8 2 6 1.1
    -8 2 6 1.55
    -6 -2 6 88.09
    -6 -2 6 92.17
    6 -2 -6 88.33
    -6 -2 6 87.76
    6 -2 -6 90.01
    -6 -2 6 89.73
    -6 -2 6 90.16
    6 -2 -6 89.53
    -6 -2 6 88.73
    6 -2 -6 91.24
    6 -2 -6 88.39
    6 -2 -6 90.05
    6 -2 -6 90.12
    -6 2 6 89.36
    -6 2 6 91.41
    6 2 -6 85.4
    6 2 -6 87.78
    -6 2 6 92.83
    -6 2 6 88.44
    -6 2 6 90.27
    6 2 -6 88.05
    6 2 -6 89.9
    -4 -2 6 21.82
    4 -2 -6 21.31
    4 -2 -6 18.61
    -4 -2 6 21.51
    -4 -2 6 20.99
    4 -2 -6 21.79
    -4 -2 6 19.75
    4 -2 -6 21.37
    -4 -2 6 21.1
    4 -2 -6 19.72
    -4 2 6 21.12
    -4 2 6 20.2
    4 2 -6 20.39
    -4 2 6 21.42
    -4 2 6 20.66
    4 2 -6 21.1
    4 2 -6 18.66
    4 2 -6 20.22
    -4 2 6 20.24
    4 2 -6 20.77
    4 2 -6 19.02
    4 2 -6 21.4
    2 -2 -6 3.32
    -2 -2 6 3.45
    -2 -2 6 3.27
    -2 -2 6 3.59
    -2 -2 6 3.45
    -2 -2 6 3.08
    2 -2 -6 3.12
    -2 -2 6 3.07
    -2 -2 6 3.48
    2 -2 -6 3.68
    2 -2 -6 3.3
    2 -2 -6 2.62
    2 2 -6 3.38
    2 2 -6 3.2
    2 2 -6 3.87
    2 2 -6 3.28
    -2 2 6 2.92
    -2 2 6 3.13
    2 2 -6 3.11
    2 2 -6 3.11
    -2 2 6 3.19
    -2 2 6 3.3
    2 2 -6 3.24
    2 2 -6 3.07
    -2 2 6 3.22
    0 -2 6 101.81
    0 -2 6 106.07
    0 -2 -6 102.95
    0 -2 -6 104.7
    0 -2 6 103.83
    0 -2 -6 102.98
    0 -2 6 103.15
    0 -2 -6 99.18
    0 -2 6 105.51
    0 -2 -6 103.01
    0 2 6 103.3
    0 2 -6 103.07
    0 2 -6 99.95
    0 2 6 104.59
    0 2 -6 102.47
    0 2 -6 103.03
    0 2 6 102.43
    0 2 -6 101.25
    0 2 6 103.09
    0 2 6 105.41
    2 -2 6 8.78
    2 -2 6 8.42
    -2 -2 -6 8.3
    2 -2 6 8.4
    2 -2 6 8.73
    -2 -2 -6 8.33
    2 -2 6 8.52
    -2 -2 -6 8.26
    -2 -2 -6 8.86
    2 2 6 9.09
    2 2 6 8.46
    2 2 6 8.29
    -2 2 -6 8.6
    2 2 6 8.84
    -2 2 -6 8.66
    2 2 6 8.33
    -2 2 -6 8.28
    -2 2 -6 8.39
    4 -2 6 36.36
    -4 -2 -6 35.66
    -4 -2 -6 35.3
    -4 -2 -6 36.24
    4 -2 6 38.45
    4 -2 6 37.27
    4 -2 6 36.48
    4 -2 6 36.45
    4 2 6 35.94
    4 2 6 38.95
    4 2 6 38.04
    4 2 6 36
    -4 2 -6 37.74
    -4 2 -6 36.87
    4 2 6 34.2
    6 -2 6 15.39
    -6 -2 -6 15.51
    6 -2 6 14.62
    -6 -2 -6 14.68
    -6 -2 -6 14.78
    6 -2 6 15.09
    -6 -2 -6 14.68
    6 -2 6 14.3
    6 -2 6 15.04
    6 2 6 15.41
    -6 2 -6 15.61
    6 2 6 15.7
    6 2 6 14.93
    -6 2 -6 15.12
    -8 -2 -6 4.16
    -8 -2 -6 4.83
    8 -2 6 4.09
    8 -2 6 3.96
    -8 -2 -6 4.26
    8 -2 6 4.58
    8 -2 6 4.21
    8 -2 6 4.35
    8 2 6 3.4
    8 2 6 4.41
    -8 2 -6 3.94
    8 2 6 4.69
    -8 2 -6 4.45
    8 2 6 4.06
    -8 2 -6 4.17
    -10 -2 -6 4.5
    10 -2 6 3.26
    -10 -2 -6 3.89
    10 -2 6 4.05
    10 -2 6 3.47
    10 -2 6 3.32
    10 -2 6 4.69
    10 2 6 3.49
    10 2 6 3.31
    -10 2 -6 3.85
    10 2 6 4.55
    10 2 6 3.99
    -10 2 -6 3.91
    12 -2 6 21.03
    12 -2 6 19.82
    -12 -2 -6 20.23
    12 -2 6 21.57
    12 -2 6 19.87
    12 -2 6 20.84
    -12 2 -6 21.26
    12 2 6 22.19
    12 2 6 21.87
    -12 2 -6 18.57
    12 2 6 21.34
    14 -2 6 10.2
    14 -2 6 11.05
    -14 -2 -6 10.27
    14 -2 6 11.05
    14 -2 6 10.8
    -14 -2 -6 11.38
    -14 2 -6 11.12
    -14 2 -6 9.38
    14 2 6 10.82
    14 2 6 11.96
    14 2 6 10.33
    -16 -2 -6 3.25
    16 -2 6 2.88
    16 -2 6 3.59
    -16 -2 -6 4.16
    16 -2 6 3.6
    16 2 6 3.7
    -16 2 -6 4.25
    16 2 6 3.41
    16 2 6 3.54
    -18 -2 -6 3.81
    18 -2 6 4
    -18 -2 -6 4.46
    18 -2 6 5.44
    18 -2 6 4.15
    18 2 6 4.21
    18 2 6 3.93
    18 2 6 5.37
    -18 2 -6 5.31
    20 -2 6 0.94
    20 -2 6 1.59
    -20 -2 -6 1.28
    20 -2 6 1.69
    -20 -2 -6 0.83
    -20 2 -6 1.15
    20 2 6 1.19
    20 2 6 1.29
    20 2 6 0.52
    22 -2 6 -0.29
    22 -2 6 0.08
    -22 -2 -6 0.03
    22 -2 6 -0.45
    22 2 6 0.18
    -22 2 -6 -0.34
    22 2 6 0.14
    22 2 6 0.48
    24 -2 6 1.77
    24 -2 6 1.76
    -24 -2 -6 1.78
    24 -2 6 1.61
    24 2 6 1.26
    -24 2 -6 2
    24 2 6 2.09
    29 -3 -6 -0.06
    -29 -3 6 0.24
    29 -3 -6 0.33
    -29 -3 6 0.12
    29 -3 -6 0.05
    29 3 -6 -0.09
    -29 3 6 0.39
    29 3 -6 0.22
    -29 3 6 0.16
    27 -3 -6 2.53
    27 -3 -6 3.19
    27 -3 -6 2.93
    -27 -3 6 2.02
    -27 -3 6 2.21
    27 3 -6 3.23
    27 3 -6 2.88
    -27 3 6 2.17
    -27 3 6 3.28
    25 -3 -6 4.78
    -25 -3 6 4.75
    25 -3 -6 5.14
    25 -3 -6 4.86
    -25 -3 6 3.75
    -25 3 6 5.3
    25 3 -6 5.28
    -25 3 6 4.35
    25 3 -6 4.43
    -23 -3 6 0.08
    23 -3 -6 0.2
    23 -3 -6 0.05
    -23 -3 6 0.32
    -23 -3 6 0.05
    23 -3 -6 0.49
    23 3 -6 -0.02
    -23 3 6 0.77
    23 3 -6 0.72
    -23 3 6 0.49
    -23 3 6 0.32
    23 3 -6 0.21
    21 -3 -6 16.4
    -21 -3 6 16.89
    21 -3 -6 16.13
    -21 -3 6 15.82
    -21 -3 6 16.45
    21 -3 -6 17.13
    -21 3 6 14.61
    21 3 -6 15.55
    21 3 -6 15.78
    -21 3 6 16.49
    21 3 -6 15.38
    -21 3 6 15.12
    19 -3 -6 0.19
    19 -3 -6 -0.03
    -19 -3 6 0.46
    19 -3 -6 0.6
    19 -3 -6 0.62
    -19 -3 6 0.14
    -19 -3 6 0.36
    -19 3 6 0.27
    -19 3 6 0.48
    -19 3 6 0.32
    19 3 -6 0.39
    19 3 -6 0.21
    19 3 -6 0.47
    17 -3 -6 1.43
    17 -3 -6 2.01
    -17 -3 6 2.24
    -17 -3 6 1.66
    17 -3 -6 1.74
    17 -3 -6 2
    17 -3 -6 1.35
    -17 -3 6 1.76
    -17 3 6 1.92
    17 3 -6 2.04
    -17 3 6 2.87
    17 3 -6 2.14
    -17 3 6 1.95
    17 3 -6 1.7
    15 -3 -6 6.03
    -15 -3 6 6.39
    15 -3 -6 6.48
    -15 -3 6 6.49
    15 -3 -6 6.61
    15 -3 -6 6
    -15 -3 6 6.93
    -15 -3 6 5.74
    15 -3 -6 6.87
    -15 3 6 6.23
    15 3 -6 6.14
    -15 3 6 6.04
    -15 3 6 6.24
    15 3 -6 5.91
    -15 3 6 6.23
    15 3 -6 6.29
    -13 -3 6 1.62
    13 -3 -6 1.76
    13 -3 -6 1.76
    13 -3 -6 1.75
    -13 -3 6 1.36
    -13 -3 6 1.35
    13 -3 -6 1.96
    -13 -3 6 1.35
    13 -3 -6 1.91
    -13 3 6 1.53
    13 3 -6 1.45
    -13 3 6 1.4
    13 3 -6 1.52
    -13 3 6 1.98
    -13 3 6 1.44
    13 3 -6 1.53
    -11 -3 6 1.58
    11 -3 -6 1.27
    -11 -3 6 1.48
    11 -3 -6 1.52
    11 -3 -6 1.37
    11 -3 -6 1.67
    11 -3 -6 1.62
    -11 -3 6 1.2
    11 -3 -6 1.93
    -11 -3 6 1.69
    -11 -3 6 2.27
    11 3 -6 1.37
    -11 3 6 1.59
    -11 3 6 1.6
    -11 3 6 1.75
    11 3 -6 1.37
    -11 3 6 1.46
    -9 -3 6 31.38
    9 -3 -6 29.48
    -9 -3 6 30.44
    -9 -3 6 30.7
    -9 -3 6 28.47
    9 -3 -6 31.55
    9 -3 -6 30.58
    -9 -3 6 29.73
    9 -3 -6 30.45
    -9 -3 6 29.97
    9 -3 -6 29.65
    9 -3 -6 29.48
    9 -3 -6 31.32
    -9 3 6 31.55
    9 3 -6 31.7
    9 3 -6 30.28
    -9 3 6 31.08
    9 3 -6 31.06
    -9 3 6 32.38
    9 3 -6 29.29
    -7 -3 6 4.83
    -7 -3 6 5.32
    7 -3 -6 5.34
    -7 -3 6 5.25
    -7 -3 6 4.81
    -7 -3 6 4.85
    -7 -3 6 4.51
    7 -3 -6 5.33
    7 -3 -6 4.75
    7 -3 -6 5
    7 -3 -6 4.78
    7 -3 -6 4.71
    7 -3 -6 4.97
    7 3 -6 4.37
    -7 3 6 5.29
    7 3 -6 5.2
    -7 3 6 4.8
    7 3 -6 5.06
    7 3 -6 4.85
    -7 3 6 5.1
    -7 3 6 5.1
    -5 -3 6 0.97
    5 -3 -6 0.94
    -5 -3 6 1.11
    -5 -3 6 1.09
    5 -3 -6 1.15
    5 -3 -6 1.09
    5 -3 -6 0.82
    -5 -3 6 1.37
    -5 -3 6 0.96
    -5 -3 6 1.3
    5 -3 -6 1.16
    5 3 -6 1.18
    -5 3 6 0.9
    -5 3 6 0.84
    5 3 -6 0.74
    5 3 -6 1.07
    5 3 -6 0.86
    -5 3 6 1.26
    5 3 -6 1.14
    -5 3 6 1.17
    5 3 -6 1.14
    -5 3 6 1.12
    5 3 -6 1.05
    -5 3 6 0.86
    3 -3 -6 13.15
    -3 -3 6 13.44
    -3 -3 6 14.31
    3 -3 -6 13.28
    -3 -3 6 13.06
    -3 -3 6 12.85
    -3 -3 6 13.31
    3 -3 -6 13.29
    3 -3 -6 13.79
    3 -3 -6 13.11
    -3 -3 6 13.08
    -3 3 6 12.39
    -3 3 6 13.16
    -3 3 6 13.28
    -3 3 6 13.4
    3 3 -6 13.32
    3 3 -6 13
    3 3 -6 12.76
    -3 3 6 13.74
    3 3 -6 13.53
    3 3 -6 13.21
    -3 3 6 12.98
    1 -3 -6 38.33
    -1 -3 6 37.14
    -1 -3 6 39.03
    -1 -3 6 38.01
    1 -3 -6 38.35
    1 -3 -6 38.15
    1 -3 -6 39.07
    -1 -3 6 38.78
    1 -3 -6 39.03
    -1 -3 6 37.23
    -1 -3 6 37.19
    -1 -3 6 39.92
    -1 3 6 38.12
    1 3 -6 38.63
    -1 3 6 37.88
    -1 3 6 37.82
    1 3 -6 38.42
    -1 3 6 38.53
    1 3 -6 36.53
    -1 -3 -6 14.07
    1 -3 6 14.3
    -1 -3 -6 15.28
    -1 -3 -6 14.42
    -1 -3 -6 14.54
    1 -3 6 14.51
    1 -3 6 14.51
    1 -3 6 14.89
    -1 -3 -6 13.38
    1 -3 6 14.29
    1 3 6 14.78
    1 3 6 15
    -1 3 -6 14.3
    -1 3 -6 14.51
    1 3 6 14.5
    -1 3 -6 14.04
    1 3 6 14.43
    -3 -3 -6 34.98
    3 -3 6 37.01
    3 -3 6 35.84
    3 -3 6 36.08
    -3 -3 -6 36.39
    3 -3 6 37.03
    -3 -3 -6 37.49
    3 -3 6 36.97
    -3 -3 -6 35.16
    -3 -3 -6 34.73
    3 3 6 37.21
    3 3 6 35.34
    3 3 6 36.26
    -3 3 -6 36.19
    3 3 6 35.9
    -3 3 -6 36.64
    -3 3 -6 35.75
    5 -3 6 43.59
    5 -3 6 43.81
    -5 -3 -6 42.78
    5 -3 6 43.01
    -5 -3 -6 45.47
    5 -3 6 45.02
    -5 -3 -6 45.56
    5 -3 6 44.34
    -5 -3 -6 43.86
    -5 3 -6 44.22
    -5 3 -6 46.2
    -5 3 -6 41.98
    5 3 6 43.94
    5 3 6 45.26
    5 3 6 43.97
    7 -3 6 0.9
    -7 -3 -6 0.59
    -7 -3 -6 0.86
    7 -3 6 0.64
    7 -3 6 0.92
    7 -3 6 0.56
    -7 -3 -6 0.72
    7 -3 6 0.55
    -7 -3 -6 0.46
    -7 3 -6 0.89
    7 3 6 0.16
    7 3 6 0.77
    7 3 6 0.55
    -7 3 -6 0.79
    9 -3 6 0.16
    9 -3 6 0.26
    9 -3 6 -0.19
    -9 -3 -6 0.26
    9 -3 6 0.24
    -9 -3 -6 0.33
    -9 -3 -6 0.4
    9 -3 6 0.22
    9 3 6 0.52
    -9 3 -6 0.16
    9 3 6 0.39
    9 3 6 0.1
    11 -3 6 3.44
    11 -3 6 3.57
    11 -3 6 3.81
    11 -3 6 3.5
    -11 -3 -6 3.91
    -11 -3 -6 3.66
    11 -3 6 2.99
    11 3 6 3.96
    11 3 6 4.02
    11 3 6 2.71
    -11 3 -6 3.87
    13 -3 6 1.79
    13 -3 6 2.07
    13 -3 6 1.99
    -13 -3 -6 2.09
    -13 -3 -6 1.86
    13 -3 6 2.21
    13 -3 6 2.05
    13 3 6 1.77
    -13 3 -6 2.47
    13 3 6 2.22
    13 3 6 2
    15 -3 6 4.45
    -15 -3 -6 4.45
    15 -3 6 4.49
    15 -3 6 4.22
    -15 -3 -6 4.37
    15 3 6 4.66
    -15 3 -6 4.55
    15 3 6 4.51
    15 3 6 4.11
    17 -3 6 10.37
    17 -3 6 9.65
    17 -3 6 9.72
    -17 -3 -6 8.89
    -17 -3 -6 9.71
    17 3 6 9.71
    17 3 6 10.25
    -17 3 -6 9.96
    17 3 6 10.14
    19 -3 6 0.33
    -19 -3 -6 0.43
    -19 -3 -6 0.76
    19 -3 6 0.77
    19 -3 6 0.19
    -19 3 -6 0.41
    19 3 6 0.23
    19 3 6 0.65
    19 3 6 0.55
    -21 -3 -6 1.58
    21 -3 6 3.46
    21 -3 6 3.99
    -21 -3 -6 3.54
    21 -3 6 4.11
    21 3 6 3.74
    21 3 6 2.82
    -21 3 -6 4.25
    23 -3 6 0.9
    23 -3 6 0.7
    -23 -3 -6 0.43
    23 -3 6 0.6
    23 3 6 0.77
    23 3 6 0.66
    -23 3 -6 0.59
    30 -4 -6 2.9
    -30 -4 6 2.41
    -30 -4 6 2.3
    30 -4 -6 2.46
    30 -4 -6 2.55
    30 4 -6 1.89
    -30 4 6 2.1
    -30 4 6 1.96
    30 4 -6 1.9
    28 -4 -6 0.65
    28 -4 -6 1.85
    28 -4 -6 1.02
    -28 -4 6 0.49
    -28 -4 6 0.04
    -28 4 6 0.69
    28 4 -6 0.26
    28 4 -6 0.49
    28 4 -6 0.43
    -28 4 6 0.42
    -26 -4 6 -0.15
    26 -4 -6 0.2
    26 -4 -6 0.36
    -26 -4 6 0.2
    26 -4 -6 0.17
    -26 4 6 0.32
    26 4 -6 0.09
    -26 4 6 0.06
    26 4 -6 -0.21
    26 4 -6 0.42
    -24 -4 6 6.81
    -24 -4 6 6.74
    24 -4 -6 6.91
    24 -4 -6 7.3
    24 -4 -6 7.32
    24 4 -6 7.32
    24 4 -6 7.64
    -24 4 6 7
    -24 4 6 6.32
    24 4 -6 7.11
    22 -4 -6 17.34
    22 -4 -6 18.62
    22 -4 -6 20.37
    -22 -4 6 17.67
    -22 -4 6 16.4
    -22 -4 6 18.45
    22 4 -6 16.09
    -22 4 6 19.18
    -22 4 6 16.78
    22 4 -6 17.28
    22 4 -6 16.48
    20 -4 -6 2.23
    20 -4 -6 1.4
    -20 -4 6 2.03
    -20 -4 6 2.38
    -20 -4 6 1.36
    20 -4 -6 1.57
    20 4 -6 1.46
    -20 4 6 1.51
    -20 4 6 1.66
    20 4 -6 1.81
    20 4 -6 1.58
    18 -4 -6 31.43
    -18 -4 6 33.48
    18 -4 -6 33.51
    -18 -4 6 34.81
    -18 -4 6 33.13
    18 -4 -6 32.95
    18 -4 -6 33.83
    18 -4 -6 35.28
    -18 4 6 33.69
    -18 4 6 34.57
    18 4 -6 32.21
    18 4 -6 32.89
    18 4 -6 34.81
    16 -4 -6 6.84
    16 -4 -6 7.3
    16 -4 -6 7.38
    -16 -4 6 6.9
    -16 -4 6 6.38
    16 -4 -6 6.19
    -16 -4 6 5.62
    -16 -4 6 6.71
    16 -4 -6 7.06
    -16 4 6 6.21
    -16 4 6 6.59
    16 4 -6 7.01
    16 4 -6 6.69
    14 -4 -6 10.26
    14 -4 -6 8.72
    -14 -4 6 9.55
    -14 -4 6 10
    -14 -4 6 9.26
    -14 -4 6 9.22
    14 -4 -6 9.46
    14 -4 -6 10.47
    14 -4 -6 9.59
    14 4 -6 10.06
    -14 4 6 9.4
    14 4 -6 9.66
    14 4 -6 9.42
    -14 4 6 9.83
    -12 -4 6 50.62
    12 -4 -6 52.55
    -12 -4 6 49.73
    -12 -4 6 53.45
    -12 -4 6 49.76
    12 -4 -6 50.76
    -12 -4 6 49.45
    12 -4 -6 52.35
    12 -4 -6 48.73
    12 4 -6 50.96
    12 4 -6 52.09
    12 4 -6 50.74
    -12 4 6 52.62
    12 4 -6 51.18
    -10 -4 6 50.63
    -10 -4 6 52.92
    -10 -4 6 52.91
    10 -4 -6 52.4
    -10 -4 6 53.61
    10 -4 -6 52.44
    10 -4 -6 52.28
    10 -4 -6 52.19
    10 -4 -6 52.43
    -10 -4 6 52.69
    10 -4 -6 51.68
    10 4 -6 52.06
    10 4 -6 53.07
    10 4 -6 52.41
    -10 4 6 53.63
    10 4 -6 52.6
    -10 4 6 54.15
    10 4 -6 53.44
    8 -4 -6 0.42
    8 -4 -6 0.2
    8 -4 -6 0.6
    -8 -4 6 0.36
    8 -4 -6 0.49
    -8 -4 6 0.26
    8 -4 -6 0.16
    -8 -4 6 0.36
    -8 -4 6 0.42
    -8 -4 6 0.3
    8 -4 -6 0.25
    -8 -4 6 0.28
    8 4 -6 0.31
    -8 4 6 0.55
    8 4 -6 0.37
    -8 4 6 0.68
    -8 4 6 0.31
    8 4 -6 0.38
    8 4 -6 0.24
    8 4 -6 0.52
    -6 -4 6 54.75
    -6 -4 6 53.76
    -6 -4 6 52.22
    6 -4 -6 55.52
    6 -4 -6 53.23
    6 -4 -6 52.31
    6 -4 -6 50.99
    6 -4 -6 53.26
    6 -4 -6 51.23
    -6 -4 6 51.39
    -6 -4 6 51.91
    -6 -4 6 51.2
    -6 4 6 53.4
    -6 4 6 52.12
    6 4 -6 53.01
    6 4 -6 50.56
    6 4 -6 53.65
    -6 4 6 53.44
    4 -4 -6 4.22
    4 -4 -6 4.69
    4 -4 -6 4.47
    -4 -4 6 4.22
    -4 -4 6 4.59
    4 -4 -6 4.02
    -4 -4 6 4.32
    4 -4 -6 4.11
    -4 -4 6 4.43
    -4 -4 6 3.98
    -4 -4 6 4.37
    -4 -4 6 4.77
    4 4 -6 4.55
    -4 4 6 4.43
    -4 4 6 4.29
    4 4 -6 4.21
    4 4 -6 3.9
    -4 4 6 4.33
    4 4 -6 4.11
    -4 4 6 4.01
    -2 -4 6 27.06
    2 -4 -6 26.62
    -2 -4 6 27.56
    2 -4 -6 27.17
    -2 -4 6 27.76
    -2 -4 6 27.62
    2 -4 -6 25.5
    -2 -4 6 27.34
    2 -4 -6 26.87
    2 -4 -6 27.23
    -2 4 6 28.09
    2 4 -6 27.6
    2 4 -6 26.43
    -2 4 6 27.35
    -2 4 6 27.89
    -2 4 6 27.71
    2 4 -6 27.27
    2 4 -6 26.89
    0 -4 -6 103.64
    0 -4 6 104.88
    0 -4 -6 106.25
    0 -4 -6 105.72
    0 -4 6 108.07
    0 -4 6 106.87
    0 -4 6 105.92
    0 -4 6 107.82
    0 -4 -6 105.89
    0 -4 -6 103.72
    0 4 6 103.96
    0 4 -6 101.38
    0 4 -6 105.38
    0 4 -6 103.71
    0 4 6 105.85
    0 4 6 106.46
    -2 -4 -6 7.33
    2 -4 6 7.01
    2 -4 6 7.16
    2 -4 6 7.45
    -2 -4 -6 7.99
    -2 -4 -6 7.15
    -2 -4 -6 8.08
    -2 -4 -6 7.24
    2 -4 6 7.19
    2 -4 6 7.49
    -2 -4 -6 6.9
    2 -4 6 7.64
    -2 4 -6 6.84
    2 4 6 7.32
    -2 4 -6 7.52
    2 4 6 7.37
    -2 4 -6 7.27
    -4 -4 -6 34.71
    -4 -4 -6 33.85
    4 -4 6 34.94
    -4 -4 -6 34.37
    -4 -4 -6 34.38
    4 -4 6 35.21
    -4 -4 -6 34.36
    -4 -4 -6 34.82
    4 -4 6 34.28
    4 -4 6 33.66
    4 -4 6 33.55
    4 4 6 32.97
    4 4 6 33.35
    -4 4 -6 33.17
    -4 4 -6 33.27
    4 4 6 34.9
    -4 4 -6 33.51
    6 -4 6 46.15
    -6 -4 -6 43.13
    -6 -4 -6 45.29
    -6 -4 -6 45.4
    6 -4 6 47.2
    -6 -4 -6 44.78
    6 -4 6 46.74
    6 -4 6 46.5
    6 -4 6 45.99
    -6 4 -6 46.61
    6 4 6 46.49
    -6 4 -6 46.45
    6 4 6 46.68
    6 4 6 46.9
    -6 4 -6 44.62
    8 -4 6 0.76
    -8 -4 -6 0.62
    8 -4 6 0.81
    -8 -4 -6 0.75
    8 -4 6 0.77
    8 -4 6 0.92
    8 -4 6 0.9
    -8 -4 -6 0.89
    -8 4 -6 0.94
    8 4 6 0.64
    8 4 6 0.69
    -8 4 -6 0.77
    -8 4 -6 0.8
    8 4 6 0.85
    10 -4 6 3.93
    10 -4 6 3.67
    -10 -4 -6 4.54
    10 -4 6 4
    10 -4 6 3.89
    -10 -4 -6 4.26
    10 -4 6 4.37
    -10 -4 -6 4.56
    10 4 6 4.05
    10 4 6 4.65
    10 4 6 4.67
    -10 4 -6 4.54
    -12 -4 -6 7.68
    12 -4 6 7.79
    12 -4 6 7.8
    12 -4 6 8.45
    12 -4 6 8.54
    12 -4 6 8.23
    12 4 6 8.95
    12 4 6 9.07
    -12 4 -6 8.78
    12 4 6 9.21
    -14 -4 -6 2.16
    14 -4 6 1.99
    -14 -4 -6 2.17
    14 -4 6 2.1
    14 -4 6 1.58
    14 -4 6 1.97
    14 4 6 1.62
    14 4 6 1.46
    14 4 6 1.93
    -14 4 -6 1.91
    16 -4 6 5.07
    -16 -4 -6 4.99
    -16 -4 -6 5.46
    16 -4 6 4.48
    16 -4 6 4.61
    16 4 6 4.02
    -16 4 -6 5.29
    16 4 6 5.04
    16 4 6 4.67
    18 -4 6 9.43
    -18 -4 -6 9.29
    -18 -4 -6 10.15
    18 -4 6 9.57
    18 -4 6 8.9
    18 4 6 11.08
    18 4 6 9.57
    -18 4 -6 9.25
    18 4 6 9.94
    -20 -4 -6 0.26
    20 -4 6 0.33
    20 -4 6 -0.01
    20 -4 6 0.58
    -20 -4 -6 0.56
    -20 4 -6 0.39
    20 4 6 -0.12
    20 4 6 0.37
    22 -4 6 0.61
    -22 -4 -6 -0.49
    -22 -4 -6 -0.12
    22 -4 6 0.09
    22 -4 6 0.17
    -22 4 -6 0.39
    22 4 6 -0.12
    22 4 6 -0.2
    29 -5 -6 0.56
    -29 -5 6 0.68
    -29 -5 6 0.44
    29 -5 -6 0.66
    29 -5 -6 0.52
    -29 5 6 0.35
    29 5 -6 0.56
    29 5 -6 0.37
    -29 5 6 0.53
    27 -5 -6 1.63
    -27 -5 6 1.73
    -27 -5 6 2.28
    27 -5 -6 2.36
    27 -5 -6 1.75
    27 5 -6 1.21
    -27 5 6 2.07
    -27 5 6 2.88
    27 5 -6 1.27
    27 5 -6 1.34
    25 -5 -6 1.17
    -25 -5 6 0.73
    25 -5 -6 1.04
    25 -5 -6 1.34
    -25 -5 6 1.65
    -25 5 6 0.74
    25 5 -6 1.81
    25 5 -6 1.54
    -25 5 6 0.94
    25 5 -6 0.34
    23 -5 -6 0.04
    -23 -5 6 0.21
    -23 -5 6 0.21
    -23 -5 6 -0.11
    23 -5 -6 0.1
    23 -5 -6 0
    23 5 -6 0.26
    23 5 -6 -0.11
    23 5 -6 -0.07
    -23 5 6 -0.1
    -23 5 6 0.07
    21 -5 -6 16.17
    21 -5 -6 15.68
    -21 -5 6 16.51
    -21 -5 6 16.38
    21 -5 -6 17.82
    21 5 -6 17.22
    -21 5 6 16.75
    -21 5 6 15.34
    21 5 -6 17.48
    21 5 -6 16.37
    -19 -5 6 0.34
    19 -5 -6 0.19
    19 -5 -6 0.21
    19 -5 -6 0.43
    -19 -5 6 0.8
    19 -5 -6 0.27
    -19 -5 6 0.18
    19 5 -6 0.7
    19 5 -6 0.36
    -19 5 6 0.63
    -19 5 6 0.54
    19 5 -6 0.43
    19 5 -6 0.42
    17 -5 -6 11.7
    17 -5 -6 12.28
    -17 -5 6 13.83
    -17 -5 6 12.41
    -17 -5 6 11.58
    17 -5 -6 12.21
    -17 -5 6 12.17
    17 -5 -6 11.94
    17 -5 -6 12.54
    17 5 -6 11.99
    -17 5 6 12.12
    17 5 -6 11.55
    17 5 -6 11.92
    17 5 -6 14.07
    -17 5 6 12.85
    15 -5 -6 3.11
    -15 -5 6 2.44
    -15 -5 6 3.4
    15 -5 -6 2.79
    15 -5 -6 3.19
    15 -5 -6 4.28
    15 -5 -6 2.38
    -15 -5 6 3.04
    -15 -5 6 2.97
    15 5 -6 2.93
    15 5 -6 4.35
    15 5 -6 3
    15 5 -6 3.51
    -15 5 6 3.65
    -15 5 6 3.28
    13 -5 -6 1.08
    13 -5 -6 1.02
    -13 -5 6 0.88
    13 -5 -6 1.49
    -13 -5 6 1.06
    -13 -5 6 1.04
    13 -5 -6 1.52
    13 -5 -6 1.14
    -13 -5 6 1.46
    13 5 -6 0.94
    -13 5 6 1.45
    13 5 -6 1.02
    13 5 -6 1.4
    13 5 -6 1.26
    -11 -5 6 12.05
    -11 -5 6 11
    -11 -5 6 11.99
    11 -5 -6 11.66
    11 -5 -6 11.19
    -11 -5 6 10.95
    11 -5 -6 11.26
    11 -5 -6 11.1
    11 -5 -6 10.55
    -11 -5 6 11.56
    11 -5 -6 10.89
    11 5 -6 11.66
    11 5 -6 11.1
    11 5 -6 11.06
    -11 5 6 11.29
    11 5 -6 10.68
    11 5 -6 10.98
    -9 -5 6 45.66
    9 -5 -6 46.05
    9 -5 -6 48.68
    9 -5 -6 48.54
    -9 -5 6 46.78
    -9 -5 6 46.76
    9 -5 -6 46.54
    9 -5 -6 48.72
    -9 -5 6 47.56
    -9 -5 6 48.48
    9 -5 -6 47.77
    9 5 -6 47.45
    -9 5 6 47.01
    9 5 -6 48.7
    9 5 -6 47.42
    9 5 -6 46.69
    -9 5 6 48.59
    -7 -5 6 5.52
    7 -5 -6 5.6
    7 -5 -6 5.38
    7 -5 -6 5.42
    -7 -5 6 5.59
    7 -5 -6 5.97
    -7 -5 6 4.98
    -7 -5 6 4.87
    -7 -5 6 5.37
    7 -5 -6 5.18
    7 -5 -6 4.81
    -7 -5 6 5.82
    7 5 -6 5.88
    -7 5 6 5.27
    7 5 -6 5.4
    7 5 -6 5.12
    -7 5 6 5.38
    5 -5 -6 8.28
    5 -5 -6 8.8
    -5 -5 6 7.78
    5 -5 -6 8.4
    -5 -5 6 8.25
    5 -5 -6 9.19
    -5 -5 6 8.21
    -5 -5 6 8.52
    -5 -5 6 8.99
    5 -5 -6 8.63
    5 5 -6 8.56
    5 5 -6 8.98
    -5 5 6 8.97
    -5 5 6 8.91
    5 5 -6 9.37
    3 -5 -6 7.16
    3 -5 -6 6.83
    3 -5 -6 7.1
    -3 -5 6 6.9
    -3 -5 6 7.26
    -3 -5 6 6.47
    -3 -5 6 6.92
    -3 -5 6 6.96
    3 -5 -6 6.98
    3 -5 -6 6.79
    3 5 -6 6.83
    3 5 -6 6.9
    3 5 -6 6.52
    -3 5 6 6.94
    -3 5 6 6.43
    3 5 -6 6.64
    -3 5 6 7
    -1 -5 6 0.37
    -1 -5 6 0.24
    1 -5 -6 0.29
    -1 -5 6 0.1
    1 -5 -6 0.37
    1 -5 -6 0.28
    1 -5 -6 0.18
    1 -5 -6 0.47
    -1 -5 6 0.17
    1 5 -6 0.15
    1 5 -6 0.19
    -1 5 6 0.38
    -1 5 6 0.17
    1 5 -6 0.2
    -1 5 6 0.32
    -1 5 6 0.24
    1 5 -6 0.27
    -1 -5 -6 7.22
    -1 -5 -6 7.45
    -1 -5 -6 7.88
    -1 -5 -6 7.28
    1 -5 6 7.47
    -1 -5 -6 6.99
    1 5 6 6.95
    1 5 6 7.07
    -1 5 -6 7.59
    1 5 6 7.43
    -1 5 -6 7.38
    -1 5 -6 7.18
    1 5 6 7.48
    3 -5 6 28.14
    -3 -5 -6 29.21
    -3 -5 -6 27.84
    -3 -5 -6 28.93
    3 -5 6 27.86
    -3 -5 -6 31.13
    -3 -5 -6 29.08
    3 5 6 30.1
    3 5 6 28.98
    -3 5 -6 29.22
    -3 5 -6 29.02
    3 5 6 30.29
    -3 5 -6 29.92
    -5 -5 -6 11.25
    5 -5 6 11.99
    -5 -5 -6 11.02
    -5 -5 -6 11.75
    -5 -5 -6 10.64
    -5 -5 -6 12.34
    -5 5 -6 11.56
    5 5 6 12.77
    5 5 6 11.37
    -5 5 -6 12.35
    -5 5 -6 11.44
    5 5 6 11.76
    -7 -5 -6 1.46
    7 -5 6 1.12
    7 -5 6 1.07
    7 -5 6 1.04
    -7 -5 -6 1.23
    7 -5 6 1.06
    7 -5 6 1.47
    -7 -5 -6 0.67
    -7 -5 -6 1.44
    7 5 6 1.46
    7 5 6 0.95
    -7 5 -6 1.6
    -7 5 -6 1.22
    -7 5 -6 1.1
    9 -5 6 7.16
    9 -5 6 7.9
    9 -5 6 7.81
    -9 -5 -6 6.77
    9 -5 6 7.12
    -9 -5 -6 7.86
    -9 -5 -6 7.48
    9 -5 6 6.83
    -9 5 -6 7.19
    9 5 6 7.26
    9 5 6 7.07
    9 5 6 7.27
    -9 5 -6 7.91
    -9 5 -6 6.74
    11 -5 6 0.08
    11 -5 6 -0.14
    -11 -5 -6 0.29
    11 -5 6 0.19
    11 -5 6 -0.12
    11 -5 6 0.27
    -11 -5 -6 -0.11
    -11 -5 -6 0
    11 5 6 -0.08
    -11 5 -6 0.08
    11 5 6 0.17
    11 5 6 0.19
    13 -5 6 1.28
    -13 -5 -6 0.51
    13 -5 6 1.23
    13 -5 6 1.27
    13 -5 6 1.09
    13 5 6 0.69
    -13 5 -6 0.91
    13 5 6 1.94
    13 5 6 0.59
    -15 -5 -6 15.03
    -15 -5 -6 15.53
    15 -5 6 14.17
    15 -5 6 14.21
    15 -5 6 15.15
    15 5 6 13.65
    -15 5 -6 14.74
    15 5 6 12.98
    15 5 6 15.01
    -17 -5 -6 5.15
    17 -5 6 4.91
    17 -5 6 5.27
    -17 -5 -6 5.66
    17 -5 6 5.62
    17 5 6 4.97
    17 5 6 5.01
    -17 5 -6 5.12
    19 -5 6 1.49
    19 -5 6 1.64
    -19 -5 -6 1.61
    19 -5 6 2.02
    -19 -5 -6 1.97
    19 5 6 1.36
    19 5 6 1.06
    -19 5 -6 2.37
    21 -5 6 0.19
    21 -5 6 1.14
    -21 -5 -6 0.71
    21 -5 6 0.78
    -21 -5 -6 0.46
    -21 5 -6 0.23
    21 5 6 0.8
    21 5 6 0.53
    23 -5 6 -0.51
    23 -5 6 0.36
    -23 -5 -6 0.32
    -23 -5 -6 0.48
    23 5 6 0.32
    -23 5 -6 0.02
    23 5 6 0.28
    28 -6 -6 -0.18
    -28 -6 6 0.15
    28 -6 -6 -0.53
    -28 -6 6 -0.28
    28 -6 -6 0.33
    -28 6 6 -0.04
    -28 6 6 -0.07
    28 6 -6 0.14
    28 6 -6 -0.01
    -26 -6 6 -0.12
    26 -6 -6 0.37
    -26 -6 6 -0.13
    26 -6 -6 0.25
    26 -6 -6 0.21
    26 6 -6 0.15
    26 6 -6 -0.2
    26 6 -6 -0.27
    -26 6 6 0.18
    -26 6 6 0.15
    -24 -6 6 6.19
    -24 -6 6 5.08
    24 -6 -6 6.95
    -24 -6 6 5.87
    24 -6 -6 6.1
    24 -6 -6 6.51
    24 6 -6 6.07
    -24 6 6 4.59
    24 6 -6 5.21
    24 6 -6 5.47
    -24 6 6 5.43
    -22 -6 6 5.03
    22 -6 -6 5.77
    22 -6 -6 6.35
    -22 -6 6 4.61
    -22 -6 6 4.46
    22 -6 -6 6.11
    22 6 -6 4.5
    -22 6 6 5.09
    22 6 -6 5.25
    -22 6 6 4.87
    22 6 -6 6.59
    20 -6 -6 0.91
    20 -6 -6 0.57
    -20 -6 6 0.69
    -20 -6 6 0.67
    20 -6 -6 1.16
    -20 -6 6 0.59
    -20 6 6 0.98
    20 6 -6 1
    20 6 -6 1.06
    -20 6 6 0.83
    20 6 -6 1.02
    18 -6 -6 5.69
    -18 -6 6 4.64
    18 -6 -6 6.5
    18 -6 -6 4.35
    -18 -6 6 5.3
    18 -6 -6 5.37
    -18 -6 6 5.34
    18 6 -6 4.84
    -18 6 6 4.74
    -18 6 6 4.98
    18 6 -6 5.13
    18 6 -6 5.11
    -16 -6 6 4.77
    -16 -6 6 6
    16 -6 -6 6.24
    -16 -6 6 5.17
    16 -6 -6 4.82
    16 -6 -6 5.13
    -16 -6 6 4.71
    16 -6 -6 4.82
    -16 6 6 4.8
    16 6 -6 5.34
    16 6 -6 5.31
    16 6 -6 5.26
    16 6 -6 4.89
    14 -6 -6 0.29
    -14 -6 6 0.22
    14 -6 -6 0.27
    14 -6 -6 0.3
    -14 -6 6 0.6
    14 -6 -6 0.18
    -14 -6 6 0.22
    14 -6 -6 0.28
    -14 -6 6 0.2
    14 6 -6 0.53
    14 6 -6 0.12
    14 6 -6 0.28
    14 6 -6 0.04
    -14 6 6 0.14
    14 6 -6 0.33
    12 -6 -6 9.75
    -12 -6 6 10.3
    -12 -6 6 9.61
    -12 -6 6 10.35
    12 -6 -6 10.37
    -12 -6 6 11.23
    -12 -6 6 11.06
    12 -6 -6 10.13
    12 -6 -6 11.02
    12 -6 -6 10
    12 -6 -6 9.56
    -12 6 6 10.91
    12 6 -6 10.96
    12 6 -6 9.89
    12 6 -6 9.89
    12 6 -6 9.74
    -10 -6 6 15.23
    10 -6 -6 15.12
    -10 -6 6 16.46
    10 -6 -6 14.72
    -10 -6 6 14.42
    -10 -6 6 14.6
    10 -6 -6 14.79
    -10 -6 6 14.9
    10 -6 -6 15.16
    10 -6 -6 15.66
    10 -6 -6 15.08
    -10 6 6 14.9
    -10 6 6 15.22
    10 6 -6 15.14
    10 6 -6 14.98
    10 6 -6 15.32
    8 -6 -6 11.37
    8 -6 -6 10.68
    -8 -6 6 12.2
    8 -6 -6 11
    8 -6 -6 11.64
    8 -6 -6 12.49
    -8 -6 6 11.44
    -8 -6 6 11.66
    -8 -6 6 10.21
    8 -6 -6 11.52
    -8 -6 6 10.98
    -8 6 6 11.79
    -8 6 6 11.26
    8 6 -6 11.31
    8 6 -6 10
    8 6 -6 11.77
    6 -6 -6 24.57
    -6 -6 6 24.53
    6 -6 -6 25.99
    6 -6 -6 24.68
    -6 -6 6 25.15
    -6 -6 6 24.27
    -6 -6 6 24.81
    -6 -6 6 25.44
    6 -6 -6 23.77
    6 -6 -6 23.59
    6 -6 -6 25.69
    -6 6 6 23.8
    6 6 -6 24.79
    -6 6 6 25.36
    6 6 -6 24.62
    6 6 -6 25.12
    6 6 -6 25.11
    4 -6 -6 18.39
    -4 -6 6 19.24
    4 -6 -6 20.96
    4 -6 -6 19.71
    -4 -6 6 20.31
    4 -6 -6 20.36
    -4 -6 6 20.31
    -4 -6 6 19.81
    4 -6 -6 19.66
    4 6 -6 19.83
    4 6 -6 18.63
    -4 6 6 19.41
    4 6 -6 19.19
    4 6 -6 20.09
    -4 6 6 20.26
    2 -6 -6 10.77
    -2 -6 6 11.34
    2 -6 -6 10.9
    -2 -6 6 10.36
    2 -6 -6 11
    2 -6 -6 10.88
    2 -6 -6 10.28
    2 6 -6 10.72
    2 6 -6 11.9
    -2 6 6 10.68
    -2 6 6 10.27
    2 6 -6 11.36
    2 6 -6 11.03
    0 -6 -6 25.99
    0 -6 -6 25.72
    0 -6 -6 27.21
    0 -6 6 24.49
    0 -6 6 26.13
    0 -6 -6 26.53
    0 -6 -6 26.64
    0 6 6 26.15
    0 6 6 27.69
    0 6 -6 25.45
    0 6 -6 25.52
    0 6 6 27.32
    -2 -6 -6 12.11
    -2 -6 -6 11.12
    2 -6 6 11.44
    -2 -6 -6 12.3
    2 -6 6 11.35
    -2 -6 -6 12.41
    -2 -6 -6 11.5
    2 6 6 12.6
    2 6 6 11.42
    2 6 6 11.65
    -2 6 -6 11.01
    2 6 6 12.51
    4 -6 6 3.8
    -4 -6 -6 3.48
    -4 -6 -6 3.22
    -4 -6 -6 3.72
    -4 -6 -6 4.21
    4 -6 6 3.42
    -4 6 -6 3.75
    4 6 6 3.28
    4 6 6 4.37
    4 6 6 3.39
    -6 -6 -6 27.85
    6 -6 6 27.72
    -6 -6 -6 27.63
    -6 -6 -6 26.89
    -6 -6 -6 29.65
    6 6 6 27.33
    -6 6 -6 27.19
    6 6 6 28.89
    6 6 6 28.76
    -8 -6 -6 11.06
    8 -6 6 11.28
    -8 -6 -6 11
    -8 -6 -6 11.67
    -8 -6 -6 9.84
    8 -6 6 10.94
    8 6 6 9.62
    8 6 6 11.79
    -8 6 -6 10.63
    8 6 6 10.61
    10 -6 6 0.5
    10 -6 6 0.93
    10 -6 6 1.01
    10 -6 6 0.73
    10 -6 6 0.96
    -10 -6 -6 0.92
    -10 -6 -6 0.37
    -10 -6 -6 0.76
    10 6 6 0.3
    10 6 6 0.81
    10 6 6 0.82
    -10 6 -6 0.82
    12 -6 6 10.03
    -12 -6 -6 10.39
    12 -6 6 10.03
    -12 -6 -6 10.04
    12 -6 6 11.65
    12 -6 6 10.71
    -12 -6 -6 10.59
    12 6 6 9.82
    -12 6 -6 11.16
    12 6 6 10.99
    14 -6 6 1.35
    -14 -6 -6 1.64
    14 -6 6 2.12
    14 -6 6 2.11
    14 -6 6 2.23
    14 6 6 1.8
    -14 6 -6 1.88
    14 6 6 1.61
    16 -6 6 4.11
    -16 -6 -6 4.17
    16 -6 6 4.31
    -16 -6 -6 3.92
    16 -6 6 4.32
    -16 6 -6 4.93
    16 6 6 3.97
    16 6 6 3.82
    18 -6 6 6.93
    18 -6 6 6.86
    -18 -6 -6 5.74
    -18 -6 -6 6.45
    18 -6 6 6.17
    -18 6 -6 6.24
    18 6 6 6.01
    18 6 6 6.83
    20 -6 6 0.2
    -20 -6 -6 0.91
    20 -6 6 0.18
    -20 -6 -6 -0.12
    20 6 6 -0.16
    20 6 6 -0.59
    -22 -6 -6 0.66
    -22 -6 -6 0.41
    22 -6 6 0.71
    22 -6 6 0.17
    22 6 6 0.81
    22 6 6 0.84
    -27 -7 6 0.75
    27 -7 -6 1.65
    -27 -7 6 0.84
    27 -7 -6 1.16
    27 7 -6 1.15
    27 7 -6 0.87
    -27 7 6 1.15
    -27 7 6 0.45
    -25 -7 6 -0.11
    25 -7 -6 0.11
    25 -7 -6 -0.08
    25 -7 -6 -0.03
    -25 -7 6 0.04
    -25 7 6 -0.18
    25 7 -6 -0.1
    25 7 -6 0.51
    -25 7 6 0.07
    -23 -7 6 0.91
    23 -7 -6 0.74
    -23 -7 6 0.89
    23 -7 -6 0.75
    23 -7 -6 0.43
    -23 -7 6 0.9
    23 7 -6 0.98
    23 7 -6 0.99
    -23 7 6 1.47
    21 -7 -6 8.88
    -21 -7 6 7.42
    -21 -7 6 7.05
    -21 -7 6 8.59
    21 -7 -6 8.67
    21 7 -6 7.35
    -21 7 6 7.73
    21 7 -6 8.02
    21 7 -6 8.06
    19 -7 -6 2.5
    -19 -7 6 2.91
    19 -7 -6 3.02
    19 -7 -6 3.11
    -19 -7 6 2.14
    -19 -7 6 2.61
    19 7 -6 2.58
    -19 7 6 2.4
    19 7 -6 2.71
    19 7 -6 2.58
    17 -7 -6 6.15
    -17 -7 6 5.27
    17 -7 -6 6.13
    -17 -7 6 5.67
    17 -7 -6 5.58
    17 -7 -6 5.17
    -17 -7 6 5.55
    17 7 -6 5.58
    17 7 -6 5.55
    -17 7 6 5.65
    17 7 -6 5.87
    17 7 -6 4.86
    15 -7 -6 6.42
    -15 -7 6 6.72
    15 -7 -6 5.53
    -15 -7 6 6.86
    15 -7 -6 7.2
    15 -7 -6 6.18
    -15 -7 6 6.86
    15 -7 -6 6.3
    15 7 -6 5.76
    15 7 -6 6.03
    15 7 -6 7.46
    15 7 -6 6.11
    -15 7 6 6.09
    13 -7 -6 7.25
    13 -7 -6 7.28
    -13 -7 6 7.61
    13 -7 -6 7.14
    -13 -7 6 8.75
    -13 -7 6 7.1
    13 -7 -6 8.34
    -13 -7 6 7.79
    13 -7 -6 7.52
    -13 -7 6 7.92
    13 7 -6 7.24
    13 7 -6 8.25
    13 7 -6 7.32
    13 7 -6 7.36
    -13 7 6 7.61
    -11 -7 6 3.85
    -11 -7 6 4.72
    11 -7 -6 4.17
    -11 -7 6 4.04
    11 -7 -6 4.36
    11 -7 -6 4.38
    11 -7 -6 4.08
    -11 -7 6 3.96
    11 -7 -6 4.08
    11 -7 -6 5.25
    -11 -7 6 3.78
    11 7 -6 5.24
    11 7 -6 4.3
    11 7 -6 4.64
    -11 7 6 3.55
    -11 7 6 4.06
    9 -7 -6 22.56
    9 -7 -6 25.98
    -9 -7 6 24.21
    9 -7 -6 25.45
    9 -7 -6 24.41
    -9 -7 6 25.27
    -9 -7 6 25.04
    9 -7 -6 24.2
    -9 -7 6 24.26
    -9 -7 6 26
    9 -7 -6 24.88
    9 7 -6 25.71
    9 7 -6 25.02
    9 7 -6 25.18
    -9 7 6 23.94
    -9 7 6 25.2
    7 -7 -6 7.05
    7 -7 -6 6.81
    -7 -7 6 7.82
    7 -7 -6 6.6
    -7 -7 6 6.67
    -7 -7 6 6.92
    -7 -7 6 6.53
    7 -7 -6 7.39
    7 -7 -6 6.73
    -7 -7 6 7.58
    7 -7 -6 6.8
    -7 7 6 6.23
    -7 7 6 7.07
    7 7 -6 6.95
    7 7 -6 7.22
    7 7 -6 7.44
    5 -7 -6 4.89
    5 -7 -6 5.39
    -5 -7 6 5.06
    5 -7 -6 5.31
    -5 -7 6 4.86
    -5 -7 6 4.89
    5 -7 -6 4.5
    -5 -7 6 4.92
    5 -7 -6 4.87
    5 7 -6 5.01
    5 7 -6 4.84
    -5 7 6 5.49
    -5 7 6 5.42
    5 7 -6 5.31
    5 7 -6 5.2
    3 -7 -6 12.09
    3 -7 -6 12.01
    -3 -7 6 11.98
    -3 -7 6 12.5
    3 -7 -6 12.35
    -3 -7 6 12.07
    3 -7 -6 11.01
    3 -7 -6 11.43
    3 7 -6 11.61
    -3 7 6 12.3
    3 7 -6 12.18
    3 7 -6 11.71
    3 7 -6 11.62
    -3 7 6 11.91
    1 -7 -6 1.94
    1 -7 -6 1.67
    1 -7 -6 1.95
    -1 -7 6 1.69
    1 -7 -6 1.62
    1 -7 -6 1.05
    -1 7 6 1.02
    1 7 -6 1.47
    1 7 -6 1.09
    -1 7 6 1.87
    -1 -7 -6 2.3
    -1 -7 -6 1.95
    -1 -7 -6 3.12
    1 -7 6 2.33
    -1 -7 -6 2.14
    -1 -7 -6 2.14
    1 7 6 3
    1 7 6 2.02
    1 7 6 2.15
    -1 7 -6 1.8
    -3 -7 -6 7.32
    -3 -7 -6 6.52
    -3 -7 -6 8.09
    -3 -7 -6 7.54
    -3 -7 -6 6.92
    -3 7 -6 7.25
    3 7 6 7.37
    3 7 6 7.15
    3 7 6 7.19
    -5 -7 -6 0.03
    -5 -7 -6 0.11
    -5 -7 -6 0.21
    -5 -7 -6 0.23
    5 7 6 0.16
    5 7 6 0.2
    5 7 6 0.29
    5 7 6 -0.12
    -5 7 -6 0.13
    -7 -7 -6 5.95
    -7 -7 -6 5.77
    7 -7 6 5.63
    -7 -7 -6 5.12
    -7 -7 -6 5.58
    -7 7 -6 5.77
    7 7 6 5.27
    7 7 6 4.96
    7 7 6 5.02
    9 -7 6 21.77
    -9 -7 -6 22.98
    -9 -7 -6 22.2
    -9 -7 -6 23.74
    9 7 6 23.7
    9 7 6 22.16
    9 7 6 22.92
    -11 -7 -6 4.14
    -11 -7 -6 4.83
    -11 -7 -6 3.79
    11 -7 6 3.67
    11 7 6 3.71
    11 7 6 3.67
    -13 -7 -6 1.51
    13 -7 6 1
    13 -7 6 0.6
    13 -7 6 0.53
    13 -7 6 0.75
    -13 -7 -6 1.25
    13 7 6 0.36
    13 7 6 1.19
    -15 -7 -6 10.72
    15 -7 6 10.34
    -15 -7 -6 9.67
    15 -7 6 11.28
    15 7 6 10.26
    15 7 6 8.32
    -17 -7 -6 0.06
    17 -7 6 -0.32
    17 -7 6 -0.1
    -17 -7 -6 -0.06
    17 7 6 0.27
    17 7 6 -0.44
    -19 -7 -6 0.93
    -19 -7 -6 1.5
    19 -7 6 1.55
    19 -7 6 1.9
    19 7 6 0.64
    19 7 6 1.66
    -21 -7 -6 0.39
    21 -7 6 0.41
    21 -7 6 0.91
    -21 -7 -6 -0.03
    21 7 6 0.43
    26 -8 -6 -0.18
    26 -8 -6 -0.49
    -26 -8 6 -0.4
    -26 -8 6 0.03
    26 8 -6 0.1
    26 8 -6 0.01
    -24 -8 6 4.96
    24 -8 -6 5.93
    -24 -8 6 6.34
    -24 -8 6 4.36
    24 -8 -6 4.77
    24 8 -6 4.91
    24 8 -6 6.18
    22 -8 -6 0.78
    -22 -8 6 0.41
    -22 -8 6 0.94
    22 -8 -6 0.26
    -22 -8 6 0.38
    -22 8 6 0.48
    22 8 -6 0.26
    22 8 -6 0.9
    22 8 -6 0.63
    -20 -8 6 0.27
    20 -8 -6 0.29
    -20 -8 6 0.46
    20 -8 -6 0.2
    20 -8 -6 0.28
    -20 -8 6 0.25
    20 8 -6 0.15
    20 8 -6 0.93
    20 8 -6 0.3
    -20 8 6 0.08
    18 -8 -6 5.79
    -18 -8 6 4.93
    -18 -8 6 5.05
    -18 -8 6 6.41
    18 -8 -6 5.48
    18 -8 -6 5.75
    18 8 -6 6.68
    18 8 -6 6.5
    -18 8 6 4.9
    18 8 -6 5.47
    16 -8 -6 2.51
    -16 -8 6 2.82
    16 -8 -6 2.83
    -16 -8 6 2.45
    16 -8 -6 2.9
    16 -8 -6 2.78
    -16 -8 6 2.44
    -16 8 6 2.66
    16 8 -6 2.86
    16 8 -6 2.89
    16 8 -6 2.88
    16 8 -6 2.07
    14 -8 -6 0.51
    -14 -8 6 -0.01
    14 -8 -6 0.38
    14 -8 -6 0.4
    14 -8 -6 0.5
    -14 -8 6 0.52
    -14 -8 6 0.77
    14 8 -6 0.46
    14 8 -6 0.39
    -14 8 6 0.6
    14 8 -6 0.19
    -12 -8 6 2.35
    -12 -8 6 2.91
    12 -8 -6 2.47
    12 -8 -6 2.62
    -12 -8 6 2.94
    12 -8 -6 3.25
    12 -8 -6 3.16
    -12 -8 6 3.18
    12 -8 -6 3.41
    12 8 -6 3.5
    12 8 -6 3.72
    12 8 -6 4.43
    -12 8 6 2.97
    -10 -8 6 0.7
    10 -8 -6 0.59
    -10 -8 6 0.4
    10 -8 -6 0.56
    10 -8 -6 0.34
    10 -8 -6 0.47
    -10 -8 6 0.33
    10 -8 -6 0.37
    10 -8 -6 0.63
    -10 -8 6 0.46
    10 8 -6 0.27
    10 8 -6 0.34
    10 8 -6 0.18
    -10 8 6 0.55
    -10 8 6 0.5
    -8 -8 6 7.35
    8 -8 -6 8.92
    8 -8 -6 7.89
    8 -8 -6 7.75
    8 -8 -6 7.27
    -8 -8 6 8.03
    8 -8 -6 8.19
    -8 -8 6 7.72
    -8 -8 6 8.48
    8 -8 -6 7.57
    8 8 -6 8.44
    8 8 -6 6.9
    -8 8 6 8.05
    8 8 -6 8.15
    -8 8 6 7.95
    -6 -8 6 20.98
    6 -8 -6 22.76
    6 -8 -6 22.77
    -6 -8 6 22.82
    6 -8 -6 22.66
    6 -8 -6 21.71
    6 -8 -6 20.6
    -6 -8 6 23.22
    -6 -8 6 21.55
    6 -8 -6 21.88
    6 8 -6 22.44
    -6 8 6 21.89
    6 8 -6 22.63
    6 8 -6 20.38
    -6 8 6 21.74
    -4 -8 6 12.49
    -4 -8 6 13.02
    4 -8 -6 12.36
    4 -8 -6 12.89
    4 -8 -6 12.04
    4 -8 -6 11.51
    4 -8 -6 12.22
    4 8 -6 11.79
    4 8 -6 11.64
    4 8 -6 11.23
    -4 8 6 12.54
    4 8 -6 13.13
    -4 8 6 13
    2 -8 -6 2.23
    2 -8 -6 1.9
    2 -8 -6 2.46
    2 -8 -6 2.2
    -2 -8 6 2.24
    2 -8 -6 2.1
    -2 8 6 2.11
    2 8 -6 1.7
    2 8 -6 1.72
    -2 8 6 1.95
    0 -8 -6 14.22
    0 -8 -6 12.8
    0 -8 -6 13.14
    0 -8 -6 12.99
    0 -8 -6 14.48
    0 8 6 13.43
    0 8 -6 13.13
    0 8 6 13.15
    0 8 -6 12.96
    -2 -8 -6 12.05
    -2 -8 -6 11.36
    -2 -8 -6 12.41
    -2 -8 -6 12.28
    -2 -8 -6 12.26
    -2 8 -6 11.27
    2 8 6 13.13
    2 8 6 12.01
    -4 -8 -6 3
    -4 -8 -6 2.14
    -4 -8 -6 2.58
    -4 -8 -6 2.31
    4 8 6 2.55
    4 8 6 2.01
    -4 8 -6 2.57
    4 8 6 2.43
    -6 -8 -6 10.16
    -6 -8 -6 9.86
    -6 -8 -6 10.66
    -6 8 -6 10.35
    6 8 6 10.28
    6 8 6 10.15
    6 8 6 9.97
    -8 -8 -6 8.16
    -8 -8 -6 7.74
    -8 -8 -6 7.96
    -8 8 -6 7.02
    8 8 6 6.35
    8 8 6 6.85
    -10 -8 -6 -0.02
    -10 -8 -6 0.13
    -10 -8 -6 0.05
    10 8 6 -0.06
    10 8 6 -0.07
    -12 -8 -6 7.26
    -12 -8 -6 8.18
    -12 -8 -6 9.19
    12 8 6 8.15
    12 8 6 8.31
    14 -8 6 3
    -14 -8 -6 2.59
    14 -8 6 2.89
    -14 -8 -6 3.37
    14 8 6 2.36
    14 8 6 2.42
    16 -8 6 2.44
    -16 -8 -6 2.53
    -16 -8 -6 2.69
    16 -8 6 3.27
    16 8 6 3.32
    18 -8 6 1.26
    -18 -8 -6 1.23
    -18 -8 -6 0.82
    18 -8 6 1.29
    18 8 6 0.67
    20 -8 6 0.24
    -20 -8 -6 -0.04
    -20 -8 -6 0.49
    20 -8 6 0.43
    20 8 6 0.62
    25 -9 -6 -0.02
    -25 -9 6 0.07
    25 -9 -6 0.44
    -25 -9 6 0.07
    25 9 -6 -0.04
    25 9 -6 0.34
    25 9 -6 0.24
    -23 -9 6 -0.12
    23 -9 -6 -0.14
    23 -9 -6 0.62
    -23 -9 6 -0.02
    -23 -9 6 0.18
    23 9 -6 0.23
    23 9 -6 -0.24
    23 9 -6 -0.14
    21 -9 -6 2.44
    -21 -9 6 3.22
    21 -9 -6 3.21
    -21 -9 6 2.77
    -21 -9 6 1.25
    21 9 -6 2.76
    21 9 -6 2.26
    21 9 -6 1.99
    -19 -9 6 1.22
    19 -9 -6 1.83
    19 -9 -6 2.32
    -19 -9 6 1.68
    -19 -9 6 1.82
    19 9 -6 1.78
    19 9 -6 1.57
    19 9 -6 2.34
    17 -9 -6 0.65
    17 -9 -6 0.01
    -17 -9 6 0.56
    -17 -9 6 0.24
    -17 -9 6 0.58
    17 -9 -6 0.35
    17 9 -6 -0.04
    -17 9 6 0.31
    17 9 -6 0.33
    17 9 -6 0.1
    -15 -9 6 7.38
    15 -9 -6 6.58
    15 -9 -6 7.29
    15 -9 -6 6.22
    -15 -9 6 7.54
    15 -9 -6 8.21
    -15 -9 6 6.33
    15 9 -6 7.11
    15 9 -6 5.97
    15 9 -6 7.32
    13 -9 -6 7.58
    13 -9 -6 8.37
    -13 -9 6 8.41
    -13 -9 6 8.88
    13 -9 -6 8.2
    13 -9 -6 8.49
    -13 -9 6 7.85
    13 9 -6 7.51
    -13 9 6 8.09
    13 9 -6 7.79
    13 9 -6 7.74
    11 -9 -6 0.11
    -11 -9 6 -0.09
    -11 -9 6 0.15
    11 -9 -6 -0.2
    11 -9 -6 -0.04
    -11 -9 6 -0.11
    11 -9 -6 -0.06
    11 9 -6 0.02
    11 9 -6 0.15
    -11 9 6 0.05
    11 9 -6 -0.09
    -11 9 6 -0.16
    9 -9 -6 0.36
    -9 -9 6 0.49
    -9 -9 6 0.49
    9 -9 -6 0.48
    9 -9 -6 1.14
    -9 -9 6 0.83
    9 -9 -6 0.62
    9 9 -6 0.64
    -9 9 6 0.73
    9 9 -6 0.72
    9 9 -6 0.65
    -9 9 6 0.58
    -7 -9 6 4.29
    -7 -9 6 4.91
    7 -9 -6 5.31
    7 -9 -6 5.86
    -7 -9 6 5.08
    7 -9 -6 5.93
    7 -9 -6 5.14
    7 -9 -6 5.24
    -7 -9 6 5.46
    -7 9 6 5.75
    -7 9 6 5.73
    7 9 -6 4.7
    7 9 -6 4.1
    5 -9 -6 0.25
    5 -9 -6 0.34
    -5 -9 6 0.4
    -5 -9 6 0.06
    5 -9 -6 0.15
    5 -9 -6 0.4
    -5 -9 6 0.46
    5 -9 -6 0.55
    -5 -9 6 0.1
    5 9 -6 0.31
    5 9 -6 0.17
    5 9 -6 0.22
    -5 9 6 0.45
    -5 9 6 0.26
    3 -9 -6 9.9
    3 -9 -6 10.55
    3 -9 -6 9.88
    3 -9 -6 9.47
    -3 -9 6 10.27
    3 -9 -6 9.62
    3 9 -6 9.28
    -3 9 6 10.61
    -3 9 6 9.34
    3 9 -6 9.26
    1 -9 -6 16.98
    1 -9 -6 18.85
    1 -9 -6 16.52
    1 -9 -6 17.89
    1 -9 -6 16.92
    -1 9 6 17.48
    1 9 -6 17.57
    1 9 -6 15.41
    -1 9 6 18.54
    -1 -9 -6 2.48
    -1 -9 -6 2.58
    -1 -9 -6 3.49
    -1 -9 -6 3.08
    1 9 6 1.66
    -1 9 -6 2.42
    1 9 6 3.05
    -3 -9 -6 4.17
    -3 -9 -6 4.03
    -3 -9 -6 4.54
    -3 9 -6 4.17
    3 9 6 3.61
    3 9 6 4.64
    -5 -9 -6 0.33
    -5 -9 -6 0.73
    -5 -9 -6 0.92
    5 9 6 0.67
    5 9 6 0.11
    -5 9 -6 0.17
    -7 -9 -6 1.66
    -7 -9 -6 1.24
    -7 -9 -6 1.85
    7 9 6 0.94
    7 9 6 1.9
    7 9 6 0.89
    -7 9 -6 1.61
    -9 -9 -6 11.03
    -9 -9 -6 10.18
    -9 -9 -6 10.86
    9 9 6 10.14
    9 9 6 10.3
    -11 -9 -6 7.81
    -11 -9 -6 8
    -11 -9 -6 7.6
    11 9 6 8.69
    11 9 6 6.9
    -13 -9 -6 1.72
    -13 -9 -6 0.88
    13 9 6 0.89
    -15 -9 -6 3.21
    -15 -9 -6 3.71
    15 -9 6 3.84
    15 9 6 3.21
    17 -9 6 0.3
    -17 -9 -6 0.4
    17 -9 6 0.49
    -17 -9 -6 0.42
    17 9 6 0.73
    -22 -10 6 1.26
    22 -10 -6 1.28
    22 -10 -6 0.86
    -22 -10 6 0.7
    -22 -10 6 0.78
    22 10 -6 0.3
    22 10 -6 0.33
    22 10 -6 1.47
    20 -10 -6 0.44
    20 -10 -6 0.5
    -20 -10 6 0.27
    -20 -10 6 0.46
    -20 -10 6 0.4
    20 10 -6 0
    20 10 -6 0.29
    20 10 -6 0.17
    -18 -10 6 3.64
    -18 -10 6 2.89
    18 -10 -6 3.44
    18 -10 -6 3.22
    -18 -10 6 3.08
    18 10 -6 2.85
    18 10 -6 2.32
    18 10 -6 3.21
    16 -10 -6 1.57
    -16 -10 6 1.51
    -16 -10 6 0.95
    16 -10 -6 1.27
    -16 -10 6 1.99
    16 10 -6 1.75
    16 10 -6 1.56
    16 10 -6 1.69
    -14 -10 6 4.56
    -14 -10 6 5.14
    14 -10 -6 5.28
    -14 -10 6 4.61
    14 -10 -6 4.78
    14 10 -6 5.01
    14 10 -6 4.54
    14 10 -6 4.97
    12 -10 -6 2.82
    -12 -10 6 2.77
    12 -10 -6 3.25
    -12 -10 6 2.98
    12 -10 -6 2.76
    12 -10 -6 4.15
    12 10 -6 2.48
    12 10 -6 2.9
    12 10 -6 2.4
    10 -10 -6 2.85
    10 -10 -6 2.39
    -10 -10 6 2.09
    10 -10 -6 2.75
    -10 -10 6 2.8
    10 -10 -6 2.84
    10 10 -6 2.75
    10 10 -6 2.28
    -10 10 6 1.94
    10 10 -6 1.97
    8 -10 -6 0.13
    8 -10 -6 0.29
    8 -10 -6 0
    -8 -10 6 0.16
    -8 -10 6 0.04
    8 -10 -6 0.21
    -8 -10 6 0.31
    -8 10 6 0.01
    8 10 -6 0.25
    -8 10 6 0.04
    8 10 -6 0.14
    -6 -10 6 7.51
    6 -10 -6 7.3
    -6 -10 6 7.41
    -6 -10 6 7.88
    6 -10 -6 7.53
    6 -10 -6 8.26
    6 -10 -6 7.61
    6 10 -6 7.58
    6 10 -6 7.2
    -6 10 6 6.88
    -6 10 6 7.36
    4 -10 -6 3.29
    -4 -10 6 3.31
    4 -10 -6 3.65
    4 -10 -6 3.83
    4 -10 -6 3.24
    4 10 -6 3.07
    4 10 -6 3.12
    -4 10 6 3.55
    -4 10 6 3.25
    2 -10 -6 -0.26
    2 -10 -6 0.16
    2 -10 -6 -0.04
    2 -10 -6 0.07
    2 10 -6 0.03
    2 10 -6 -0.07
    -2 10 6 0.27
    -2 10 6 -0.11
    0 -10 -6 11.48
    0 -10 -6 12.05
    0 -10 -6 10.36
    0 10 6 11.25
    0 10 -6 11.08
    0 10 6 9.71
    0 10 -6 10.21
    -2 -10 -6 8.86
    -2 -10 -6 8.07
    -2 -10 -6 8.02
    2 10 6 7.67
    -2 10 -6 6.79
    2 10 6 7.25
    -4 -10 -6 0.01
    -4 -10 -6 0.58
    -4 -10 -6 0.42
    4 10 6 0.08
    4 10 6 0.86
    -4 10 -6 0.59
    -6 -10 -6 3.66
    -6 -10 -6 2.37
    -6 -10 -6 3.6
    6 10 6 3.07
    -6 10 -6 4.1
    6 10 6 4.07
    -8 -10 -6 0.34
    -8 -10 -6 0.38
    -8 -10 -6 -0.21
    8 10 6 0.68
    8 10 6 0.01
    -10 -10 -6 0.84
    -10 -10 -6 0.13
    -10 -10 -6 0.28
    10 10 6 -0.06
    10 10 6 -0.04
    -12 -10 -6 7.66
    -12 -10 -6 7.41
    12 10 6 7.72
    12 10 6 6.16
    -14 -10 -6 0.72
    -14 -10 -6 1.24
    -14 -10 -6 1.3
    14 10 6 0.85
    14 10 6 0.39
    -16 -10 -6 -0.14
    -16 -10 -6 0.45
    16 -10 6 0.41
    16 10 6 0.3
    16 10 6 0.56
    21 -11 -6 1.25
    21 -11 -6 1.18
    -21 -11 6 1.45
    -21 -11 6 1.35
    -21 -11 6 0.68
    21 11 -6 0.72
    21 11 -6 0.75
    21 11 -6 1.04
    -19 -11 6 1.65
    19 -11 -6 2.36
    -19 -11 6 2.24
    19 -11 -6 2.02
    -19 -11 6 2.94
    19 11 -6 2.57
    19 11 -6 2.77
    19 11 -6 2.12
    17 -11 -6 0.44
    -17 -11 6 0.48
    -17 -11 6 0.09
    -17 -11 6 0.36
    17 -11 -6 -0.63
    17 11 -6 0.34
    17 11 -6 0.4
    17 11 -6 -0.37
    15 -11 -6 5.91
    -15 -11 6 6.15
    -15 -11 6 5.23
    -15 -11 6 5.32
    15 -11 -6 5.64
    15 11 -6 5.21
    15 11 -6 4.3
    15 11 -6 4.9
    13 -11 -6 2.6
    -13 -11 6 2.13
    13 -11 -6 2.79
    -13 -11 6 2.28
    -13 -11 6 1.95
    13 11 -6 2.37
    13 11 -6 2.32
    13 11 -6 2.1
    -11 -11 6 0.53
    11 -11 -6 0.5
    11 -11 -6 0.11
    -11 -11 6 0.12
    11 11 -6 0.18
    11 11 -6 0.56
    11 11 -6 0.1
    -11 11 6 0.2
    -9 -11 6 0.31
    9 -11 -6 0.74
    -9 -11 6 -0.04
    9 -11 -6 0.15
    -9 11 6 0.62
    9 11 -6 0.44
    9 11 -6 0.38
    -7 -11 6 3.84
    7 -11 -6 4.49
    7 -11 -6 4.36
    -7 -11 6 4.01
    7 -11 -6 4.89
    7 11 -6 3.82
    7 11 -6 4.46
    -7 11 6 3.78
    5 -11 -6 0.35
    -5 -11 6 0.42
    5 -11 -6 -0.05
    5 -11 -6 -0.1
    5 11 -6 0.27
    -5 11 6 -0.09
    5 11 -6 -0.5
    -5 11 6 -0.06
    3 -11 -6 7.4
    3 -11 -6 6.88
    3 -11 -6 7.95
    -3 11 6 7.13
    3 11 -6 5.09
    3 11 -6 7.66
    -3 11 6 7.59
    1 -11 -6 5.54
    1 -11 -6 5.24
    1 -11 -6 5.69
    -1 11 6 4.36
    1 11 -6 4.25
    -1 11 6 4.75
    1 11 -6 3.05
    -1 -11 -6 1.47
    -1 -11 -6 1.12
    -1 -11 -6 1.1
    1 11 6 1.52
    1 11 6 1.38
    -1 11 -6 0.96
    -3 -11 -6 9.71
    -3 -11 -6 10.37
    -3 -11 -6 9.52
    3 11 6 8.82
    3 11 6 9.69
    -3 11 -6 9.08
    -5 -11 -6 3.39
    -5 -11 -6 2.13
    -5 -11 -6 3.84
    5 11 6 2.71
    5 11 6 1.85
    -5 11 -6 2.57
    -7 -11 -6 -0.53
    -7 -11 -6 0.58
    -7 -11 -6 -0.01
    7 11 6 -0.11
    7 11 6 0.01
    -9 -11 -6 1.67
    -9 -11 -6 3.34
    -9 -11 -6 1.22
    9 11 6 2.25
    9 11 6 1.3
    -11 -11 -6 3.28
    -11 -11 -6 2.11
    -11 -11 -6 2.67
    11 11 6 2.56
    11 11 6 1.95
    -13 -11 -6 1.17
    -13 -11 -6 0.66
    13 11 6 0.17
    13 11 6 0.19
    -18 -12 6 -0.18
    18 -12 -6 0.46
    -18 -12 6 0.44
    -18 -12 6 0.42
    18 -12 -6 -0.43
    18 12 -6 0.22
    18 12 -6 -0.11
    18 12 -6 -0.12
    16 -12 -6 -0.2
    -16 -12 6 0.17
    -16 -12 6 0.7
    -16 -12 6 1.5
    16 -12 -6 1.01
    16 12 -6 0.26
    16 12 -6 0.64
    16 12 -6 0.46
    14 -12 -6 -0.25
    14 -12 -6 0.62
    -14 -12 6 -0.68
    -14 -12 6 0.03
    -14 -12 6 0.08
    14 12 -6 0.15
    14 12 -6 -0.31
    14 12 -6 0.31
    12 -12 -6 2.94
    12 -12 -6 3.7
    -12 -12 6 3.16
    12 12 -6 1.97
    12 12 -6 3.33
    12 12 -6 2.63
    10 -12 -6 5.26
    10 -12 -6 5.56
    -10 -12 6 5.04
    -10 12 6 4.4
    10 12 -6 4.09
    10 12 -6 4.88
    8 -12 -6 -0.01
    8 -12 -6 -0.25
    -8 -12 6 -0.26
    -8 12 6 0.11
    8 12 -6 -0.13
    8 12 -6 0.33
    6 -12 -6 1.84
    -6 -12 6 1.94
    6 -12 -6 1.72
    6 12 -6 0.82
    -6 12 6 1.7
    6 12 -6 1.6
    4 -12 -6 1.86
    4 -12 -6 2.78
    -4 12 6 1.56
    4 12 -6 1.3
    4 12 -6 1.77
    2 -12 -6 -0.01
    2 -12 -6 -0.16
    2 -12 -6 -0.19
    2 12 -6 0.02
    -2 12 6 -0.05
    -2 12 6 0.08
    2 12 -6 0.03
    0 -12 -6 2.64
    0 -12 -6 3.14
    0 -12 -6 2.94
    0 12 6 2.09
    0 12 6 3.13
    0 12 -6 2.61
    0 12 -6 2.74
    -2 -12 -6 3.63
    -2 -12 -6 3.27
    -2 -12 -6 3.64
    2 12 6 3.19
    2 12 6 3.63
    -2 12 -6 3.26
    -4 -12 -6 0.26
    -4 -12 -6 0.03
    -4 -12 -6 -0.63
    -4 12 -6 0.18
    4 12 6 0.26
    4 12 6 -0.06
    -6 -12 -6 2.27
    -6 -12 -6 1.18
    -6 -12 -6 1.19
    6 12 6 1.82
    6 12 6 1.02
    -8 -12 -6 1.96
    -8 -12 -6 2.59
    -8 -12 -6 2.57
    8 12 6 2.2
    8 12 6 1.44
    -10 -12 -6 0.4
    -10 -12 -6 0.13
    -10 -12 -6 0.1
    10 12 6 0.1
    10 12 6 0.01
    -12 -12 -6 3.53
    -12 -12 -6 3.49
    12 12 6 3.19
    12 12 6 2.91
    -15 -13 6 1.74
    -15 -13 6 1.36
    -13 -13 6 0.57
    13 -13 -6 0.29
    13 -13 -6 0.24
    -13 -13 6 0.74
    13 13 -6 0.08
    13 13 -6 0.25
    -11 -13 6 0.61
    11 -13 -6 0.38
    11 13 -6 0.05
    11 13 -6 0.7
    -9 -13 6 2.9
    9 -13 -6 3.13
    9 -13 -6 2.98
    9 13 -6 1.83
    9 13 -6 1.6
    -9 13 6 2.81
    7 -13 -6 2.63
    -7 -13 6 3.18
    7 -13 -6 3.07
    7 13 -6 2.39
    7 13 -6 3.29
    -7 13 6 2.76
    5 -13 -6 0.48
    5 -13 -6 0.04
    5 13 -6 0.26
    -5 13 6 0.3
    5 13 -6 0.2
    3 -13 -6 2.77
    3 -13 -6 1.74
    3 13 -6 2.11
    3 13 -6 1.34
    -3 13 6 1.9
    1 -13 -6 0.27
    1 -13 -6 0.14
    -1 13 6 0.46
    1 13 -6 0.13
    1 13 -6 0.16
    -1 -13 -6 0.24
    -1 -13 -6 0.02
    1 13 6 0.22
    -1 13 -6 0.56
    -3 -13 -6 2.35
    -3 -13 -6 4.04
    3 13 6 3.08
    3 13 6 3.45
    -5 -13 -6 1.27
    -5 -13 -6 1.25
    -5 -13 -6 2.15
    5 13 6 1.43
    5 13 6 1.81
    -7 -13 -6 -0.11
    -7 -13 -6 -0.35
    -7 -13 -6 0.19
    7 13 6 0.13
    7 13 6 -0.06
    8 -14 -6 0.09
    -8 -14 6 0.51
    8 -14 -6 0.31
    -8 14 6 0.05
    8 14 -6 -0.09
    8 14 -6 -0.08
    6 -14 -6 2.42
    -6 -14 6 3.17
    6 -14 -6 2.33
    -6 14 6 1.93
    6 14 -6 2.45
    6 14 -6 1.56
    4 -14 -6 1.9
    4 -14 -6 0.93
    4 14 -6 0.85
    4 14 -6 0.9
    -4 14 6 0.5
    2 -14 -6 -0.11
    2 -14 -6 -0.52
    2 14 -6 -0.43
    -2 14 6 0.13
    2 14 -6 -0.19
    0 -14 -6 0.31
    0 -14 -6 0.69
    0 14 -6 0.49
    0 14 6 0.44
    -2 -14 -6 0.75
    -2 -14 -6 0.81
    2 14 6 -0.07
    -30 0 7 0.08
    -30 0 7 -0.3
    30 0 -7 0.21
    30 0 -7 -0.08
    -28 0 7 -0.22
    28 0 -7 0.11
    28 0 -7 -0.14
    28 0 -7 0.16
    -28 0 7 -0.1
    26 0 -7 -0.26
    -26 0 7 -0.35
    -26 0 7 -0.16
    26 0 -7 -0.19
    26 0 -7 0.09
    -26 0 7 -0.19
    -24 0 7 0.03
    24 0 -7 0.23
    24 0 -7 -0.13
    -24 0 7 -0.15
    -24 0 7 0.21
    24 0 -7 -0.04
    -22 0 7 0.02
    -22 0 7 -0.26
    -22 0 7 -0.08
    22 0 -7 -0.1
    -22 0 7 0.06
    22 0 -7 -0.14
    22 0 -7 0.06
    20 0 -7 0.22
    -20 0 7 0.22
    -20 0 7 0.14
    20 0 -7 -0.2
    -20 0 7 0.03
    20 0 -7 -0.1
    -18 0 7 -0.12
    -18 0 7 -0.07
    -18 0 7 0.23
    18 0 -7 0.23
    18 0 -7 0.12
    -18 0 7 -0.14
    18 0 -7 0.03
    18 0 -7 0.33
    16 0 -7 -0.11
    -16 0 7 0.32
    -16 0 7 0.08
    -16 0 7 -0.24
    16 0 -7 0.07
    16 0 -7 0.43
    16 0 -7 0.14
    -16 0 7 0.12
    14 0 -7 -0.02
    -14 0 7 0.09
    14 0 -7 -0.12
    -14 0 7 0.05
    -14 0 7 -0.15
    14 0 -7 0.18
    -14 0 7 0.01
    14 0 -7 0
    12 0 -7 -0.02
    -12 0 7 -0.06
    -12 0 7 0.07
    12 0 -7 0.04
    12 0 -7 -0.05
    12 0 -7 -0.06
    -12 0 7 -0.08
    -12 0 7 0.08
    -12 0 7 -0.08
    -10 0 7 0.17
    10 0 -7 -0.14
    10 0 -7 0.05
    10 0 -7 0.13
    -10 0 7 0.07
    10 0 -7 -0.02
    -10 0 7 -0.02
    -10 0 7 -0.21
    -10 0 7 -0.02
    10 0 -7 -0.04
    -8 0 7 0.04
    8 0 -7 -0.18
    8 0 -7 0.02
    -8 0 7 -0.3
    8 0 -7 -0.03
    8 0 -7 -0.13
    8 0 -7 -0.03
    -8 0 7 0.03
    -8 0 7 -0.02
    -8 0 7 -0.09
    -8 0 7 0.14
    8 0 -7 0.03
    6 0 -7 -0.05
    -6 0 7 0.01
    -6 0 7 -0.08
    -6 0 7 -0.09
    -6 0 7 0.12
    6 0 -7 0
    6 0 -7 0.12
    6 0 -7 -0.02
    6 0 -7 0.07
    -6 0 7 -0.12
    6 0 -7 0.05
    -4 0 7 0.12
    4 0 -7 0.06
    -4 0 7 0.22
    -4 0 7 -0.13
    -4 0 7 0.12
    4 0 -7 -0.05
    -4 0 7 0
    4 0 -7 0.12
    4 0 -7 -0.01
    4 0 -7 0.05
    4 0 -7 0.26
    -2 0 7 0.27
    -2 0 7 -0.03
    -2 0 7 0.04
    2 0 -7 -0.23
    -2 0 7 -0.14
    2 0 -7 -0.03
    2 0 -7 0.02
    2 0 -7 0.08
    2 0 -7 0.06
    -2 0 7 0.01
    0 0 7 -0.26
    0 0 7 -0.07
    0 0 -7 -0.26
    0 0 7 -0.25
    0 0 -7 -0.08
    0 0 7 -0.19
    0 0 -7 -0.07
    0 0 7 -0.04
    0 0 -7 -0.14
    2 0 7 -0.22
    2 0 7 -0.09
    2 0 7 -0.07
    2 0 7 -0.24
    2 0 7 -0.15
    -2 0 -7 -0.08
    -2 0 -7 -0.29
    4 0 7 -0.23
    4 0 7 -0.11
    -4 0 -7 -0.05
    4 0 7 -0.42
    4 0 7 0
    -4 0 -7 -0.2
    -4 0 -7 -0.23
    4 0 7 -0.2
    -6 0 -7 -0.08
    6 0 7 -0.23
    6 0 7 -0.13
    -6 0 -7 0.04
    6 0 7 -0.09
    6 0 7 -0.29
    6 0 7 -0.31
    -6 0 -7 0.02
    8 0 7 -0.2
    8 0 7 -0.05
    8 0 7 -0.14
    -8 0 -7 -0.09
    8 0 7 0
    -8 0 -7 -0.19
    10 0 7 0.11
    10 0 7 0.03
    10 0 7 -0.06
    -10 0 -7 -0.17
    10 0 7 -0.21
    -12 0 -7 -0.25
    12 0 7 -0.07
    12 0 7 -0.1
    12 0 7 0.06
    -12 0 -7 0.15
    -12 0 -7 0.09
    12 0 7 0.11
    14 0 7 -0.34
    14 0 7 0.18
    -14 0 -7 -0.18
    -14 0 -7 -0.03
    -14 0 -7 -0.44
    14 0 7 0.09
    16 0 7 -0.05
    -16 0 -7 -0.37
    16 0 7 -0.16
    -16 0 -7 -0.1
    16 0 7 -0.15
    18 0 7 -0.15
    18 0 7 -0.04
    -18 0 -7 -0.01
    18 0 7 -0.5
    20 0 7 -0.06
    -20 0 -7 -0.19
    20 0 7 -0.08
    20 0 7 -0.05
    -22 0 -7 -0.1
    22 0 7 0.21
    22 0 7 0.03
    22 0 7 -0.15
    24 0 7 0.42
    24 0 7 0.3
    24 0 7 -0.6
    -24 0 -7 -0.02
    -31 -1 7 1.22
    31 -1 -7 0.52
    31 -1 -7 1.25
    31 -1 -7 1.99
    -31 1 7 1.32
    31 1 -7 1.26
    31 1 -7 0.7
    29 -1 -7 0.25
    29 -1 -7 -0.24
    -29 -1 7 -0.17
    -29 -1 7 -0.24
    29 -1 -7 -0.08
    29 1 -7 0.23
    -29 1 7 -0.01
    -29 1 7 -0.13
    29 1 -7 0.68
    -27 -1 7 -0.1
    27 -1 -7 -0.27
    27 -1 -7 0.01
    27 -1 -7 -0.3
    -27 -1 7 -0.16
    -27 -1 7 0.24
    27 1 -7 -0.23
    27 1 -7 0.04
    -27 1 7 -0.13
    -27 1 7 0.31
    27 1 -7 -0.21
    -25 -1 7 0.17
    -25 -1 7 -0.14
    -25 -1 7 0.23
    25 -1 -7 -0.46
    25 -1 -7 -0.29
    25 -1 -7 -0.01
    25 1 -7 0.01
    25 1 -7 -0.24
    25 1 -7 -0.1
    -25 1 7 -0.05
    -25 1 7 -0.26
    -25 1 7 -0.02
    23 -1 -7 -0.03
    -23 -1 7 -0.17
    -23 -1 7 0.09
    -23 -1 7 0.04
    23 -1 -7 0.14
    23 -1 -7 -0.17
    -23 -1 7 -0.02
    -23 1 7 0.02
    -23 1 7 0.15
    23 1 -7 -0.26
    -23 1 7 -0.17
    23 1 -7 0.1
    23 1 -7 0.15
    21 -1 -7 0.33
    -21 -1 7 0.16
    21 -1 -7 0.31
    -21 -1 7 0.1
    21 -1 -7 0.51
    -21 -1 7 0.03
    -21 -1 7 0.22
    -21 1 7 0.01
    -21 1 7 0.1
    -21 1 7 -0.26
    21 1 -7 0.21
    21 1 -7 0.07
    -21 1 7 -0.18
    21 1 -7 0.38
    19 -1 -7 2.34
    -19 -1 7 1.61
    -19 -1 7 1.93
    -19 -1 7 1.88
    19 -1 -7 1.38
    -19 -1 7 2.39
    19 -1 -7 2.11
    19 -1 -7 1.74
    19 1 -7 1.39
    -19 1 7 1.63
    -19 1 7 1.65
    19 1 -7 2.33
    19 1 -7 1.94
    -19 1 7 1.8
    -19 1 7 1.89
    17 -1 -7 1.82
    -17 -1 7 2.34
    17 -1 -7 2.26
    17 -1 -7 2
    17 -1 -7 2.31
    -17 -1 7 2.14
    -17 -1 7 1.73
    -17 -1 7 1.82
    -17 1 7 1.99
    17 1 -7 2.53
    -17 1 7 1.36
    17 1 -7 2.08
    -17 1 7 2.28
    17 1 -7 1.67
    -17 1 7 1.79
    -15 -1 7 -0.08
    15 -1 -7 0.15
    -15 -1 7 0.1
    15 -1 -7 -0.05
    -15 -1 7 0.23
    15 -1 -7 0.27
    15 -1 -7 0.03
    -15 -1 7 0.17
    -15 1 7 0.03
    15 1 -7 0.09
    -15 1 7 0.08
    15 1 -7 0.36
    -15 1 7 0.11
    15 1 -7 0.21
    13 -1 -7 0.09
    13 -1 -7 0.12
    -13 -1 7 0.17
    13 -1 -7 0.06
    13 -1 -7 -0.01
    13 -1 -7 -0.12
    13 -1 -7 0.27
    -13 -1 7 0.04
    -13 -1 7 -0.27
    -13 -1 7 -0.03
    -13 -1 7 0.08
    13 1 -7 -0.08
    -13 1 7 0.13
    13 1 -7 0.21
    -13 1 7 0.09
    -13 1 7 -0.01
    13 1 -7 0.2
    13 1 -7 0.18
    -11 -1 7 -0.04
    11 -1 -7 -0.02
    -11 -1 7 -0.07
    11 -1 -7 -0.04
    11 -1 -7 -0.02
    -11 -1 7 -0.09
    11 -1 -7 -0.06
    11 -1 -7 0.14
    -11 -1 7 0.04
    -11 -1 7 0.01
    11 1 -7 0
    11 1 -7 0.03
    -11 1 7 0.1
    11 1 -7 -0.03
    11 1 -7 -0.21
    -11 1 7 -0.18
    -11 1 7 0.03
    -11 1 7 -0.09
    9 -1 -7 2.96
    -9 -1 7 3.23
    -9 -1 7 3.1
    -9 -1 7 3.59
    -9 -1 7 3.52
    9 -1 -7 3.64
    9 -1 -7 3.04
    9 -1 -7 3.12
    9 -1 -7 3.24
    -9 -1 7 3.42
    -9 -1 7 2.9
    9 -1 -7 2.86
    9 1 -7 3.01
    -9 1 7 3.47
    -9 1 7 3.14
    -9 1 7 3.67
    -9 1 7 3.53
    9 1 -7 3.12
    9 1 -7 2.98
    9 1 -7 3.47
    -9 1 7 3.42
    -7 -1 7 3
    7 -1 -7 3.56
    -7 -1 7 3.89
    -7 -1 7 3.36
    7 -1 -7 3.56
    7 -1 -7 3.18
    -7 -1 7 3.74
    7 -1 -7 3.87
    -7 -1 7 3.35
    7 -1 -7 3.31
    7 -1 -7 3.15
    -7 -1 7 3.16
    7 1 -7 3.35
    -7 1 7 3.3
    7 1 -7 3.66
    7 1 -7 3.43
    -7 1 7 3.57
    -7 1 7 3.2
    7 1 -7 3.38
    -7 1 7 3.39
    -7 1 7 3.25
    7 1 -7 3.35
    7 1 -7 3.14
    5 -1 -7 34.92
    5 -1 -7 35.53
    -5 -1 7 36.51
    -5 -1 7 35.39
    5 -1 -7 35.61
    5 -1 -7 36.57
    -5 -1 7 33.67
    5 -1 -7 34.3
    -5 -1 7 35.78
    5 -1 -7 34.81
    -5 -1 7 35.93
    5 1 -7 34.36
    5 1 -7 37.85
    5 1 -7 34.44
    5 1 -7 36.58
    -5 1 7 36.49
    -5 1 7 36.02
    -5 1 7 35.63
    5 1 -7 34.45
    -5 1 7 34.74
    -3 -1 7 7.76
    -3 -1 7 7.68
    3 -1 -7 7.96
    3 -1 -7 7.63
    -3 -1 7 7.77
    3 -1 -7 7.4
    -3 -1 7 7.99
    3 -1 -7 7.24
    3 -1 -7 7.21
    -3 -1 7 7.59
    -3 1 7 7.02
    -3 1 7 7.86
    3 1 -7 7.39
    -3 1 7 7.37
    3 1 -7 7.45
    -3 1 7 7.38
    3 1 -7 8.1
    -3 1 7 7.55
    3 1 -7 7.71
    3 1 -7 6.81
    1 -1 -7 1.81
    -1 -1 7 2.15
    1 -1 -7 2.32
    1 -1 -7 2.6
    -1 -1 7 2.54
    -1 -1 7 2.08
    -1 -1 7 2.45
    -1 -1 7 2.19
    1 -1 -7 2.09
    -1 1 7 2.18
    1 1 -7 2.77
    1 1 -7 2.66
    1 1 -7 1.93
    -1 1 7 2.55
    -1 1 7 2.53
    1 1 -7 1.71
    -1 1 7 2.33
    -1 1 7 2.21
    1 1 -7 2.05
    1 -1 7 3.78
    1 -1 7 4.48
    -1 -1 -7 4.12
    -1 -1 -7 4.36
    1 -1 7 4.85
    -1 -1 -7 4.17
    -1 -1 -7 4.06
    1 -1 7 4.07
    -1 -1 -7 4
    1 -1 7 4.15
    1 1 7 4.22
    -1 1 -7 4.16
    1 1 7 4.13
    -1 1 -7 4.59
    1 1 7 4.32
    -1 1 -7 4.41
    1 1 7 3.41
    1 1 7 4.03
    -1 1 -7 4.25
    -3 -1 -7 3.34
    3 -1 7 2.75
    3 -1 7 2.93
    -3 -1 -7 2.75
    3 -1 7 2.8
    -3 -1 -7 2.57
    3 -1 7 2.58
    3 -1 7 2.41
    -3 -1 -7 3.21
    -3 1 -7 2.99
    3 1 7 2.77
    3 1 7 2.78
    -3 1 -7 2.48
    3 1 7 3.01
    3 1 7 2.62
    3 1 7 2.63
    -3 1 -7 2.62
    -3 1 -7 2.58
    -5 -1 -7 0.82
    5 -1 7 0.67
    5 -1 7 1.22
    5 -1 7 0.61
    5 -1 7 0.56
    -5 -1 -7 0.95
    5 -1 7 0.96
    -5 -1 -7 0.74
    5 1 7 0.91
    5 1 7 0.77
    -5 1 -7 1.2
    5 1 7 0.96
    5 1 7 0.82
    -5 1 -7 0.61
    -5 1 -7 0.72
    5 1 7 0.56
    7 -1 7 2.02
    7 -1 7 1.95
    -7 -1 -7 1.97
    -7 -1 -7 2.21
    7 -1 7 1.98
    7 -1 7 2.33
    7 -1 7 2.25
    7 1 7 1.88
    7 1 7 1.88
    -7 1 -7 1.94
    7 1 7 1.9
    -7 1 -7 2.25
    7 1 7 2.32
    9 -1 7 1.45
    -9 -1 -7 1.11
    9 -1 7 0.87
    9 -1 7 1.18
    9 -1 7 1.35
    9 -1 7 0.91
    -9 -1 -7 0.85
    -9 1 -7 1.13
    9 1 7 0.74
[truncated: 501,756 more chars]
