# Supplementary material for: Crystal structure of 4-(di­methyl­amino)­pyridinium cis-di­aqua­bis­(oxalato-κ2 O,O′)ferrate(III) hemihydrate
Source: Acta Crystallogr E Crystallogr Commun. 2015 Jul 15;71(Pt 8):934–6. doi: 10.1107/S2056989015013213 (PMC4571360; doi:10.1107/S2056989015013213)
Supplement: Supplementary file 2 [file e-71-00934-Isup2.hkl]

#
# h,k,l, Fc-squared, Fo-squared, sigma(Fo-squared), status flag
#
data_I
_shelx_title ' NEN01_0m in C2/c New: I2/a'
_shelx_refln_list_code          4
_shelx_F_calc_maximum      514.79
_exptl_crystal_F_000      1648.00
_reflns_d_resolution_high  0.6992

loop_
 _space_group_symop_operation_xyz
 'x, y, z'
 '-x+1/2, y, -z'
 'x+1/2, y+1/2, z+1/2'
 '-x+1, y+1/2, -z+1/2'
 '-x, -y, -z'
 'x-1/2, -y, z'
 '-x+1/2, -y+1/2, -z+1/2'
 'x, -y+1/2, z+1/2'

_cell_length_a    14.7960
_cell_length_b    10.4422
_cell_length_c    21.7751
_cell_angle_alpha  90.000
_cell_angle_beta  108.352
_cell_angle_gamma  90.000

_shelx_F_squared_multiplier     1.000

loop_
 _refln_index_h
 _refln_index_k
 _refln_index_l
 _refln_F_squared_calc
 _refln_F_squared_meas
 _refln_F_squared_sigma
 _refln_observed_status
   2   0   0       7528.11       9556.39       103.84 o
   4   0   0       8812.48      10238.42        85.31 o
   6   0   0      26513.30      24657.26       215.48 o
   8   0   0         84.84        250.11        17.40 o
  10   0   0       2262.00       1731.21        45.50 o
  12   0   0        564.45        590.38        50.03 o
  14   0   0          4.39        -17.69        25.68 o
  16   0   0       1952.28       2152.78        85.00 o
  18   0   0        529.07        656.01        69.47 o
  20   0   0          3.37        -13.93        58.49 o
   3   1   0       4296.56       4601.90        29.14 o
   5   1   0       6242.86       6732.31        44.40 o
   7   1   0       1160.93       1082.41        16.99 o
   9   1   0        410.56        459.96        17.14 o
  11   1   0         41.21         39.78        13.05 o
  13   1   0         19.49         13.94        15.98 o
  15   1   0        141.11        129.92        24.46 o
  17   1   0          3.81        -16.43        26.97 o
  19   1   0         52.65        -15.13        30.82 o
   0   2   0     265010.69     305349.53      3366.98 o
   2   2   0        211.95        343.48         8.70 o
   4   2   0       2231.48       2272.76        17.68 o
   6   2   0      30384.06      28488.79       173.94 o
   8   2   0        226.27        253.84        13.33 o
  10   2   0       2038.72       1791.01        32.70 o
  12   2   0       1219.71       1162.68        35.59 o
  14   2   0          0.07         -1.99        18.76 o
  16   2   0        970.24       1033.46        71.45 o
  18   2   0        475.39        547.61        47.57 o
   1   3   0          9.58         -0.97         3.01 o
   3   3   0       1073.17       1330.95        18.95 o
   5   3   0       6540.60       6674.58        42.44 o
   7   3   0        293.21        430.07        13.23 o
   9   3   0       1166.69       1126.24        21.73 o
  11   3   0          1.79        -12.35        12.35 o
  13   3   0          1.71          2.72        16.56 o
  15   3   0         73.80         61.83        24.10 o
  17   3   0         42.55         19.56        33.62 o
  19   3   0         12.72          6.70        37.04 o
   0   4   0      18888.33      22216.07       222.90 o
   2   4   0       5276.75       6399.46        53.63 o
   4   4   0      22562.57      23258.69       153.00 o
   6   4   0      17319.95      16776.78       119.08 o
   8   4   0        145.27        136.90        10.75 o
  10   4   0       4984.36       4848.61        50.77 o
  12   4   0       1795.95       1858.42        43.52 o
  14   4   0         23.68          8.61        20.91 o
  16   4   0         94.66         86.86        28.38 o
  18   4   0        240.67        189.29        38.50 o
   1   5   0          8.51         -4.56         4.56 o
   3   5   0        365.56        373.92        11.03 o
   5   5   0         21.61         16.25         7.85 o
   7   5   0       3429.53       3395.99        36.83 o
   9   5   0         26.99         38.29        10.83 o
  11   5   0         23.95         18.80        15.94 o
  13   5   0         90.78         47.89        19.67 o
  15   5   0        138.62        123.99        28.01 o
  17   5   0         15.47        -26.00        26.00 o
   0   6   0      14461.21      14108.01       213.15 o
   2   6   0         19.14         -5.37         5.37 o
   4   6   0       6237.09       6473.05        53.28 o
   6   6   0       8414.47       7896.96        66.57 o
   8   6   0        231.17        207.96        13.81 o
  10   6   0       5666.68       5785.32        60.61 o
  12   6   0       1746.21       1758.84        56.66 o
  14   6   0        368.93        377.29        45.97 o
  16   6   0         75.67         57.45        29.08 o
  18   6   0        105.64        120.25        43.70 o
   1   7   0        188.92        140.78        16.57 o
   3   7   0        616.09        531.41        16.56 o
   5   7   0         51.06         24.10         8.78 o
   7   7   0        137.82        122.28        13.58 o
   9   7   0          1.22         -5.50        11.34 o
  11   7   0        609.37        575.52        29.16 o
  13   7   0        256.44        236.70        28.88 o
  15   7   0         98.47        105.24        28.86 o
  17   7   0          0.04        -12.86        29.28 o
   0   8   0      15036.92      14244.92       223.11 o
   2   8   0        571.94        532.82        27.13 o
   4   8   0       1406.31       1449.68        27.15 o
   6   8   0       7389.72       7018.59        67.26 o
   8   8   0        348.99        359.79        23.37 o
  10   8   0       1022.05        928.55        33.64 o
  12   8   0       1022.95       1047.78        39.55 o
  14   8   0        218.65        282.02        35.81 o
  16   8   0        283.30        307.13        38.85 o
   1   9   0         37.48         28.19        16.72 o
   3   9   0         86.72        116.06        18.90 o
   5   9   0        514.34        589.05        19.17 o
   7   9   0        292.91        307.51        19.05 o
   9   9   0         23.42         20.22        16.04 o
  11   9   0       1207.23       1306.22        42.41 o
  13   9   0          7.83          4.11        23.77 o
  15   9   0         12.05         11.89        26.98 o
   0  10   0       2425.27       2335.90        88.72 o
   2  10   0        715.78        648.76        35.50 o
   4  10   0        666.38        745.76        29.36 o
   6  10   0       2417.10       2390.70        43.19 o
   8  10   0          8.25         18.03        14.79 o
  10  10   0          4.45        -17.88        21.55 o
  12  10   0        298.26        359.06        29.24 o
  14  10   0          6.55         33.51        26.87 o
   1  11   0          9.89         20.63        24.94 o
   3  11   0        564.29        648.56        49.55 o
   5  11   0        271.17        233.57        24.81 o
   7  11   0         74.71         63.91        23.39 o
   9  11   0          0.29        -20.44        23.82 o
  11  11   0         17.78          6.70        26.63 o
  13  11   0         99.04        120.55        45.57 o
   0  12   0       2678.07       2400.95       187.87 o
   2  12   0        875.36        862.65       100.64 o
   4  12   0        377.95        385.25        40.38 o
   6  12   0        585.15        524.62        45.87 o
   8  12   0         16.88        -16.23        30.40 o
  10  12   0         49.28          3.17        36.53 o
   1  13   0        287.30        236.89        74.20 o
   3  13   0         63.01         57.07        50.17 o
   5  13   0         44.42         41.60        47.94 o
   7  13   0          8.39         41.65        39.41 o
   9  13   0          1.27         -5.15        36.21 o
   0  14   0        570.54        576.35       136.92 o
   2  14   0        217.68        197.40        55.75 o
   4  14   0        581.38        563.82        63.87 o
   6  14   0        780.14        756.60        58.78 o
 -20   1   1        233.95        253.45        44.65 o
 -18   1   1          6.70        -28.97        28.97 o
 -16   1   1        868.84       1104.92        47.48 o
 -14   1   1        738.28        684.22        31.72 o
 -12   1   1        273.12        224.40        19.80 o
 -10   1   1       3371.42       3093.42        39.33 o
  -8   1   1       4613.93       4283.75        39.23 o
  -6   1   1      14196.92      14871.68        95.64 o
  -4   1   1      31658.97      32023.80       179.26 o
  -2   1   1      58217.30      57467.45       320.73 o
   2   1   1      44090.67      51313.47       270.52 o
   4   1   1      24820.34      24568.01       142.88 o
   6   1   1       3052.61       2440.92        24.05 o
   8   1   1       4794.01       4027.24        38.40 o
  10   1   1       3100.62       3178.89        43.92 o
  12   1   1        408.09        463.37        24.56 o
  14   1   1       5527.20       6023.45        81.82 o
  16   1   1         40.92         -1.97        22.36 o
  18   1   1        231.60        205.31        42.73 o
 -19   2   1          0.43         -6.29        31.01 o
 -17   2   1         49.09         27.82        27.19 o
 -15   2   1        393.98        379.12        29.52 o
 -13   2   1          4.56        -15.24        15.24 o
 -11   2   1         38.46         41.82        13.89 o
  -9   2   1          0.54         -2.42         8.59 o
  -7   2   1      10839.61      10255.43        70.47 o
  -5   2   1        465.26        450.61         9.56 o
  -3   2   1        138.01        177.02         5.36 o
  -1   2   1      10682.45      12731.34        99.01 o
   1   2   1        157.54        230.42        11.00 o
   3   2   1        170.51         93.84         4.30 o
   5   2   1       7250.62       7180.05        44.41 o
   7   2   1       1772.72       1653.25        23.28 o
   9   2   1       1967.10       1895.31        31.18 o
  11   2   1        187.42        108.20        18.39 o
  13   2   1        397.83        343.75        25.94 o
  15   2   1          9.19        -21.18        21.18 o
  17   2   1          0.75        -21.24        25.68 o
  19   2   1         15.82          9.02        32.55 o
 -18   3   1         14.78         15.07        35.74 o
 -16   3   1        367.18        401.55        38.02 o
 -14   3   1       1634.06       1675.32        75.28 o
 -12   3   1         26.98         27.19        15.49 o
 -10   3   1       3209.80       2890.15        40.44 o
  -8   3   1      18097.30      17590.63       123.10 o
  -6   3   1        360.88        343.47         9.81 o
  -4   3   1       6757.48       5725.42        37.35 o
  -2   3   1        289.39        196.97         6.17 o
   0   3   1       5405.65       6878.82        63.88 o
   2   3   1       2477.62       2576.54        23.38 o
   4   3   1       6061.02       6961.82        44.14 o
   6   3   1       1844.82       1585.16        19.46 o
   8   3   1       7955.42       7334.94        61.70 o
  10   3   1         18.01         11.95        11.93 o
  12   3   1        582.58        590.39        26.03 o
  14   3   1       1435.53       1470.78        48.29 o
  16   3   1          3.22        -22.02        22.02 o
  18   3   1        125.40        219.19        47.31 o
 -19   4   1         13.76        -33.41        33.41 o
 -17   4   1          0.32        -24.60        24.60 o
 -15   4   1         67.75         20.60        23.10 o
 -13   4   1         31.86         51.59        18.34 o
 -11   4   1        155.48        155.18        15.00 o
  -9   4   1        301.61        296.89        14.44 o
  -7   4   1       7313.98       7941.96        61.82 o
  -5   4   1       2698.25       2591.11        24.39 o
  -3   4   1         62.13         45.63         6.12 o
  -1   4   1      21661.59      23056.48       175.17 o
   1   4   1       7512.64       8607.76        65.71 o
   3   4   1         69.57        179.25         7.80 o
   5   4   1        215.51        308.54        10.49 o
   7   4   1        640.34        795.86        16.33 o
   9   4   1        726.76        704.31        19.39 o
  11   4   1        628.99        538.15        21.66 o
  13   4   1         89.88         73.07        22.40 o
  15   4   1        117.93         52.02        24.97 o
  17   4   1         30.25         37.02        28.06 o
  19   4   1         65.90         40.24        35.65 o
 -18   5   1          0.60        -23.85        29.89 o
 -16   5   1        610.73        714.65        59.85 o
 -14   5   1        796.49        750.89        37.65 o
 -12   5   1        139.69         79.11        16.94 o
 -10   5   1       6295.93       6117.16        68.51 o
  -8   5   1       5659.61       5398.85        49.92 o
  -6   5   1       3084.21       2764.03        32.75 o
  -4   5   1       8777.71       8426.85        69.72 o
  -2   5   1         21.35         21.94         6.62 o
   0   5   1       3510.07       3277.57        38.23 o
   2   5   1      14299.89      15007.95       133.58 o
   4   5   1        186.26         73.78         8.08 o
   6   5   1       1759.57       1720.86        24.71 o
   8   5   1       7829.02       7464.35        62.55 o
  10   5   1        326.13        353.91        19.36 o
  12   5   1       1492.40       1474.14        42.68 o
  14   5   1       2205.28       2425.20        86.36 o
  16   5   1          1.30        -18.07        25.54 o
  18   5   1         32.01         27.30        33.21 o
 -17   6   1          0.80        -13.17        27.93 o
 -15   6   1        338.04        327.46        41.01 o
 -13   6   1         34.89        -10.47        19.19 o
 -11   6   1        154.60        184.35        17.39 o
  -9   6   1         15.36          7.67        11.20 o
  -7   6   1          1.04          0.91         8.89 o
  -5   6   1        405.21        467.82        16.07 o
  -3   6   1        640.01        676.70        14.99 o
  -1   6   1       1043.90        968.71        19.22 o
   1   6   1         14.51         16.62         7.04 o
   3   6   1         40.94          9.64         6.38 o
   5   6   1         19.78         42.03         8.71 o
   7   6   1          2.43         -6.13         9.66 o
   9   6   1         78.25         98.32        14.74 o
  11   6   1          8.17          0.21        21.12 o
  13   6   1        172.83        110.21        24.58 o
  15   6   1        217.40        181.68        32.59 o
  17   6   1          7.92         14.79        30.37 o
 -16   7   1        559.06        624.55        56.97 o
 -14   7   1        283.82        236.67        32.14 o
 -12   7   1        114.28         86.11        21.66 o
 -10   7   1       7207.50       7166.44        83.68 o
  -8   7   1        764.52        763.36        22.96 o
  -6   7   1       1740.14       1623.26        26.67 o
  -4   7   1      26705.08      26139.36       219.51 o
  -2   7   1       4682.90       4530.54        55.84 o
   0   7   1      10188.62       9616.82        96.76 o
   2   7   1      15452.27      15453.65       165.59 o
   4   7   1       4234.65       3826.63        36.37 o
   6   7   1       2246.10       2232.90        31.20 o
   8   7   1       3901.83       3819.41        46.87 o
  10   7   1        169.10        166.25        18.06 o
  12   7   1        906.36        931.69        44.39 o
  14   7   1       1848.62       2158.31        63.65 o
  16   7   1          9.24        -10.89        27.43 o
 -17   8   1          5.67         14.22        29.81 o
 -15   8   1          0.59        -24.04        24.04 o
 -13   8   1        198.02        201.79        27.16 o
 -11   8   1         13.84         31.50        17.10 o
  -9   8   1          0.93        -13.20        13.20 o
  -7   8   1         15.48         -0.01         9.48 o
  -5   8   1       3813.89       3814.21        46.68 o
  -3   8   1         90.89         87.84        11.72 o
  -1   8   1       4970.06       4985.18        69.96 o
   1   8   1       1011.25       1125.66        35.96 o
   3   8   1        205.85        141.27        13.10 o
   5   8   1        855.13       1032.31        21.34 o
   7   8   1          6.46         -2.13        12.04 o
   9   8   1        102.74        108.51        15.97 o
  11   8   1        203.53        197.87        21.82 o
  13   8   1         20.77         -8.81        23.58 o
  15   8   1          0.59        -21.47        25.98 o
 -16   9   1        122.26        143.51        32.79 o
 -14   9   1        288.34        293.43        34.44 o
 -12   9   1         71.21        106.56        22.22 o
 -10   9   1       2459.22       2580.83        50.46 o
  -8   9   1       1146.57       1100.05        28.97 o
  -6   9   1         99.46         88.04        12.44 o
  -4   9   1      13330.29      13040.43       133.35 o
  -2   9   1       2495.69       2427.34        45.75 o
   0   9   1       5925.91       5343.80       112.78 o
   2   9   1       2779.45       2795.84        63.71 o
   4   9   1        153.37        154.05        11.71 o
   6   9   1       1652.87       1685.04        41.52 o
   8   9   1       1323.32       1301.18        33.51 o
  10   9   1        592.99        638.77        31.43 o
  12   9   1        276.25        269.38        29.11 o
  14   9   1        147.15        173.44        31.64 o
 -15  10   1         49.33         61.78        29.07 o
 -13  10   1          8.46        -22.16        22.16 o
 -11  10   1         67.47         52.10        20.12 o
  -9  10   1        229.49        213.32        21.16 o
  -7  10   1        467.67        457.57        25.15 o
  -5  10   1        412.54        429.15        24.22 o
  -3  10   1          8.62         16.08        14.15 o
  -1  10   1        156.26        198.29        30.16 o
   1  10   1        876.35        835.91        37.10 o
   3  10   1        101.90        108.87        16.31 o
   5  10   1        166.56        156.32        17.36 o
   7  10   1          5.85         13.71        13.46 o
   9  10   1        113.55         92.99        20.40 o
  11  10   1         40.71         40.31        22.92 o
  13  10   1         60.06         48.04        25.44 o
 -12  11   1         62.14         29.49        27.28 o
 -10  11   1        821.60        879.96        43.40 o
  -8  11   1        509.25        536.30        32.60 o
  -6  11   1          1.68          2.92        27.96 o
  -4  11   1       1622.15       1536.77       100.17 o
  -2  11   1        483.15        498.48        36.80 o
   0  11   1       1056.57       1050.16        66.64 o
   2  11   1        675.30        759.04        49.79 o
   4  11   1        107.81        125.81        23.08 o
   6  11   1       1397.90       1357.20        47.62 o
   8  11   1        502.77        482.56        28.18 o
  10  11   1         72.95        128.53        24.69 o
  12  11   1        182.34        202.92        40.28 o
 -11  12   1          8.48          5.19        53.00 o
  -9  12   1          0.41        -31.21        31.21 o
  -7  12   1          2.14         -7.43        33.26 o
  -5  12   1          2.37         13.27        33.11 o
  -3  12   1          0.32         -4.94        38.24 o
  -1  12   1         23.59         71.01        35.39 o
   1  12   1        682.30        459.97        76.42 o
   3  12   1         26.31         40.67        40.05 o
   5  12   1         15.40         31.14        31.39 o
   7  12   1         18.53          2.48        35.12 o
   9  12   1         17.65        -13.97        36.10 o
  11  12   1          0.13        -23.87        36.97 o
 -10  13   1        921.09       1062.29        78.17 o
  -8  13   1        234.97        203.81        38.80 o
  -6  13   1        117.56         85.20        42.49 o
  -4  13   1        540.18        504.89        52.45 o
  -2  13   1        146.28         79.58        47.16 o
   0  13   1        518.43        406.99        55.52 o
   2  13   1        986.57        982.22        85.22 o
   4  13   1        481.54        487.96        44.84 o
   6  13   1        966.26        923.97        59.82 o
   8  13   1        605.67        635.96        50.91 o
  -7  14   1         50.25          2.27        43.95 o
  -5  14   1        202.48        231.30        70.17 o
  -3  14   1          1.42         -7.72        44.09 o
  -1  14   1        178.43         90.08        68.83 o
   1  14   1         10.34        -21.98        44.83 o
   3  14   1          0.23         57.65        40.58 o
   5  14   1         17.02         73.31        40.87 o
 -20   0   2        163.78        268.44        59.07 o
 -18   0   2        542.60        482.87        61.11 o
 -16   0   2        349.73        297.72        45.47 o
 -14   0   2       2623.36       2669.98        82.84 o
 -12   0   2         11.04          2.58        20.33 o
 -10   0   2       7029.61       6815.60        95.05 o
  -8   0   2      46250.13      43806.25       393.60 o
  -6   0   2      27395.43      30346.24       249.78 o
  -4   0   2     124016.88     132170.80      1211.40 o
  -2   0   2      92797.34      93075.34      1038.65 o
   2   0   2       6724.69       7387.15        70.47 o
   4   0   2        482.92       1056.52        25.94 o
   6   0   2       2318.96       2602.66        35.12 o
   8   0   2       9391.51       9043.37       103.54 o
  10   0   2       3542.96       3328.42        70.31 o
  12   0   2       1758.90       1843.96        69.30 o
  14   0   2       4942.94       5477.37       110.36 o
  16   0   2       1340.24       1621.35        92.74 o
  18   0   2          5.70        -42.01        42.01 o
 -19   1   2          0.95        -29.19        29.19 o
 -17   1   2         31.37        -23.00        23.00 o
 -15   1   2         61.51         38.92        21.25 o
 -13   1   2          3.02         17.38        15.52 o
 -11   1   2         99.34         92.95        13.80 o
  -9   1   2         43.80         41.00         9.66 o
  -7   1   2      11739.23      11305.37        80.10 o
  -5   1   2       6801.52       6843.56        46.30 o
  -3   1   2        143.27        112.79         4.12 o
  -1   1   2          0.32         -2.69         2.69 o
   1   1   2       2715.33       2818.98        20.30 o
   3   1   2      12347.53      12440.22        71.82 o
   5   1   2      10684.73      10852.76        67.94 o
   7   1   2        900.14       1044.12        18.18 o
   9   1   2        351.58        301.14        16.21 o
  11   1   2       1007.57        837.79        29.53 o
  13   1   2         36.65         34.49        17.36 o
  15   1   2          3.86         -9.69        21.39 o
  17   1   2         51.26         21.74        27.75 o
  19   1   2         25.33         44.05        33.93 o
 -20   2   2        154.78        207.51        43.06 o
 -18   2   2        270.18        228.81        42.10 o
 -16   2   2         52.66         25.66        22.47 o
 -14   2   2       2929.04       3305.76        57.43 o
 -12   2   2       1464.14       1413.68        37.16 o
 -10   2   2       1691.06       1576.32        28.23 o
  -8   2   2      14174.59      12406.56        90.87 o
  -6   2   2       6296.93       6565.58        53.93 o
  -4   2   2      25778.24      26714.67       150.31 o
  -2   2   2      18577.41      17413.57       112.64 o
   0   2   2      10344.92       9013.23        63.79 o
   2   2   2        111.89        347.15        12.95 o
   4   2   2       2432.37       2442.39        20.48 o
   6   2   2        434.27        375.75        13.99 o
   8   2   2       6745.24       6345.01        60.27 o
  10   2   2       4643.73       4378.81        56.87 o
  12   2   2         35.49         74.87        17.39 o
  14   2   2       3232.78       3452.54        71.70 o
  16   2   2        450.07        591.35        40.02 o
  18   2   2          1.12         19.19        32.76 o
 -19   3   2          6.71        -27.59        31.85 o
 -17   3   2         17.63         28.64        25.77 o
 -15   3   2        126.81        124.60        25.91 o
 -13   3   2          0.04        -12.46        15.63 o
 -11   3   2        552.02        554.73        23.67 o
  -9   3   2        283.66        259.15        13.77 o
  -7   3   2       3978.91       3923.47        34.67 o
  -5   3   2      15929.27      16275.29        97.52 o
  -3   3   2       1131.50       1250.39        16.69 o
  -1   3   2        472.98        648.93        12.46 o
   1   3   2         17.90         -4.73         4.73 o
   3   3   2        125.54        269.43         7.52 o
   5   3   2       3604.91       4057.08        30.43 o
   7   3   2        591.67        702.48        15.81 o
   9   3   2          0.14         -0.64         9.46 o
  11   3   2        833.94        705.20        28.26 o
  13   3   2        227.76        281.44        26.78 o
  15   3   2         77.16         56.21        23.42 o
  17   3   2         18.90         66.23        30.67 o
  19   3   2         11.36         -1.65        36.48 o
 -18   4   2        339.30        457.61        44.49 o
 -16   4   2          5.30         13.05        24.16 o
 -14   4   2       1879.18       2089.11        75.88 o
 -12   4   2       6721.74       6625.11        73.20 o
 -10   4   2        648.04        612.34        20.76 o
  -8   4   2       1868.87       1686.92        23.80 o
  -6   4   2       1351.88       1364.28        18.11 o
  -4   4   2       6112.74       5896.44        45.25 o
  -2   4   2       1077.66       1420.88        18.86 o
   0   4   2         32.56         17.90         6.27 o
   2   4   2       7292.07       7690.34        73.02 o
   4   4   2      24662.35      25145.92       170.55 o
   6   4   2        268.69        126.70         9.46 o
   8   4   2       3436.60       3159.76        33.72 o
  10   4   2       5994.23       6108.01        69.13 o
  12   4   2          2.66         23.91        15.22 o
  14   4   2        703.36        548.70        39.41 o
  16   4   2         70.74         22.27        33.70 o
  18   4   2         17.69         23.13        34.31 o
 -19   5   2         47.64        -31.42        31.42 o
 -17   5   2        127.94        168.75        31.92 o
 -15   5   2          5.28        -21.77        21.77 o
 -13   5   2          2.84        -17.81        17.81 o
 -11   5   2        265.06        270.97        17.28 o
  -9   5   2        818.08        773.89        23.51 o
  -7   5   2       3433.33       3405.17        37.37 o
  -5   5   2        356.31        472.47        13.53 o
  -3   5   2       1851.95       1857.64        24.08 o
  -1   5   2       3760.02       3815.59        45.32 o
   1   5   2        326.39        226.21         9.62 o
   3   5   2      13509.46      14375.83       104.41 o
   5   5   2        511.59        311.67        15.84 o
   7   5   2          0.58         -8.79         8.79 o
   9   5   2        544.86        583.93        20.47 o
  11   5   2        248.15        227.09        18.70 o
  13   5   2        517.53        556.99        33.21 o
  15   5   2        108.08         87.06        28.06 o
  17   5   2         41.28         -1.83        27.89 o
 -18   6   2        660.12        714.36        51.12 o
 -16   6   2         29.20         -6.56        26.86 o
 -14   6   2        650.76        709.52        38.62 o
 -12   6   2       4836.29       4934.65        71.54 o
 -10   6   2       1379.43       1381.22        30.26 o
  -8   6   2       2546.15       2519.10        39.68 o
  -6   6   2       6015.74       6287.09        58.51 o
  -4   6   2       4619.17       4698.06        45.64 o
  -2   6   2       2609.61       2505.33        31.03 o
   0   6   2         44.96         28.13         8.26 o
   2   6   2       4741.42       4761.80        46.51 o
   4   6   2      33010.21      32444.92       225.17 o
   6   6   2       3881.39       3626.02        40.34 o
   8   6   2       2185.85       1986.12        31.94 o
  10   6   2       5645.16       5692.01        65.44 o
  12   6   2       1051.18       1137.29        38.10 o
  14   6   2        194.63        186.94        29.52 o
  16   6   2        189.34        201.79        33.93 o
 -17   7   2         32.58         36.84        29.37 o
 -15   7   2          1.05         -0.97        24.62 o
 -13   7   2         40.86         33.89        20.33 o
 -11   7   2        201.91        185.79        19.47 o
  -9   7   2        173.49        122.12        14.70 o
  -7   7   2        712.74        611.33        18.54 o
  -5   7   2        283.63        311.05        14.82 o
  -3   7   2       3895.11       3701.78        42.49 o
  -1   7   2       3058.31       3044.02        49.17 o
   1   7   2       5271.72       5153.02        63.17 o
   3   7   2        957.49        890.33        18.02 o
   5   7   2         11.99         45.96         9.66 o
   7   7   2         70.05         59.55        11.64 o
   9   7   2        120.50        127.92        16.09 o
  11   7   2        287.96        228.08        23.08 o
  13   7   2         31.66         35.23        29.89 o
  15   7   2          4.84        -13.24        25.92 o
  17   7   2         14.75         14.68        30.75 o
 -16   8   2          3.13         -4.11        27.04 o
 -14   8   2        686.20        736.36        39.67 o
 -12   8   2       1933.47       1969.70        50.86 o
 -10   8   2        227.71        241.26        21.15 o
  -8   8   2       1055.47       1064.54        26.27 o
  -6   8   2       3749.83       3910.46        47.51 o
  -4   8   2        601.45        583.92        22.72 o
  -2   8   2      11447.24      11313.10       114.93 o
   0   8   2       5653.88       5701.89        81.52 o
   2   8   2       2667.39       2610.10        34.50 o
   4   8   2      11425.47      10873.14        88.77 o
   6   8   2       2733.20       2533.27        35.84 o
   8   8   2        122.03         89.23        16.00 o
  10   8   2       2552.27       2751.77        49.71 o
  12   8   2         77.40         41.44        22.17 o
  14   8   2        762.57        766.59        45.69 o
  16   8   2        287.86        299.94        43.81 o
 -15   9   2         32.87         25.44        26.99 o
 -13   9   2        124.39        145.45        26.47 o
 -11   9   2        542.78        526.83        33.36 o
  -9   9   2         84.34         62.25        15.34 o
  -7   9   2          0.28          8.81        11.01 o
  -5   9   2        266.06        282.83        23.64 o
  -3   9   2        788.88        829.88        26.16 o
  -1   9   2        360.42        363.03        19.26 o
   1   9   2       1716.49       1664.64        35.02 o
   3   9   2        941.70        808.45        25.28 o
   5   9   2        228.02        222.01        14.93 o
   7   9   2        348.68        349.22        20.88 o
   9   9   2        274.36        276.05        21.80 o
  11   9   2          7.28         -9.94        18.85 o
  13   9   2         67.32         48.82        26.17 o
  15   9   2          2.59         10.80        27.86 o
 -14  10   2        388.70        408.53        36.56 o
 -12  10   2        545.36        506.85        33.65 o
 -10  10   2         63.67         71.84        19.31 o
  -8  10   2       1241.34       1312.83        36.97 o
  -6  10   2        947.31       1075.38        35.23 o
  -4  10   2         66.01         61.76        17.45 o
  -2  10   2       4675.26       4844.97        73.73 o
   0  10   2       2749.08       2622.40        62.38 o
   2  10   2        610.26        536.26        26.83 o
   4  10   2       1242.50       1209.88        32.28 o
   6  10   2         45.45         41.46        14.98 o
   8  10   2          4.89          9.70        15.13 o
  10  10   2       1036.58       1064.10        40.39 o
  12  10   2        304.32        287.06        32.90 o
  14  10   2        846.20        802.44        48.17 o
 -13  11   2         12.42         26.45        32.03 o
 -11  11   2         52.63         59.33        27.40 o
  -9  11   2         14.36         34.96        23.90 o
  -7  11   2          0.43         21.23        20.18 o
  -5  11   2        117.59        104.17        20.65 o
  -3  11   2         88.57        144.21        25.95 o
  -1  11   2          5.24         31.76        20.27 o
   1  11   2        370.69        333.92        39.67 o
   3  11   2        740.55        632.30        35.08 o
   5  11   2        425.80        417.07        28.20 o
   7  11   2        107.10        109.56        22.51 o
   9  11   2         40.75        -13.07        19.96 o
  11  11   2         85.38         96.02        42.68 o
  13  11   2          0.04        -42.90        42.90 o
 -12  12   2        150.34         51.00        43.70 o
 -10  12   2        241.82        160.21        39.16 o
  -8  12   2       1581.52       1505.17        62.20 o
  -6  12   2        600.68        624.13        69.10 o
  -4  12   2        304.28        355.55        47.34 o
  -2  12   2       1331.78       1505.20        80.66 o
   0  12   2         23.45         13.89        28.67 o
   2  12   2         31.31         18.52        26.03 o
   4  12   2       1184.82       1198.60        53.47 o
   6  12   2         21.36        -11.07        34.73 o
   8  12   2        383.45        398.50        54.07 o
  10  12   2        763.03        689.98        53.46 o
  -9  13   2         80.95         66.45        36.70 o
  -7  13   2        233.93        163.42        46.94 o
  -5  13   2         11.91          2.46        36.89 o
  -3  13   2         36.19        -20.23        34.63 o
  -1  13   2         14.46         23.20        42.52 o
   1  13   2         53.79         53.95        40.12 o
   3  13   2        224.29        235.65        42.93 o
   5  13   2         65.14         67.78        47.54 o
   7  13   2        148.80        131.79        37.92 o
   9  13   2         73.57         -8.08        38.50 o
  -6  14   2        357.73        321.67        55.74 o
  -4  14   2         78.70         10.14        41.66 o
  -2  14   2        558.57        533.43        81.35 o
   0  14   2         39.59         80.57        63.27 o
   2  14   2        198.89        170.02        48.02 o
   4  14   2       1578.31       1536.67        79.60 o
   6  14   2        106.60         39.45        40.27 o
 -20   1   3          5.30         11.13        32.66 o
 -18   1   3        119.57        101.49        32.16 o
 -16   1   3       1765.64       1748.32        81.93 o
 -14   1   3        199.59        182.41        22.24 o
 -12   1   3        955.73        973.26        31.40 o
 -10   1   3        660.95        629.96        20.50 o
  -8   1   3       2815.12       2436.09        31.68 o
  -6   1   3      34875.52      32957.81       204.18 o
  -4   1   3     228577.41     257929.28      1465.39 o
  -2   1   3      11929.37       9415.02        56.76 o
   0   1   3      27579.89      27887.23       182.11 o
   2   1   3      16765.66      15311.10        89.95 o
   4   1   3      14562.16      15066.23        87.93 o
   6   1   3      32467.21      31809.68       191.12 o
   8   1   3       4315.57       4360.65        46.60 o
  10   1   3       6334.57       6244.32        74.44 o
  12   1   3       3005.04       3108.56        52.68 o
  14   1   3         48.76         31.17        19.33 o
  16   1   3        822.12        913.97        51.66 o
  18   1   3        190.66        234.47        48.74 o
 -19   2   3          0.04         23.56        32.38 o
 -17   2   3         30.68         26.62        25.86 o
 -15   2   3          2.21        -14.43        19.53 o
 -13   2   3          4.36        -13.96        13.96 o
 -11   2   3        621.52        580.52        22.20 o
  -9   2   3       7995.59       8314.69        70.54 o
  -7   2   3       3635.01       4164.55        34.58 o
  -5   2   3         41.63         63.83         5.28 o
  -3   2   3       6958.62       7665.43       105.14 o
  -1   2   3      18090.52      20444.45       139.92 o
   1   2   3       1612.06       1735.45        15.89 o
   3   2   3      10316.98      10217.55        64.46 o
   5   2   3       3406.90       3115.97        26.72 o
   7   2   3        583.85        719.54        17.00 o
   9   2   3        666.37        500.67        20.64 o
  11   2   3        165.45        103.31        16.80 o
  13   2   3         69.04         35.83        18.73 o
  15   2   3         99.05         67.81        24.18 o
  17   2   3        137.37        158.12        37.16 o
  19   2   3         11.31        -37.50        37.50 o
 -20   3   3         18.91         -2.18        34.95 o
 -18   3   3        300.08        373.28        40.36 o
 -16   3   3       1681.44       1777.08        76.74 o
 -14   3   3        389.56        455.57        38.47 o
 -12   3   3       3039.68       3263.51        50.34 o
 -10   3   3       4768.52       4482.59        46.77 o
  -8   3   3       1378.33       1121.86        21.33 o
  -6   3   3       5094.98       4217.19        33.76 o
  -4   3   3       2373.56       2441.96        21.15 o
  -2   3   3        986.18       1021.79        13.37 o
   0   3   3      74252.27      78906.83       558.86 o
   2   3   3      14618.08      14069.25        94.50 o
   4   3   3        993.94       1178.88        20.60 o
   6   3   3      10197.88       9727.66        70.87 o
   8   3   3         30.42         37.29         9.27 o
  10   3   3      10987.28      10589.12        98.98 o
  12   3   3        745.38        759.40        29.37 o
  14   3   3        293.79        297.89        29.74 o
  16   3   3       1306.54       1327.85        56.47 o
  18   3   3         25.05          4.56        35.23 o
 -19   4   3         44.93          8.98        41.13 o
 -17   4   3         30.35          5.46        24.29 o
 -15   4   3          1.06        -21.42        21.42 o
 -13   4   3         95.59        108.43        19.74 o
 -11   4   3        705.85        671.97        22.54 o
  -9   4   3        308.95        293.75        14.34 o
  -7   4   3        715.53        681.75        16.21 o
  -5   4   3       1090.39       1178.81        14.62 o
  -3   4   3      16715.09      18458.97       134.13 o
  -1   4   3       5649.80       6612.37        59.50 o
   1   4   3       2027.79       2048.73        22.20 o
   3   4   3      16890.77      19571.38       134.25 o
   5   4   3       2517.05       2452.39        25.93 o
   7   4   3        333.20        500.96        15.85 o
   9   4   3       1524.47       1487.52        28.76 o
  11   4   3        281.92        231.50        18.61 o
  13   4   3         29.67         12.42        20.40 o
  15   4   3         83.38         63.12        30.25 o
  17   4   3        340.62        256.66        37.07 o
 -18   5   3        202.66        261.57        39.27 o
 -16   5   3        740.38        711.15        40.86 o
 -14   5   3         83.89         67.19        22.98 o
 -12   5   3       4579.35       4787.16        59.31 o
 -10   5   3       1408.87       1217.55        31.44 o
  -8   5   3         17.09         -0.49         8.99 o
  -6   5   3       2475.85       2187.25        26.20 o
  -4   5   3       2087.82       1958.40        23.45 o
  -2   5   3        246.88        387.82        21.22 o
   0   5   3      23140.50      22838.26       198.67 o
   2   5   3       3016.05       2569.10        27.53 o
   4   5   3      16769.86      18336.56       136.18 o
   6   5   3      15886.76      15130.24       114.77 o
   8   5   3        421.13        408.84        16.86 o
  10   5   3       5468.48       5217.09        57.10 o
  12   5   3        105.80         97.48        20.88 o
  14   5   3        236.60        280.17        31.13 o
  16   5   3        210.13        225.88        35.13 o
  18   5   3         34.25         11.86        37.93 o
 -17   6   3          1.47        -25.57        25.57 o
 -15   6   3          0.04        -27.49        27.49 o
 -13   6   3         62.13         50.68        19.98 o
 -11   6   3        570.30        549.22        35.70 o
  -9   6   3       4262.76       4095.98        46.55 o
  -7   6   3         50.81         27.23         9.19 o
  -5   6   3        542.54        496.78        15.16 o
  -3   6   3       3619.91       3505.57        45.67 o
  -1   6   3         73.93         72.02        10.20 o
   1   6   3         37.55         67.55         8.14 o
   3   6   3        893.91       1239.61        20.35 o
   5   6   3       3574.15       3360.91        37.11 o
   7   6   3        342.95        450.07        17.45 o
   9   6   3         15.46          6.90        12.77 o
  11   6   3         10.75        -16.66        16.66 o
  13   6   3         29.03         17.08        21.17 o
  15   6   3         65.48         44.74        27.40 o
  17   6   3         47.11         47.43        30.82 o
 -18   7   3        191.20        207.94        38.02 o
 -16   7   3        343.04        269.54        34.53 o
 -14   7   3         15.54          9.08        21.55 o
 -12   7   3       2795.49       3003.08        61.51 o
 -10   7   3        515.77        444.59        21.51 o
  -8   7   3         20.33          8.42        11.44 o
  -6   7   3       3955.13       3796.29        43.26 o
  -4   7   3       3872.96       3677.30        53.51 o
  -2   7   3       1617.82       1729.57        30.94 o
   0   7   3       2296.26       2166.73        34.30 o
   2   7   3       5130.30       4796.77        53.35 o
   4   7   3      10747.78      10354.23        94.44 o
   6   7   3       8305.45       7899.62        71.47 o
   8   7   3       2131.43       2047.27        37.56 o
  10   7   3       1196.52       1220.68        56.68 o
  12   7   3        738.18        884.87        36.77 o
  14   7   3          1.85          8.25        25.82 o
  16   7   3         58.27         37.03        31.14 o
 -17   8   3          4.08         10.45        29.33 o
 -15   8   3          2.14        -19.49        23.04 o
 -13   8   3         21.04         24.43        20.78 o
 -11   8   3        474.30        503.50        29.45 o
  -9   8   3        259.74        267.43        18.83 o
  -7   8   3         94.00         72.09        10.99 o
  -5   8   3       1662.48       1708.74        35.42 o
  -3   8   3       2301.47       2575.39        43.20 o
  -1   8   3        965.17       1005.88        27.56 o
   1   8   3         87.51         54.04        12.15 o
   3   8   3        180.80        216.87        14.84 o
   5   8   3         15.79          6.45         9.22 o
   7   8   3        655.08        626.31        23.38 o
   9   8   3        365.11        385.21        28.46 o
  11   8   3         71.38         30.97        20.03 o
  13   8   3          2.44          6.91        22.04 o
  15   8   3         27.98         -0.69        31.80 o
 -16   9   3        230.07        223.70        34.76 o
 -14   9   3        119.19        124.26        30.05 o
 -12   9   3        558.51        505.90        31.70 o
 -10   9   3       1294.26       1335.38        43.88 o
  -8   9   3        501.50        462.18        28.86 o
  -6   9   3       3443.66       3150.99        51.68 o
  -4   9   3       1772.14       1828.16        40.80 o
  -2   9   3        812.93        798.45        25.59 o
   0   9   3       2073.57       2007.69        36.73 o
   2   9   3       5625.85       5388.30        63.86 o
   4   9   3        515.28        464.40        23.23 o
   6   9   3        217.07        198.45        16.86 o
   8   9   3        238.59        180.45        19.86 o
  10   9   3        938.26        969.60        37.45 o
  12   9   3        862.49       1063.21        44.89 o
  14   9   3         21.35        -18.52        25.96 o
 -15  10   3          0.55         22.97        32.50 o
 -13  10   3          3.66        -21.72        21.72 o
 -11  10   3        145.09        133.29        22.79 o
  -9  10   3         32.41         16.35        18.87 o
  -7  10   3        107.07        106.99        18.25 o
  -5  10   3         58.53        101.91        19.82 o
  -3  10   3         21.84        109.47        17.67 o
  -1  10   3         54.77         39.32        17.67 o
   1  10   3          0.26        -14.06        14.06 o
   3  10   3          1.48         -1.68        11.20 o
   5  10   3          0.59         -8.70        14.55 o
   7  10   3        299.96        245.56        22.18 o
   9  10   3          3.73         21.42        17.53 o
  11  10   3         84.26         70.17        24.25 o
  13  10   3         99.67         84.51        29.21 o
 -14  11   3        139.29         59.38        35.82 o
 -12  11   3        189.09        210.08        35.67 o
 -10  11   3        460.87        460.95        38.69 o
  -8  11   3        222.60        234.18        27.32 o
  -6  11   3       2277.42       2280.24        80.58 o
  -4  11   3        529.92        578.07        31.61 o
  -2  11   3        492.22        547.99        34.58 o
   0  11   3       2030.41       2153.45       100.29 o
   2  11   3        500.84        557.45        34.22 o
   4  11   3       1001.43       1005.51        43.15 o
   6  11   3        130.33        100.08        28.26 o
   8  11   3         50.65         15.07        27.12 o
  10  11   3        930.10        903.79        48.62 o
  12  11   3        254.06        205.13        43.84 o
 -11  12   3          1.12        -31.61        31.90 o
  -9  12   3          0.67          9.02        34.00 o
  -7  12   3         19.99         -6.26        29.80 o
  -5  12   3          3.10         23.79        34.97 o
  -3  12   3        162.09        162.80        38.20 o
  -1  12   3        927.55        844.08        64.94 o
   1  12   3        101.46         73.99        42.28 o
   3  12   3          0.03         -9.28        32.95 o
   5  12   3        346.02        330.25        46.23 o
   7  12   3         58.10        121.21        33.76 o
   9  12   3         18.32          3.70        35.84 o
  11  12   3        235.41        290.79        51.78 o
 -10  13   3        109.41         48.20        37.01 o
  -8  13   3          2.16        -29.83        44.15 o
  -6  13   3        645.67        666.23        63.44 o
  -4  13   3         46.52         63.17        38.96 o
  -2  13   3        498.77        596.21        92.84 o
   0  13   3       1553.19       1687.43       219.85 o
   2  13   3        165.97        191.81        51.51 o
   4  13   3       1151.97       1202.99        83.53 o
   6  13   3        851.81        846.66        72.92 o
   8  13   3        279.19        255.25        41.95 o
  -7  14   3         77.53        119.94        48.62 o
  -5  14   3        105.31         65.46        43.09 o
  -3  14   3        204.00        141.19        52.40 o
  -1  14   3        100.92         57.98        51.04 o
   1  14   3        130.57         99.56        46.04 o
   3  14   3          0.86        123.04        43.13 o
   5  14   3         47.07         61.55        57.91 o
 -20   0   4         23.70         33.63        50.10 o
 -18   0   4         65.75         77.94        77.21 o
 -16   0   4        845.49        859.38        60.09 o
 -14   0   4        203.07        252.23        33.12 o
 -12   0   4        492.47        475.99        36.55 o
 -10   0   4       2726.02       2974.28        56.97 o
  -8   0   4      34929.72      35264.23       320.18 o
  -6   0   4       2291.69       2781.99        36.48 o
  -4   0   4      38546.80      48552.92      1063.71 o
  -2   0   4      45693.38      53078.23       438.76 o
   0   0   4      13440.50      15378.24       138.24 o
   2   0   4      26457.23      28230.78       239.40 o
   4   0   4       1911.30       2131.74        30.48 o
   6   0   4       1457.18       1127.28        25.46 o
   8   0   4      22896.33      23409.56       250.96 o
  10   0   4       2990.30       3093.29        70.78 o
  12   0   4       1065.20        886.19        52.27 o
  14   0   4        897.17        933.41        53.45 o
  16   0   4         35.97         60.01        41.36 o
  18   0   4        155.82         71.25        70.78 o
 -19   1   4          2.98        -27.09        27.09 o
 -17   1   4        209.01        164.89        30.84 o
 -15   1   4          6.88        -18.16        18.16 o
 -13   1   4        191.49        201.17        20.90 o
 -11   1   4         25.26         26.64        12.27 o
  -9   1   4       2407.19       2355.41        30.87 o
  -7   1   4       2529.97       2407.62        26.23 o
  -5   1   4      31533.71      34317.34       196.85 o
  -3   1   4          4.89         -2.88         2.88 o
  -1   1   4       3445.54       3602.48        26.80 o
   1   1   4       3408.13       3670.70        25.77 o
   3   1   4         19.39         18.30         4.68 o
   5   1   4       3255.72       3399.49        31.27 o
   7   1   4          4.56         -8.21         8.21 o
   9   1   4       1197.72       1116.27        28.53 o
  11   1   4        264.20        247.80        20.79 o
  13   1   4          1.92        -16.35        16.35 o
  15   1   4         44.51         63.45        26.15 o
  17   1   4          1.09        -26.28        28.79 o
  19   1   4         46.75         34.91        62.56 o
 -20   2   4         65.35         59.12        36.89 o
 -18   2   4          4.26        -16.87        25.53 o
 -16   2   4       1018.15       1089.41        46.51 o
 -14   2   4        157.84        158.80        21.51 o
 -12   2   4          0.40         -4.15        14.99 o
 -10   2   4       4006.87       4258.45        45.57 o
  -8   2   4      16574.21      16372.86       114.75 o
  -6   2   4       1366.09       1039.99        14.19 o
  -4   2   4       1786.85       1404.77        15.34 o
  -2   2   4      56821.48      62700.30       394.43 o
   0   2   4      34103.70      36031.68       229.41 o
   2   2   4       3384.52       2868.43        24.42 o
   4   2   4       1365.66       1113.84        14.96 o
   6   2   4       8886.21       8781.71        64.49 o
   8   2   4       7236.35       6969.48        61.64 o
  10   2   4          1.22         -7.09        13.00 o
  12   2   4        438.84        430.41        25.79 o
  14   2   4       1396.19       1437.45        58.49 o
  16   2   4         57.12         34.15        26.35 o
  18   2   4        187.11        201.61        55.10 o
 -19   3   4         42.37         25.11        31.07 o
 -17   3   4        358.29        429.01        37.62 o
 -15   3   4          2.96         -3.77        19.54 o
 -13   3   4        584.46        551.20        25.58 o
 -11   3   4       1094.23       1137.50        31.29 o
  -9   3   4        916.04        892.07        20.49 o
  -7   3   4       2629.05       2414.56        26.47 o
  -5   3   4       5556.12       5753.13        42.86 o
  -3   3   4        167.20        280.85         8.06 o
  -1   3   4      18916.71      21655.44       145.71 o
   1   3   4       5210.55       5209.18        37.56 o
   3   3   4       1314.90       1418.35        16.74 o
   5   3   4        110.59         76.37         8.19 o
   7   3   4         14.43         -1.17         8.43 o
   9   3   4       2903.50       2813.04        41.57 o
  11   3   4         25.91         23.64        15.42 o
  13   3   4        157.23         88.59        22.50 o
  15   3   4         10.01        -20.98        20.98 o
  17   3   4         33.17         18.62        32.43 o
 -20   4   4        224.62        390.15        59.26 o
 -18   4   4         16.01          6.92        29.28 o
 -16   4   4        812.10        957.50        44.65 o
 -14   4   4        309.58        307.77        28.26 o
 -12   4   4         27.70        -13.77        13.77 o
 -10   4   4       4301.17       4093.49        46.54 o
  -8   4   4        402.43        418.07        15.01 o
  -6   4   4       8777.84       8673.72        66.33 o
  -4   4   4      18971.55      19287.67       131.02 o
  -2   4   4      45625.98      48049.88       371.59 o
   0   4   4      33641.67      36417.86       295.59 o
   2   4   4       7759.32       5906.53        47.99 o
   4   4   4       7394.31       6567.61        53.08 o
   6   4   4      16062.58      16765.93       122.02 o
   8   4   4       3339.45       3377.10        39.46 o
  10   4   4        479.18        366.96        21.18 o
  12   4   4        179.23        155.32        24.14 o
  14   4   4        830.13        909.70        42.14 o
  16   4   4          4.30        -25.81        25.81 o
  18   4   4        309.89        210.15        48.10 o
 -19   5   4         36.32        -14.75        31.72 o
 -17   5   4         31.53         25.68        26.69 o
 -15   5   4         13.51         -6.78        27.09 o
 -13   5   4         24.45         13.58        17.23 o
 -11   5   4        192.22        163.16        16.20 o
  -9   5   4        843.07        836.86        21.97 o
  -7   5   4        386.79        379.69        13.14 o
  -5   5   4       5431.19       5623.84        53.13 o
  -3   5   4          6.30         70.71        10.64 o
  -1   5   4       4340.14       5551.91        59.10 o
   1   5   4        154.29        235.09        15.31 o
   3   5   4          2.36          8.44         7.67 o
   5   5   4       6471.76       6064.76        52.49 o
   7   5   4        181.31        267.07        13.93 o
   9   5   4        330.07        258.86        16.02 o
  11   5   4       1560.73       1666.44        42.40 o
  13   5   4        178.38         94.27        22.71 o
  15   5   4        222.97        208.80        32.62 o
  17   5   4         21.17         58.38        33.06 o
 -18   6   4         24.90        -18.00        29.72 o
 -16   6   4        268.12        291.51        35.71 o
 -14   6   4        849.87        868.04        41.80 o
 -12   6   4         96.87        106.51        19.93 o
 -10   6   4       1550.12       1464.93        30.79 o
  -8   6   4       1036.53       1025.60        23.56 o
  -6   6   4       3554.70       3470.79        41.28 o
  -4   6   4       9509.25       8900.61        88.43 o
  -2   6   4      10938.50      11005.22       111.01 o
   0   6   4       8227.13       8564.64        89.84 o
   2   6   4      27181.68      26259.86       211.70 o
   4   6   4       1578.08       1457.99        22.49 o
   6   6   4       4664.19       4809.58        49.78 o
   8   6   4       5099.37       5193.81        55.92 o
  10   6   4        109.21        100.29        19.34 o
  12   6   4        559.52        582.01        35.60 o
  14   6   4        187.74        169.86        28.82 o
  16   6   4         39.10         -4.97        27.26 o
 -17   7   4          0.91         -7.01        27.34 o
 -15   7   4         19.28        -12.63        21.96 o
 -13   7   4          5.04        -18.37        18.37 o
 -11   7   4        823.30        834.18        30.66 o
  -9   7   4          0.41         -4.04        11.01 o
  -7   7   4        399.68        416.31        16.43 o
  -5   7   4        378.39        342.02        17.19 o
  -3   7   4        397.17        561.98        23.36 o
  -1   7   4         19.41         27.80        10.63 o
   1   7   4        700.98        720.52        21.71 o
   3   7   4       3799.29       3784.13        46.75 o
   5   7   4         33.89         24.17         9.61 o
   7   7   4       1280.62       1324.82        30.92 o
   9   7   4        369.43        374.98        22.78 o
  11   7   4        970.69        968.62        40.21 o
  13   7   4          0.07         19.46        22.45 o
  15   7   4          2.31          7.53        26.63 o
 -16   8   4        316.07        363.25        38.23 o
 -14   8   4        499.08        495.78        34.16 o
 -12   8   4          4.46         -5.80        22.26 o
 -10   8   4        709.02        744.03        34.21 o
  -8   8   4       4904.13       4809.24        51.63 o
  -6   8   4        690.58        667.70        26.62 o
  -4   8   4      14004.16      13236.75       143.98 o
  -2   8   4       2784.26       2741.54        52.55 o
   0   8   4       1689.17       1648.56        32.87 o
   2   8   4       7646.27       7580.66        97.68 o
   4   8   4       1198.07       1143.41        31.06 o
   6   8   4        169.70        144.73        14.21 o
   8   8   4       1346.83       1363.39        38.27 o
  10   8   4         30.12         12.91        19.98 o
  12   8   4       1171.41       1277.71        45.38 o
  14   8   4        494.87        555.80        41.77 o
 -15   9   4         35.41         20.42        24.94 o
 -13   9   4        151.32        117.82        28.45 o
 -11   9   4         51.84         27.92        19.37 o
  -9   9   4         85.25         77.72        16.98 o
  -7   9   4        119.90        113.53        19.85 o
  -5   9   4        298.09        353.05        25.41 o
  -3   9   4       2506.44       2573.62        47.78 o
  -1   9   4        300.03        368.79        20.68 o
   1   9   4        102.38        143.76        17.22 o
   3   9   4       1091.34        947.74        26.97 o
   5   9   4        567.45        610.97        22.91 o
   7   9   4        396.09        366.60        22.24 o
   9   9   4        131.55        108.50        24.53 o
  11   9   4          5.15         27.73        20.09 o
  13   9   4          2.04          9.13        24.82 o
 -14  10   4        133.80         88.55        33.49 o
 -12  10   4         13.01        -10.40        27.49 o
 -10  10   4       1342.54       1474.40        49.85 o
  -8  10   4       2042.00       1938.95        64.75 o
  -6  10   4         26.95         -2.96        18.65 o
  -4  10   4       7486.27       7241.79       100.66 o
  -2  10   4        772.62        839.76        38.19 o
   0  10   4       1278.58       1241.27        36.85 o
   2  10   4       1400.23       1480.07        42.74 o
   4  10   4        694.64        709.97        33.53 o
   6  10   4        883.97        804.72        35.24 o
   8  10   4        408.60        442.44        26.02 o
  10  10   4        149.53        109.07        23.01 o
  12  10   4       1080.23       1083.87        49.20 o
 -13  11   4          7.48        -23.83        30.29 o
 -11  11   4        143.65        143.21        31.84 o
  -9  11   4         15.07          8.60        22.32 o
  -7  11   4         58.68         41.37        25.26 o
  -5  11   4        323.03        286.95        29.96 o
  -3  11   4        611.59        651.08        33.65 o
  -1  11   4         51.25         33.88        19.73 o
   1  11   4         11.67         -1.14        18.72 o
   3  11   4         16.16         27.16        19.37 o
   5  11   4        181.31        143.46        29.47 o
   7  11   4        144.15        140.24        29.81 o
   9  11   4        282.58        398.52        35.74 o
  11  11   4          0.27        -25.98        25.98 o
 -12  12   4          2.57        -34.81        34.81 o
 -10  12   4       1065.05       1102.24        70.97 o
  -8  12   4        205.82        131.67        29.53 o
  -6  12   4          1.86        -13.69        24.70 o
  -4  12   4        705.63        801.96        72.15 o
  -2  12   4         26.30         42.85        38.32 o
   0  12   4       1203.54       1183.33       122.05 o
   2  12   4       2582.86       2735.36        93.62 o
   4  12   4         17.71         30.48        42.48 o
   6  12   4       1584.13       1571.03        69.03 o
   8  12   4        772.17        781.47        58.58 o
  10  12   4         96.31         86.42        46.77 o
  -9  13   4        157.59        100.07        38.36 o
  -7  13   4          0.48        -20.79        39.78 o
  -5  13   4         52.18         80.05        47.63 o
  -3  13   4          7.94         16.76        44.07 o
  -1  13   4        130.24         98.94        45.00 o
   1  13   4         21.29         31.64        41.76 o
   3  13   4          1.00        -28.81        36.15 o
   5  13   4        643.91        600.97        56.45 o
   7  13   4        144.57        170.08        38.93 o
  -6  14   4         28.48        -40.59        40.59 o
  -4  14   4        405.46        322.20        65.56 o
  -2  14   4         76.63         57.22        46.54 o
   0  14   4        184.35        169.84        53.77 o
   2  14   4       1695.16       1801.77       165.46 o
   4  14   4         30.12         52.39        52.71 o
 -20   1   5         23.06         29.23        33.72 o
 -18   1   5        272.91        227.05        38.02 o
 -16   1   5         68.25          4.78        21.86 o
 -14   1   5       1183.89       1242.08        40.12 o
 -12   1   5       3371.61       3098.68        47.76 o
 -10   1   5       1105.18       1308.36        26.57 o
  -8   1   5      73908.52      73422.10       482.21 o
  -6   1   5       4096.34       4780.81        44.97 o
  -4   1   5       3250.83       3458.57        25.06 o
  -2   1   5      22965.51      23412.52       140.23 o
   0   1   5      19385.12      22543.69       154.19 o
   2   1   5       2138.39       1981.78        18.54 o
   4   1   5       4418.30       4265.63        35.78 o
   6   1   5        829.77       1102.91        20.78 o
   8   1   5       5075.15       4528.73        49.51 o
  10   1   5       5863.08       5936.36        73.49 o
  12   1   5        580.47        619.99        27.90 o
  14   1   5       1164.02       1209.28        48.66 o
  16   1   5        478.29        665.90        48.14 o
  18   1   5         17.86         34.86        33.08 o
 -19   2   5          8.16         -9.53        30.37 o
 -17   2   5         28.84         28.17        26.28 o
 -15   2   5          0.01        -14.79        19.69 o
 -13   2   5         42.93         79.71        16.87 o
 -11   2   5       2630.93       2828.64        41.16 o
  -9   2   5        110.98        155.13        11.72 o
  -7   2   5         98.35         55.07         7.27 o
  -5   2   5       2205.77       1844.71        19.12 o
  -3   2   5       9391.73       9715.38        65.59 o
  -1   2   5      11668.22      13490.04        90.13 o
   1   2   5       6983.93       7052.57        50.75 o
   3   2   5         22.45        113.27         6.55 o
   5   2   5        155.76        130.14         9.30 o
   7   2   5       4341.25       4669.67        46.56 o
   9   2   5       1276.12       1284.61        30.05 o
  11   2   5          3.13         -3.44        15.54 o
  13   2   5        276.53        297.64        29.13 o
  15   2   5          6.21         -8.86        23.35 o
  17   2   5         14.74        -20.71        37.76 o
 -20   3   5        167.58        177.43        41.33 o
 -18   3   5        250.76        239.77        35.46 o
 -16   3   5         19.08         -8.27        20.90 o
 -14   3   5       1697.27       1750.61        52.20 o
 -12   3   5       1419.28       1375.72        44.76 o
 -10   3   5       2172.17       2021.67        29.00 o
  -8   3   5      22318.71      22305.67       152.17 o
  -6   3   5      11922.20      12169.32        86.19 o
  -4   3   5       1514.71       1420.52        19.22 o
  -2   3   5      52258.97      53820.58       341.44 o
   0   3   5       1550.23       1757.93        24.68 o
   2   3   5      18704.42      20155.12       127.20 o
   4   3   5      16379.90      14550.84       133.95 o
   6   3   5        625.80        505.47        15.93 o
   8   3   5       3684.40       3591.09        44.36 o
  10   3   5       1751.03       1750.63        36.34 o
  12   3   5        203.20        197.73        26.34 o
  14   3   5       1469.43       1419.66        50.21 o
  16   3   5        180.69        153.34        45.48 o
  18   3   5          5.50         25.51        36.41 o
 -19   4   5          6.05          2.79        30.24 o
 -17   4   5          0.88        -22.13        22.13 o
 -15   4   5         25.54         29.61        21.40 o
 -13   4   5        127.80         91.78        19.95 o
 -11   4   5         26.44         17.83        12.82 o
  -9   4   5          7.43         35.72        10.18 o
  -7   4   5         98.08        206.75        11.03 o
  -5   4   5         79.24         92.36         9.61 o
  -3   4   5       5228.84       5313.05        47.40 o
  -1   4   5       1768.65       2017.58        23.68 o
   1   4   5          0.32         69.44         6.48 o
   3   4   5        741.16       1007.25        16.57 o
   5   4   5       3141.62       3129.74        36.91 o
   7   4   5        373.62        345.24        14.73 o
   9   4   5       2928.43       3010.09        41.58 o
  11   4   5        245.55        241.30        20.36 o
  13   4   5        414.87        399.40        30.90 o
  15   4   5         51.17          2.32        25.24 o
  17   4   5         35.47         49.22        35.48 o
 -18   5   5        329.39        404.02        43.45 o
 -16   5   5         75.88         46.18        27.49 o
 -14   5   5       1595.49       1886.17        51.46 o
 -12   5   5       2477.88       2500.76        42.70 o
 -10   5   5          0.81        -10.99        10.99 o
  -8   5   5       3373.95       3396.03        39.62 o
  -6   5   5         95.16         79.61         8.52 o
  -4   5   5      10888.85      10633.02        97.11 o
  -2   5   5      28965.97      28740.10       238.88 o
   0   5   5       4354.14       4520.53        51.71 o
   2   5   5      20317.68      21287.74       160.98 o
   4   5   5      17958.11      16828.50       127.59 o
   6   5   5       3683.62       3575.71        39.39 o
   8   5   5        248.99        252.66        15.81 o
  10   5   5        264.60        264.79        18.88 o
  12   5   5        409.84        442.28        30.52 o
  14   5   5       1206.81       1091.76        47.81 o
  16   5   5        325.63        317.98        38.62 o
 -19   6   5         19.06        -28.37        32.26 o
 -17   6   5          4.87          8.65        26.95 o
 -15   6   5         10.02         -3.19        21.12 o
 -13   6   5         14.24         -7.52        17.95 o
 -11   6   5        635.06        553.39        26.29 o
  -9   6   5        310.95        243.83        18.47 o
  -7   6   5        218.40        200.47        11.82 o
  -5   6   5        885.43        990.05        28.39 o
  -3   6   5          2.62         39.97        12.09 o
  -1   6   5       4561.78       5350.26        63.84 o
   1   6   5         89.53        241.82        16.13 o
   3   6   5       1044.14       1179.02        22.50 o
   5   6   5       2062.30       2013.61        28.11 o
   7   6   5       1517.04       1264.80        27.33 o
   9   6   5        712.30        699.93        25.31 o
  11   6   5        143.53        124.71        21.69 o
  13   6   5        228.91        108.74        25.45 o
  15   6   5          0.77          9.64        27.58 o
  17   6   5         70.22         93.98        49.02 o
 -18   7   5        291.24        333.39        41.14 o
 -16   7   5          9.26        -16.87        25.69 o
 -14   7   5        372.18        400.70        31.13 o
 -12   7   5       1975.27       1977.79        46.70 o
 -10   7   5        821.85        840.38        26.60 o
  -8   7   5       1111.48       1009.37        25.19 o
  -6   7   5        498.09        501.02        31.45 o
  -4   7   5       1971.68       1773.91        37.76 o
  -2   7   5      12069.23      11982.96       130.00 o
   0   7   5       1678.13       1623.12        42.05 o
   2   7   5       2405.73       2433.65        34.51 o
   4   7   5       6251.64       6149.66        81.69 o
   6   7   5       1310.93       1363.81        30.25 o
   8   7   5        127.67        129.67        16.37 o
  10   7   5       1078.55       1071.04        37.25 o
  12   7   5        195.89        239.57        27.60 o
  14   7   5        586.33        544.78        38.91 o
  16   7   5        265.88        243.40        39.01 o
 -17   8   5          2.04         18.08        29.82 o
 -15   8   5         25.97          4.97        24.21 o
 -13   8   5        174.41        154.51        25.32 o
 -11   8   5          6.66          5.43        16.74 o
  -9   8   5         32.61         29.58        13.74 o
  -7   8   5        862.17        799.53        29.31 o
  -5   8   5        157.01        214.73        20.89 o
  -3   8   5        376.93        260.26        21.49 o
  -1   8   5       1199.90       1245.88        51.07 o
   1   8   5        799.97        713.37        30.09 o
   3   8   5         86.53        125.16        14.22 o
   5   8   5         82.77         50.64        11.26 o
   7   8   5          0.68          5.73        15.20 o
   9   8   5        843.13        847.89        34.81 o
  11   8   5          0.79          9.13        21.49 o
  13   8   5         31.83         22.18        24.12 o
  15   8   5          1.39         -5.10        29.04 o
 -16   9   5          5.03         11.93        28.19 o
 -14   9   5         74.15         44.87        23.16 o
 -12   9   5        896.86        974.09        43.07 o
 -10   9   5        351.26        332.90        22.99 o
  -8   9   5       1953.06       1959.29        41.15 o
  -6   9   5       5664.32       5556.29        88.20 o
  -4   9   5        116.01        104.33        18.29 o
  -2   9   5       8776.35       8984.40       107.91 o
   0   9   5        258.25        243.91        21.19 o
   2   9   5        378.38        256.46        19.97 o
   4   9   5       1718.48       1762.32        38.96 o
   6   9   5          3.64        -10.64        13.00 o
   8   9   5       1079.30       1066.07        36.37 o
  10   9   5       3019.36       3151.79        73.73 o
  12   9   5         11.68         29.18        24.78 o
  14   9   5        322.98        385.00        39.31 o
 -15  10   5         20.52         52.32        32.72 o
 -13  10   5          1.80        -26.54        27.94 o
 -11  10   5          9.56          2.82        25.58 o
  -9  10   5        318.17        337.05        26.84 o
  -7  10   5        110.44        115.80        26.84 o
  -5  10   5         64.25        133.87        21.82 o
  -3  10   5         34.74         -6.20        17.78 o
  -1  10   5        242.27        236.11        25.23 o
   1  10   5         34.04         -3.32        18.14 o
   3  10   5          8.48         32.35        16.95 o
   5  10   5        270.27        235.84        24.00 o
   7  10   5         78.50         57.14        19.83 o
   9  10   5          0.21         -9.34        20.36 o
  11  10   5         25.81         23.02        22.82 o
  13  10   5          0.26        -13.11        29.38 o
 -14  11   5        132.60        115.86        35.96 o
 -12  11   5        905.39        906.38        50.15 o
 -10  11   5        764.96        704.18        45.33 o
  -8  11   5       1643.93       1641.92        59.71 o
  -6  11   5       1615.91       1527.70        90.21 o
  -4  11   5        374.70        374.85        32.06 o
  -2  11   5       3817.94       3725.61        72.09 o
   0  11   5         51.84         14.60        21.04 o
   2  11   5          4.22         25.42        21.45 o
   4  11   5       1782.48       1675.36        61.86 o
   6  11   5         72.58         94.71        27.85 o
   8  11   5       1091.47       1098.44        57.11 o
  10  11   5       1482.00       1414.38        58.31 o
  12  11   5         19.80        -18.52        39.59 o
 -11  12   5        104.32         88.47        42.27 o
  -9  12   5          0.30        -24.47        24.47 o
  -7  12   5          8.04          8.04        24.83 o
  -5  12   5        247.57        249.20        37.56 o
  -3  12   5         27.74         59.76        24.95 o
  -1  12   5         77.57        110.15        27.24 o
   1  12   5        524.43        701.54        41.63 o
   3  12   5        278.44        251.19        33.99 o
   5  12   5        191.67        174.40        34.98 o
   7  12   5          4.56        -26.41        35.09 o
   9  12   5        144.71        118.56        44.19 o
 -10  13   5         41.69         -5.98        39.59 o
  -8  13   5        275.35        195.26        49.24 o
  -6  13   5         61.87         70.17        44.08 o
  -4  13   5        649.38        723.12        67.14 o
  -2  13   5       1130.04       1163.53       137.33 o
   0  13   5        202.77        165.62        53.37 o
   2  13   5        461.02        449.57        52.46 o
   4  13   5       1708.48       1898.85       113.98 o
   6  13   5         22.55        131.70        51.50 o
   8  13   5        396.59        510.25        72.74 o
  -7  14   5        146.18        129.23        64.19 o
  -5  14   5          0.03        -44.85        44.85 o
  -3  14   5          0.67          2.37        46.04 o
  -1  14   5         20.83          1.89        50.00 o
   1  14   5         87.68        155.79        49.68 o
   3  14   5        121.35         89.84        51.06 o
   5  14   5         54.19         60.50       117.82 o
 -20   0   6          0.28        -18.34        45.14 o
 -18   0   6        217.62        259.97        47.03 o
 -16   0   6       1932.22       1938.91       156.00 o
 -14   0   6        366.85        261.39        36.51 o
 -12   0   6       1749.81       1643.12        50.85 o
 -10   0   6      10289.85       9661.98       118.23 o
  -8   0   6      20053.29      21612.64       214.93 o
  -6   0   6      17541.50      15622.84       156.46 o
  -4   0   6      22707.47      25121.11       215.39 o
  -2   0   6      25258.97      25688.61       218.37 o
   0   0   6      61507.86      65002.10       566.91 o
   2   0   6      16584.69      18012.79       153.14 o
   4   0   6       4711.28       5580.71        65.38 o
   6   0   6      22333.78      22665.92       215.00 o
   8   0   6        630.53        620.41        28.95 o
  10   0   6       6182.47       5865.96        97.36 o
  12   0   6       1475.79       1338.04        57.98 o
  14   0   6          0.02        -22.33        28.54 o
  16   0   6        498.50        519.13        62.95 o
  18   0   6        111.10         98.02        53.75 o
 -19   1   6          4.88          3.37        28.50 o
 -17   1   6         35.75         41.05        25.61 o
 -15   1   6        210.45        161.75        23.39 o
 -13   1   6       1502.75       1578.43        40.56 o
 -11   1   6        455.31        447.91        20.40 o
  -9   1   6         99.19         66.85        11.06 o
  -7   1   6        545.45        722.54        18.25 o
  -5   1   6       9829.25      10049.37        63.42 o
  -3   1   6       4846.42       4679.85        31.78 o
  -1   1   6        835.48        887.86        11.20 o
   1   1   6       4435.46       4863.30        35.08 o
   3   1   6      10346.63      11157.50        76.11 o
   5   1   6        224.09        206.89        10.57 o
   7   1   6          1.69         16.23         8.78 o
   9   1   6        507.17        539.82        22.65 o
  11   1   6        365.44        423.30        24.53 o
  13   1   6        138.68        130.85        20.83 o
  15   1   6          0.12        -19.93        24.01 o
  17   1   6         28.57        -27.56        28.22 o
 -20   2   6          6.06         15.51        34.29 o
 -18   2   6        205.20        286.33        38.21 o
 -16   2   6       1456.70       1448.15        48.82 o
 -14   2   6          8.68          2.66        17.34 o
 -12   2   6       8183.52       8266.74        83.88 o
 -10   2   6       3418.77       3258.73        40.03 o
  -8   2   6         61.59        167.71        11.14 o
  -6   2   6      33964.64      32834.49       209.00 o
  -4   2   6         76.79         99.44         6.22 o
  -2   2   6       1414.83       1150.84        14.73 o
   0   2   6      21116.79      21344.43       144.15 o
   2   2   6       8024.81       8023.05        57.96 o
   4   2   6       1671.71       1617.20        19.85 o
   6   2   6      25337.79      25176.76       176.42 o
   8   2   6       3042.22       2925.11        40.31 o
  10   2   6        953.76        853.38        28.44 o
  12   2   6       3696.15       3725.04        61.27 o
  14   2   6        296.59        216.10        27.61 o
  16   2   6        637.98        730.18        50.50 o
  18   2   6        201.51        207.30        43.62 o
 -19   3   6          2.98        -12.18        27.47 o
 -17   3   6        136.41         71.81        27.81 o
 -15   3   6        522.38        423.62        29.30 o
 -13   3   6       2400.26       2560.10        42.26 o
 -11   3   6         62.06         72.05        12.34 o
  -9   3   6       2015.32       1686.82        26.77 o
  -7   3   6         95.95        185.69         9.70 o
  -5   3   6       2095.79       1967.44        21.51 o
  -3   3   6       9213.15       9436.60        68.84 o
  -1   3   6       6502.71       7354.68        54.83 o
   1   3   6       5543.27       5770.51        48.98 o
   3   3   6       3657.77       3334.46        31.68 o
   5   3   6        252.40        261.28        13.84 o
   7   3   6        933.18        962.29        23.08 o
   9   3   6       1290.78       1272.76        31.32 o
  11   3   6         68.34         59.99        17.33 o
  13   3   6          0.22         -9.68        27.71 o
  15   3   6          1.46         -0.75        25.21 o
  17   3   6         28.87          8.14        34.10 o
 -20   4   6         21.00        -32.28        32.28 o
 -18   4   6        189.93        263.20        34.82 o
 -16   4   6        866.80        899.69        44.01 o
 -14   4   6        136.49        172.84        31.87 o
 -12   4   6       9307.29       9483.01        91.32 o
 -10   4   6        270.23        227.14        15.44 o
  -8   4   6       5073.23       4772.26        47.72 o
  -6   4   6      32017.66      33552.91       239.04 o
  -4   4   6      13195.58      13160.30        99.17 o
  -2   4   6        138.61         61.55         8.77 o
   0   4   6      17684.12      18543.17       135.62 o
   2   4   6       3003.02       2417.58        30.21 o
   4   4   6      12167.17      12130.68        93.32 o
   6   4   6      17009.46      16273.27       137.27 o
   8   4   6        301.23        281.31        16.39 o
  10   4   6          8.66          6.54        14.44 o
  12   4   6       4975.51       5325.35        81.04 o
  14   4   6        414.70        361.77        33.52 o
  16   4   6        482.22        388.14        44.84 o
 -19   5   6          1.36        -17.18        29.89 o
 -17   5   6         47.06         18.57        25.66 o
 -15   5   6         91.20         61.57        24.29 o
 -13   5   6          3.22         -9.58        16.16 o
 -11   5   6        312.78        301.93        18.53 o
  -9   5   6        684.12        575.18        22.54 o
  -7   5   6        343.48        363.74        13.31 o
  -5   5   6        143.67        280.78        11.82 o
  -3   5   6        392.03        657.27        31.32 o
  -1   5   6       1273.68       1471.24        28.70 o
   1   5   6       1059.80       1267.27        27.27 o
   3   5   6       2589.38       2698.04        34.52 o
   5   5   6        332.26        414.56        15.29 o
   7   5   6         89.20         98.06        13.92 o
   9   5   6         43.43         48.80        13.43 o
  11   5   6        655.03        598.40        30.86 o
  13   5   6        419.57        414.81        34.28 o
  15   5   6          0.40         -1.90        23.88 o
  17   5   6         28.68         45.52        34.54 o
 -18   6   6        188.21        209.35        37.50 o
 -16   6   6        470.03        548.95        39.69 o
 -14   6   6         25.38         10.86        19.61 o
 -12   6   6       2242.57       2138.52        66.25 o
 -10   6   6        231.68        235.33        16.40 o
  -8   6   6        489.15        436.63        15.60 o
  -6   6   6       8416.76       8345.75        82.42 o
  -4   6   6       1216.65       1240.72        30.80 o
  -2   6   6        832.22       1002.78        27.57 o
   0   6   6      13615.43      13841.58       145.81 o
   2   6   6        408.91        288.98        15.30 o
   4   6   6       1127.56       1166.94        21.54 o
   6   6   6       3370.26       3279.84        40.30 o
   8   6   6        826.86        846.99        26.51 o
  10   6   6       1474.55       1488.12        47.76 o
  12   6   6       2064.05       2432.72        60.42 o
  14   6   6         11.81        -11.27        24.34 o
  16   6   6        160.06        163.06        35.06 o
 -17   7   6          1.85        -24.26        26.66 o
 -15   7   6          1.04        -19.98        21.80 o
 -13   7   6        595.66        646.61        41.36 o
 -11   7   6         35.75         16.29        15.47 o
  -9   7   6        128.61        124.63        13.36 o
  -7   7   6         12.89          3.27        13.10 o
  -5   7   6       1691.47       1640.22        38.07 o
  -3   7   6        140.48        123.80        16.50 o
  -1   7   6         21.42         39.38        14.21 o
   1   7   6        199.56        213.05        19.31 o
   3   7   6         44.34         37.41        12.60 o
   5   7   6         69.03         52.46        12.28 o
   7   7   6       1840.53       1574.55        32.96 o
   9   7   6         43.62         39.09        17.51 o
  11   7   6        302.33        245.46        26.85 o
  13   7   6         95.50         66.59        28.68 o
  15   7   6         10.57        -26.52        26.73 o
 -16   8   6        132.48        133.96        31.40 o
 -14   8   6         21.85         -1.65        21.86 o
 -12   8   6       2268.48       2298.20        54.90 o
 -10   8   6        587.81        566.83        30.48 o
  -8   8   6        168.90        154.62        17.41 o
  -6   8   6       4416.32       4257.80        66.47 o
  -4   8   6        228.37        207.99        20.00 o
  -2   8   6         71.68         18.10        15.59 o
   0   8   6        765.24        830.12        31.57 o
   2   8   6        341.71        330.94        22.82 o
   4   8   6        980.35       1131.62        30.68 o
   6   8   6        985.23        997.45        37.18 o
   8   8   6        209.96        217.59        20.96 o
  10   8   6       2045.46       2208.81        51.77 o
  12   8   6       1104.74       1140.39        51.26 o
  14   8   6         39.96         -2.07        25.84 o
 -15   9   6         11.95        -16.45        23.19 o
 -13   9   6        156.62        145.95        25.33 o
 -11   9   6          0.57         13.50        18.08 o
  -9   9   6         51.41         68.69        18.56 o
  -7   9   6          3.28         -2.24        15.96 o
  -5   9   6       1027.02       1002.53        37.28 o
  -3   9   6        105.27        113.84        19.00 o
  -1   9   6        135.67         55.29        17.49 o
   1   9   6        229.74        252.61        32.24 o
   3   9   6        950.91        910.57        38.99 o
   5   9   6          0.28        -12.37        12.37 o
   7   9   6        428.91        399.32        25.01 o
   9   9   6          9.09         40.77        20.69 o
  11   9   6          9.63         16.10        23.12 o
  13   9   6         10.70         19.21        26.36 o
 -14  10   6         74.50          1.02        31.63 o
 -12  10   6       1859.44       1867.64        81.69 o
 -10  10   6        668.12        653.06        40.02 o
  -8  10   6        636.81        631.16        44.47 o
  -6  10   6       3462.04       3479.07        86.43 o
  -4  10   6        740.29        749.83        36.04 o
  -2  10   6        713.97        796.87        45.92 o
   0  10   6        785.92        783.12        36.67 o
   2  10   6       1334.72       1268.38        44.10 o
   4  10   6       2082.21       2205.38        64.88 o
   6  10   6        904.66        941.90        39.08 o
   8  10   6        984.26        978.87        36.78 o
  10  10   6        954.48        962.18        46.26 o
  12  10   6        618.82        633.52        54.90 o
 -13  11   6         19.16        -19.89        30.65 o
 -11  11   6         27.77        -22.81        36.01 o
  -9  11   6          0.48          0.91        24.02 o
  -7  11   6        130.68        137.14        28.76 o
  -5  11   6          4.14        -21.58        21.58 o
  -3  11   6        132.77        161.53        26.75 o
  -1  11   6          3.56        -19.14        21.92 o
   1  11   6        204.55        188.87        28.04 o
   3  11   6        160.81        244.83        35.84 o
   5  11   6         73.34        113.73        23.94 o
   7  11   6        478.60        556.50        39.80 o
   9  11   6          2.11         46.05        35.00 o
  11  11   6          1.09        -25.91        29.36 o
 -12  12   6        257.15        262.17        37.70 o
 -10  12   6        142.29         95.70        34.45 o
  -8  12   6        226.91        152.49        34.76 o
  -6  12   6        895.80        902.08        48.59 o
  -4  12   6        292.10        272.24        36.67 o
  -2  12   6       2907.58       3063.06        76.14 o
   0  12   6       2342.58       2365.97        98.72 o
   2  12   6       1128.98       1099.47        50.85 o
   4  12   6        682.36        692.98        49.57 o
   6  12   6        850.03        989.87        62.90 o
   8  12   6        176.70        162.65        42.47 o
  -9  13   6         35.67        -11.71        54.23 o
  -7  13   6         26.47        -31.70        51.43 o
  -5  13   6          4.23         -5.73        52.48 o
  -3  13   6        384.75        424.28        56.07 o
  -1  13   6        376.34        328.76        62.64 o
   1  13   6        129.28        225.35        50.30 o
   3  13   6        125.98        150.40        51.85 o
   5  13   6         81.33         50.47        62.34 o
   7  13   6        419.54        467.18        52.51 o
  -6  14   6        209.34        158.44        56.58 o
  -4  14   6        241.54        144.57        54.69 o
  -2  14   6        320.71        294.91        60.45 o
   0  14   6        830.18        859.33        74.13 o
   2  14   6        120.98        104.28        63.26 o
   4  14   6        144.09         53.12        63.63 o
 -20   1   7         51.63        -17.53        32.80 o
 -18   1   7          4.71          7.25        26.46 o
 -16   1   7       1957.00       2110.53        69.04 o
 -14   1   7       1706.97       1809.23        54.43 o
 -12   1   7          4.14         19.63        14.52 o
 -10   1   7       2057.94       1921.12        32.19 o
  -8   1   7        147.75        325.68        16.00 o
  -6   1   7        255.40        561.08        12.86 o
  -4   1   7       2267.47       2314.06        20.38 o
  -2   1   7       2462.45       2735.18        21.89 o
   0   1   7       6963.96       7213.83        48.91 o
   2   1   7        583.02        278.41         9.81 o
   4   1   7       3384.10       3075.71        30.65 o
   6   1   7       7305.20       6726.85        63.41 o
   8   1   7      18717.00      17501.98       149.98 o
  10   1   7        207.34        205.56        20.43 o
  12   1   7        294.17        257.34        24.46 o
  14   1   7       1200.33       1422.61        54.63 o
  16   1   7        174.66        122.98        34.16 o
  18   1   7          2.19        -11.48        59.64 o
 -19   2   7          2.58        -28.13        28.13 o
 -17   2   7         32.37         19.83        26.63 o
 -15   2   7         79.78         63.43        22.18 o
 -13   2   7        374.90        349.80        21.64 o
 -11   2   7        122.45         98.54        14.74 o
  -9   2   7       4262.73       4391.88        42.08 o
  -7   2   7         36.74         36.66         9.00 o
  -5   2   7       6496.70       6121.55        46.63 o
  -3   2   7       9068.66       8837.29        60.08 o
  -1   2   7        155.00        164.49        11.42 o
   1   2   7       4536.12       5427.93        45.43 o
   3   2   7       4746.36       5178.55        41.10 o
   5   2   7        873.42       1071.08        21.16 o
   7   2   7        985.91       1010.28        23.82 o
   9   2   7        562.73        541.17        22.35 o
  11   2   7        307.31        237.29        20.11 o
  13   2   7        953.88        983.69        62.06 o
  15   2   7        165.95        153.60        31.50 o
  17   2   7         16.81        -26.90        31.83 o
 -20   3   7        129.06        172.46        37.42 o
 -18   3   7          3.91         10.52        28.04 o
 -16   3   7       1262.03       1303.50        56.70 o
 -14   3   7       1585.37       1595.90        44.40 o
 -12   3   7       2897.31       3024.65        45.31 o
 -10   3   7       4172.77       4083.84        42.86 o
  -8   3   7      12605.98      12423.53        99.07 o
  -6   3   7       4763.19       4603.23        42.02 o
  -4   3   7      17816.86      18008.88       124.48 o
  -2   3   7       6861.42       6755.29        53.33 o
   0   3   7       2417.33       2367.55        26.95 o
   2   3   7      74975.77      79165.49       530.59 o
   4   3   7       2607.53       2745.51        35.07 o
   6   3   7        698.52        523.09        17.34 o
   8   3   7       7387.38       7248.97        70.46 o
  10   3   7          2.41        -12.65        12.65 o
  12   3   7        358.37        285.43        27.48 o
  14   3   7        989.96       1036.92        60.53 o
  16   3   7         21.84        -18.18        28.72 o
 -19   4   7         15.08         20.36        29.93 o
 -17   4   7         34.97         46.49        26.88 o
 -15   4   7        276.63        210.63        26.25 o
 -13   4   7        890.62        861.74        29.58 o
 -11   4   7        494.95        496.38        25.18 o
  -9   4   7         19.62         51.36        11.24 o
  -7   4   7        684.37        902.88        21.36 o
  -5   4   7          2.55         -6.50         6.50 o
  -3   4   7      10201.27      11135.52        92.35 o
  -1   4   7      18328.57      20838.88       162.30 o
   1   4   7         20.36         15.45         7.22 o
   3   4   7       2008.29       2050.76        26.30 o
   5   4   7        225.68        244.88        13.37 o
   7   4   7        506.39        518.83        20.93 o
   9   4   7         63.05         21.08        13.67 o
  11   4   7        203.70        262.11        25.39 o
  13   4   7        154.01        120.15        27.67 o
  15   4   7          1.11        -23.52        23.52 o
  17   4   7          0.40        -12.22        33.17 o
 -18   5   7         16.07         36.61        29.56 o
 -16   5   7        737.36        923.73        53.75 o
 -14   5   7        928.92        888.59        36.79 o
 -12   5   7       2719.41       2774.44        45.26 o
 -10   5   7       1370.75       1422.68        35.96 o
  -8   5   7       3237.95       3119.54        35.69 o
  -6   5   7       2274.45       2342.28        32.04 o
  -4   5   7      19233.60      19223.71       172.03 o
  -2   5   7      14576.61      14488.48       134.66 o
   0   5   7       3227.64       2730.66        42.09 o
   2   5   7      35992.69      36999.51       304.27 o
   4   5   7       4012.12       3832.02        43.33 o
   6   5   7        401.74        393.67        18.36 o
   8   5   7       2887.79       2864.87        40.39 o
  10   5   7        423.01        335.69        23.45 o
  12   5   7       2188.68       2370.23        57.18 o
  14   5   7       1117.25       1089.72        52.31 o
  16   5   7          0.25          4.72        30.91 o
 -19   6   7         32.01        106.87        35.05 o
 -17   6   7        105.61        115.95        31.15 o
 -15   6   7          5.90         -0.48        20.14 o
 -13   6   7         46.86         16.50        18.57 o
 -11   6   7       1014.05        925.75        30.31 o
  -9   6   7          1.51        -10.55        10.55 o
  -7   6   7        506.73        575.76        17.76 o
  -5   6   7         12.54         -1.84        11.16 o
  -3   6   7       1456.41       1227.24        31.31 o
  -1   6   7        280.08        468.22        22.01 o
   1   6   7         96.07         60.82        11.10 o
   3   6   7        791.80        903.21        21.32 o
   5   6   7       1936.06       2030.40        31.48 o
   7   6   7       2797.93       2813.96        40.07 o
   9   6   7         23.35         21.56        17.20 o
  11   6   7        152.84        136.52        22.46 o
  13   6   7        132.46        133.35        39.54 o
  15   6   7         36.54          7.67        26.41 o
 -18   7   7         35.99         -9.54        30.04 o
 -16   7   7        280.65        294.46        35.48 o
 -14   7   7        396.85        417.31        31.61 o
 -12   7   7         29.24         17.40        18.97 o
 -10   7   7       1468.00       1409.36        32.23 o
  -8   7   7        722.91        703.65        32.92 o
  -6   7   7        702.26        745.07        35.34 o
  -4   7   7       5545.09       5332.65        77.04 o
  -2   7   7       4844.56       4821.16        71.11 o
   0   7   7        607.24        716.88        29.12 o
   2   7   7       2123.01       2098.19        36.39 o
   4   7   7        519.03        523.54        18.09 o
   6   7   7       2447.68       2420.50        37.77 o
   8   7   7       2665.96       2796.22        46.67 o
  10   7   7        338.15        429.47        28.82 o
  12   7   7       1218.24       1326.70        51.24 o
  14   7   7        565.90        693.28        44.63 o
 -17   8   7          4.31        -27.06        28.03 o
 -15   8   7          6.72        -17.78        23.13 o
 -13   8   7         42.57          8.12        21.40 o
 -11   8   7        669.16        678.98        29.50 o
  -9   8   7        537.58        584.06        28.23 o
  -7   8   7        155.39        155.34        18.92 o
  -5   8   7       1340.17       1295.42        39.42 o
  -3   8   7       4760.19       4570.15        72.20 o
  -1   8   7       4233.41       4154.54        63.39 o
   1   8   7       1237.98       1433.93        39.41 o
   3   8   7       1284.25       1179.32        36.95 o
   5   8   7        509.40        629.61        22.99 o
   7   8   7         18.99         -9.36        14.29 o
   9   8   7         61.34         81.98        20.66 o
  11   8   7         65.74         38.89        22.83 o
  13   8   7         57.00         15.59        27.79 o
 -16   9   7        217.70        258.62        37.55 o
 -14   9   7        271.11        309.42        34.04 o
 -12   9   7         12.65         -0.75        23.72 o
 -10   9   7       2414.14       2424.56        59.78 o
  -8   9   7       3315.68       3344.39        77.02 o
  -6   9   7        859.55        860.54        59.10 o
  -4   9   7       3907.37       3891.71        72.16 o
  -2   9   7        356.91        326.59        26.09 o
   0   9   7         45.06         -9.02        16.47 o
   2   9   7       4005.03       3748.83        63.69 o
   4   9   7         20.91        -18.95        18.95 o
   6   9   7       2598.36       2568.07        45.85 o
   8   9   7       3931.49       4249.50        68.43 o
  10   9   7         64.80        131.49        24.15 o
  12   9   7         76.11        101.79        32.02 o
 -15  10   7         44.61         36.71        34.44 o
 -13  10   7         12.94         25.25        29.63 o
 -11  10   7         70.39         68.72        27.92 o
  -9  10   7         16.14         31.22        29.33 o
  -7  10   7         67.17        100.43        34.43 o
  -5  10   7        264.56        185.75        28.04 o
  -3  10   7         29.89        -11.26        17.61 o
  -1  10   7         15.64         26.08        19.24 o
   1  10   7          0.34         10.43        19.14 o
   3  10   7        220.79        283.98        36.15 o
   5  10   7         30.18         80.32        25.72 o
   7  10   7        174.91        229.13        30.92 o
   9  10   7         49.33         50.53        24.55 o
  11  10   7         20.00        -27.75        32.11 o
 -14  11   7        319.79        305.17        42.85 o
 -12  11   7         68.02        103.84        32.83 o
 -10  11   7        926.45        868.13        44.83 o
  -8  11   7        933.76       1074.59        72.15 o
  -6  11   7        380.37        411.40        38.92 o
  -4  11   7       3475.35       3558.01        76.93 o
  -2  11   7        379.63        329.11        34.52 o
   0  11   7         15.96         25.50        24.17 o
   2  11   7       5733.00       5699.11       100.66 o
   4  11   7         15.42        -26.39        26.39 o
   6  11   7        708.53        746.19        42.23 o
   8  11   7       2980.66       3207.32        77.52 o
  10  11   7        152.32        129.85        40.13 o
 -11  12   7          4.43         -0.56        35.96 o
  -9  12   7          0.74        -14.06        29.21 o
  -7  12   7          7.52         49.50        29.67 o
  -5  12   7          1.81         14.83        26.65 o
  -3  12   7         41.31         74.49        31.09 o
  -1  12   7        608.81        716.73        50.76 o
   1  12   7        650.16        665.31        43.51 o
   3  12   7        899.27       1053.81        61.76 o
   5  12   7        299.26        345.50        44.90 o
   7  12   7         63.88         15.54        32.97 o
   9  12   7         19.77        -41.62        41.62 o
 -10  13   7        190.08        275.98        88.70 o
  -8  13   7         74.19         76.82        54.10 o
  -6  13   7         42.44         84.98        50.83 o
  -4  13   7        886.73        903.90       143.25 o
  -2  13   7        383.70        461.72        60.64 o
   0  13   7        573.26        675.10        91.56 o
   2  13   7       1662.44       1661.16       211.90 o
   4  13   7          1.42        -45.82        80.60 o
   6  13   7        106.08        115.47        43.96 o
  -5  14   7         12.49         86.42        61.65 o
  -3  14   7         31.07         60.97        81.92 o
  -1  14   7          0.13         63.67        55.44 o
   1  14   7        329.95        401.82        73.45 o
   3  14   7         50.28         88.50        66.78 o
 -20   0   8        167.66        162.85        59.99 o
 -18   0   8        299.49        239.83        45.93 o
 -16   0   8         13.14        -21.04        29.70 o
 -14   0   8         77.28         75.60        29.27 o
 -12   0   8       6876.66       6627.01        96.15 o
 -10   0   8       3664.12       3499.77        65.56 o
  -8   0   8      16102.63      15661.71       185.11 o
  -6   0   8       2297.36       2155.62        36.26 o
  -4   0   8       2179.96       2555.40        40.69 o
  -2   0   8       1488.32        933.68        18.75 o
   0   0   8       1093.04        834.72        25.82 o
   2   0   8      35318.68      39448.75       372.53 o
   4   0   8       3536.74       2863.76        44.79 o
   6   0   8         96.01        101.82        15.40 o
   8   0   8      11408.90       9997.91       192.94 o
  10   0   8        108.16         88.24        24.43 o
  12   0   8         49.28         30.49        28.03 o
  14   0   8       1267.47       1404.31        77.09 o
  16   0   8        355.70        342.09        67.04 o
 -21   1   8          9.43        -33.49        33.49 o
 -19   1   8          4.55         24.98        30.34 o
 -17   1   8          7.81        -21.61        21.90 o
 -15   1   8        360.72        352.53        28.33 o
 -13   1   8        410.89        368.87        23.06 o
 -11   1   8        781.06        784.20        34.66 o
  -9   1   8       5317.34       5746.09        58.06 o
  -7   1   8       1478.22       1342.38        21.14 o
  -5   1   8       3943.34       3716.78        32.58 o
  -3   1   8          0.91          2.48         4.44 o
  -1   1   8       6539.62       6894.34        47.85 o
   1   1   8       4129.18       4404.59        36.27 o
   3   1   8       4734.72       5070.30        43.94 o
   5   1   8       3190.98       3160.44        36.22 o
   7   1   8         24.47         33.29        11.91 o
   9   1   8        723.25        627.40        26.01 o
  11   1   8        104.64         73.86        18.64 o
  13   1   8         84.29         36.46        22.82 o
  15   1   8          7.38        -14.94        26.81 o
  17   1   8         56.63         16.60        35.34 o
 -20   2   8        138.89        149.69        39.22 o
 -18   2   8        470.30        474.60        40.81 o
 -16   2   8        207.81        172.89        27.62 o
 -14   2   8       1220.62       1252.77        48.79 o
 -12   2   8       2439.21       2391.79        41.30 o
 -10   2   8          1.47          8.72        11.13 o
  -8   2   8      13961.09      13402.94       105.99 o
  -6   2   8       3042.15       2714.12        29.11 o
  -4   2   8       2822.31       2940.12        27.11 o
  -2   2   8      65854.49      70474.93       458.35 o
   0   2   8      14734.12      14972.76       102.36 o
   2   2   8      16542.87      17441.17       126.90 o
   4   2   8       9434.77       9314.95        76.13 o
   6   2   8       2289.47       2280.71        32.14 o
   8   2   8       9355.85       8278.12        81.44 o
  10   2   8        209.18        137.63        17.73 o
  12   2   8          9.24         39.53        19.89 o
  14   2   8        741.63        689.98        45.52 o
  16   2   8        496.44        502.80        83.96 o
 -19   3   8          4.77         -4.26        30.94 o
 -17   3   8         10.57          2.88        30.03 o
 -15   3   8        543.27        453.41        32.40 o
 -13   3   8        354.23        309.99        22.58 o
 -11   3   8       1429.69       1375.43        36.75 o
  -9   3   8       2607.58       2859.69        36.29 o
  -7   3   8        979.82        955.48        20.37 o
  -5   3   8        103.75         75.70         7.80 o
  -3   3   8       1621.62       1860.83        23.09 o
  -1   3   8       1798.27       1756.80        22.54 o
   1   3   8       9447.02       9291.88        68.33 o
   3   3   8         93.70         39.02         8.47 o
   5   3   8        934.90        952.21        28.03 o
   7   3   8         48.43         28.46        11.15 o
   9   3   8       1925.38       1796.51        37.25 o
  11   3   8        917.04        851.08        35.34 o
  13   3   8          0.42          8.99        22.18 o
  15   3   8          3.41         -4.69        26.84 o
  17   3   8         34.50        -25.86        33.95 o
 -20   4   8        158.06        168.19        39.37 o
 -18   4   8        641.51        679.32        46.66 o
 -16   4   8        329.32        275.46        31.42 o
 -14   4   8       2217.79       2431.96        49.37 o
 -12   4   8        595.68        551.17        33.89 o
 -10   4   8        889.07        808.99        23.37 o
  -8   4   8      12714.76      12132.84       109.36 o
  -6   4   8       2480.24       2334.00        26.88 o
  -4   4   8        500.55        491.83        15.88 o
  -2   4   8     103494.63     110868.36       813.91 o
   0   4   8      10629.81      11341.40        94.31 o
   2   4   8       6777.73       6432.90        54.35 o
   4   4   8       8087.67       7408.58        66.30 o
   6   4   8       3035.73       3074.87        42.48 o
   8   4   8       3223.96       2986.65        53.88 o
  10   4   8       1495.31       1539.85        38.51 o
  12   4   8        123.25        172.21        25.96 o
  14   4   8        451.32        425.09        39.23 o
  16   4   8        557.99        688.21        56.79 o
 -19   5   8        108.10         79.48        41.99 o
 -17   5   8         54.96         81.36        28.47 o
 -15   5   8          0.10        -21.12        21.12 o
 -13   5   8        270.16        307.48        23.78 o
 -11   5   8         50.88         34.14        13.71 o
  -9   5   8         75.09        118.35        13.19 o
  -7   5   8         12.96          2.34         8.17 o
  -5   5   8       8874.77       9544.67        95.14 o
  -3   5   8       3514.39       3655.92        49.49 o
  -1   5   8       2003.12       2167.54        38.07 o
   1   5   8         87.54         77.45         8.65 o
   3   5   8       5654.79       6020.39        54.75 o
   5   5   8        437.64        409.90        17.85 o
   7   5   8         49.31         44.86        13.08 o
   9   5   8       1179.14       1201.44        32.91 o
  11   5   8         87.79         57.13        20.27 o
  13   5   8        105.83         75.22        27.61 o
  15   5   8         11.34          7.94        27.97 o
 -18   6   8        264.91        241.43        37.87 o
 -16   6   8          5.26        -23.95        23.95 o
 -14   6   8        331.25        419.44        42.71 o
 -12   6   8        948.21        970.96        39.95 o
 -10   6   8          1.09        -13.03        13.03 o
  -8   6   8       3861.99       3800.29        41.55 o
  -6   6   8       3673.28       3742.22        47.56 o
  -4   6   8        142.12        239.19        18.97 o
  -2   6   8      11036.73      11057.07       122.29 o
   0   6   8         50.56         24.65        14.50 o
   2   6   8       3530.05       3221.47        53.77 o
   4   6   8       4077.83       3895.18        43.23 o
   6   6   8         80.58         77.66        12.85 o
   8   6   8        979.68       1023.77        30.36 o
  10   6   8       2671.72       2738.90        54.04 o
  12   6   8        246.50        253.25        30.16 o
  14   6   8        360.55        413.94        39.57 o
 -17   7   8          6.12        -13.54        28.55 o
 -15   7   8         88.27         88.84        25.68 o
 -13   7   8        150.66        123.89        22.37 o
 -11   7   8        130.15        103.83        18.10 o
  -9   7   8        317.65        302.22        16.20 o
  -7   7   8          2.12          9.21        13.74 o
  -5   7   8       4723.35       4614.56        67.51 o
  -3   7   8         27.10         21.90        16.56 o
  -1   7   8        394.59        355.17        25.27 o
   1   7   8        512.77        564.95        28.83 o
   3   7   8       1891.14       1766.48        39.22 o
   5   7   8         73.31         90.40        18.05 o
   7   7   8         78.34         65.98        16.11 o
   9   7   8        513.20        486.51        28.28 o
  11   7   8        455.53        531.27        33.02 o
  13   7   8         10.45         29.27        27.91 o
  15   7   8          0.30        -25.82        27.55 o
 -16   8   8         46.10         67.79        25.63 o
 -14   8   8        186.79        184.56        30.99 o
 -12   8   8        974.41        984.25        38.28 o
 -10   8   8          0.61         -7.58        13.90 o
  -8   8   8        500.49        491.81        33.19 o
  -6   8   8       3885.15       3860.67        68.39 o
  -4   8   8        201.79        142.85        21.15 o
  -2   8   8        747.79        833.35        34.73 o
   0   8   8          4.74         14.72        17.06 o
   2   8   8       2745.05       2826.44        60.43 o
   4   8   8       4813.53       4788.54        67.33 o
   6   8   8        203.15        147.17        17.85 o
   8   8   8       1492.31       1603.69        46.74 o
  10   8   8        950.21       1026.46        41.65 o
  12   8   8          1.09          6.83        24.32 o
  14   8   8         76.79         80.36        30.12 o
 -15   9   8         42.63         56.45        28.23 o
 -13   9   8         23.42         37.82        23.77 o
 -11   9   8        198.51        223.21        26.48 o
  -9   9   8        106.11         56.47        22.98 o
  -7   9   8        223.48        211.97        35.16 o
  -5   9   8        148.48        172.75        25.37 o
  -3   9   8         46.14        -16.72        17.64 o
  -1   9   8          3.47        -16.88        16.88 o
   1   9   8         55.80         61.32        20.14 o
   3   9   8        420.44        375.96        34.21 o
   5   9   8         42.60         20.82        16.10 o
   7   9   8         57.26         92.63        19.76 o
   9   9   8         35.88         35.83        23.41 o
  11   9   8          7.81          3.31        22.26 o
  13   9   8         19.86         -2.58        44.23 o
 -14  10   8        396.18        433.55        57.41 o
 -12  10   8        485.53        536.51        44.38 o
 -10  10   8        173.46        208.85        27.97 o
  -8  10   8       1356.98       1459.61        67.94 o
  -6  10   8       2481.67       2483.92        76.90 o
  -4  10   8       1046.56       1016.25        95.89 o
  -2  10   8       1686.60       1586.34        54.64 o
   0  10   8       2105.03       2066.18        62.26 o
   2  10   8       1501.17       1574.30        58.58 o
   4  10   8       3495.21       3444.26        90.88 o
   6  10   8       1528.23       1562.13        56.36 o
   8  10   8        917.76        849.79        44.10 o
  10  10   8        444.52        497.24        45.12 o
  12  10   8          0.73        -48.89        48.89 o
 -13  11   8          9.84         -1.63        30.09 o
 -11  11   8         23.84         38.04        28.50 o
  -9  11   8         10.81        -28.14        28.14 o
  -7  11   8        327.07        297.66        45.58 o
  -5  11   8        114.10        106.96        28.95 o
  -3  11   8        254.29        295.08        36.82 o
  -1  11   8         13.99         19.87        28.37 o
   1  11   8        300.73        292.17        35.32 o
   3  11   8        179.50         95.53        37.89 o
   5  11   8         58.56         45.47        33.70 o
   7  11   8         30.67        100.36        29.58 o
   9  11   8         10.12         18.10        31.70 o
 -12  12   8        147.42        117.48        33.77 o
 -10  12   8        430.66        382.47        39.78 o
  -8  12   8       1538.80       1662.07        71.72 o
  -6  12   8       1029.21       1101.01        58.34 o
  -4  12   8        229.16        209.66        36.46 o
  -2  12   8       1562.80       1520.07        68.57 o
   0  12   8       1272.39       1321.34       106.95 o
   2  12   8        556.91        714.48        54.54 o
   4  12   8       1156.33       1168.57        67.97 o
   6  12   8         28.75        -12.00        37.69 o
   8  12   8        224.75        129.21        38.98 o
  -9  13   8        114.46         69.91        78.59 o
  -7  13   8          8.20        -10.75        43.95 o
  -5  13   8         51.15         21.66        52.32 o
  -3  13   8        315.51        344.46        67.85 o
  -1  13   8        184.71        242.81       138.52 o
   1  13   8        399.29        352.62        57.32 o
   3  13   8         60.66        -10.35        56.82 o
   5  13   8         11.47         43.42        60.17 o
  -6  14   8        207.28        137.39        89.95 o
  -4  14   8         36.37         -3.47        57.40 o
  -2  14   8        830.29        809.63       151.25 o
   0  14   8        132.56        199.56        67.39 o
   2  14   8         56.67        128.96        66.30 o
 -20   1   9          6.93         42.73        33.20 o
 -18   1   9        168.90        200.84        33.19 o
 -16   1   9        983.19        949.54        43.22 o
 -14   1   9        586.45        485.72        28.00 o
 -12   1   9         51.41         90.84        16.51 o
 -10   1   9       7638.84       7025.17        69.12 o
  -8   1   9       3212.88       3158.99        40.59 o
  -6   1   9      16643.03      15383.70       101.88 o
  -4   1   9       4816.40       4771.98        35.84 o
  -2   1   9       2477.39       2300.37        22.64 o
   0   1   9       8670.34       7936.88        57.99 o
   2   1   9       3911.66       4146.72        37.60 o
   4   1   9       7412.87       7495.10        67.01 o
   6   1   9      12186.16      11278.45        96.51 o
   8   1   9         69.39         50.31        14.73 o
  10   1   9        485.20        451.82        25.80 o
  12   1   9       1251.59       1179.98        43.24 o
  14   1   9         24.34         13.35        28.07 o
  16   1   9        239.85        239.10        43.90 o
 -19   2   9         68.77         15.17        29.96 o
 -17   2   9        326.53        312.87        34.18 o
 -15   2   9        164.04        123.15        21.88 o
 -13   2   9         78.50         70.76        16.48 o
 -11   2   9         64.28         76.74        14.02 o
  -9   2   9       1107.44        941.47        28.09 o
  -7   2   9       1795.85       1760.85        26.22 o
  -5   2   9       1566.75       1374.55        21.83 o
  -3   2   9        449.10        564.06        16.89 o
  -1   2   9        885.81        792.18        15.00 o
   1   2   9       9729.95       9787.09        78.79 o
   3   2   9       1480.52       1314.55        21.69 o
   5   2   9        460.22        515.56        17.93 o
   7   2   9        220.40        209.89        16.22 o
   9   2   9          2.94         -9.64        13.30 o
  11   2   9        839.52        818.96        35.74 o
  13   2   9        354.26        354.82        31.78 o
  15   2   9          2.82          5.60        28.30 o
  17   2   9         50.00         10.36        36.16 o
 -20   3   9          3.54         -9.02        29.28 o
 -18   3   9        451.85        552.56        42.49 o
 -16   3   9       1268.92       1365.73        58.23 o
 -14   3   9          0.10        -18.12        18.12 o
 -12   3   9       1958.76       1788.50        35.05 o
 -10   3   9       7497.54       7496.91        72.58 o
  -8   3   9       5297.78       5021.07        53.70 o
  -6   3   9      12166.10      11528.52        88.72 o
  -4   3   9      18496.05      18093.74       127.13 o
  -2   3   9      20414.90      22319.30       162.40 o
   0   3   9      49356.77      52736.23       347.60 o
   2   3   9      12142.57      13376.08        98.57 o
   4   3   9        259.43        336.61        15.09 o
   6   3   9       2156.75       2005.33        31.34 o
   8   3   9       1362.94       1375.63        35.29 o
  10   3   9       2895.39       2863.37        50.94 o
  12   3   9       2825.04       3269.08        65.87 o
  14   3   9         84.14        122.73        34.33 o
  16   3   9        332.07        334.29        47.01 o
 -19   4   9         14.83         33.20        28.80 o
 -17   4   9          0.39          0.54        25.14 o
 -15   4   9        159.03        177.50        28.12 o
 -13   4   9          1.88        -11.87        14.74 o
 -11   4   9          0.70        -12.52        12.52 o
  -9   4   9        485.71        481.78        19.73 o
  -7   4   9        730.39        683.84        31.10 o
  -5   4   9        680.58        656.31        20.03 o
  -3   4   9        256.59        221.51        11.10 o
  -1   4   9          8.37         -0.66         9.04 o
   1   4   9       4348.43       4499.89        44.17 o
   3   4   9        499.47        520.97        16.66 o
   5   4   9       1349.97       1434.77        28.97 o
   7   4   9         45.58         37.08        13.40 o
   9   4   9        906.14        914.63        34.86 o
  11   4   9          8.56         12.25        20.71 o
  13   4   9        215.23        224.69        31.04 o
  15   4   9         27.94         26.55        30.82 o
 -18   5   9        273.43        318.18        38.95 o
 -16   5   9        258.81        166.37        29.56 o
 -14   5   9        197.20        209.31        25.28 o
 -12   5   9       2445.77       2381.95        40.37 o
 -10   5   9       7882.98       7753.55        75.29 o
  -8   5   9        101.73         87.91        11.39 o
  -6   5   9       9752.84       9296.00        86.15 o
  -4   5   9      14011.37      14281.69       127.96 o
  -2   5   9      10984.19      11360.60       109.44 o
   0   5   9       7416.17       7442.70        74.17 o
   2   5   9        587.31        745.69        19.30 o
   4   5   9       7425.19       7476.85        69.90 o
   6   5   9        931.57       1015.34        35.11 o
   8   5   9       1353.69       1306.60        34.29 o
  10   5   9       1522.80       1455.78        41.58 o
  12   5   9       1710.73       1878.63        55.28 o
  14   5   9         78.12         11.40        29.46 o
  16   5   9        334.81        339.39        41.51 o
 -19   6   9          4.23         26.63        40.81 o
 -17   6   9         96.38         75.74        29.89 o
 -15   6   9          4.35         -4.65        20.84 o
 -13   6   9          3.56        -16.42        17.70 o
 -11   6   9        385.75        451.03        25.76 o
  -9   6   9        780.92        729.79        25.73 o
  -7   6   9        896.52        858.20        24.80 o
  -5   6   9        826.90        876.39        39.23 o
  -3   6   9         77.63        130.10        15.70 o
  -1   6   9        300.00        401.36        21.89 o
   1   6   9          4.11         12.38         9.78 o
   3   6   9       2348.29       2353.11        34.35 o
   5   6   9         24.09         -5.78        10.93 o
   7   6   9        413.22        382.79        20.68 o
   9   6   9       1054.47       1077.15        37.10 o
  11   6   9        236.29        187.46        25.37 o
  13   6   9          9.65         15.02        25.64 o
  15   6   9         29.30         57.30        29.70 o
 -18   7   9        127.49        121.04        35.14 o
 -16   7   9         61.82         68.99        25.76 o
 -14   7   9         80.59         87.95        23.07 o
 -12   7   9       2289.28       2403.31        51.84 o
 -10   7   9       2776.40       2650.16        45.73 o
  -8   7   9         19.10         22.61        15.80 o
  -6   7   9       2111.51       2309.57        48.18 o
  -4   7   9       2156.81       2280.66        46.22 o
  -2   7   9       3159.45       3127.73        53.15 o
   0   7   9         92.43         48.86        16.97 o
   2   7   9        166.92        200.77        18.23 o
   4   7   9      11834.95      11833.90       105.04 o
   6   7   9       2045.50       2059.14        42.99 o
   8   7   9        139.28         96.26        20.30 o
  10   7   9        454.08        546.17        33.19 o
  12   7   9        790.78        825.24        44.94 o
  14   7   9          0.73         10.34        28.93 o
 -17   8   9         12.33         -8.47        37.94 o
 -15   8   9        421.32        491.09        34.77 o
 -13   8   9          1.57        -12.07        21.29 o
 -11   8   9        304.74        291.27        22.32 o
  -9   8   9        599.92        569.24        30.22 o
  -7   8   9         50.30         87.23        21.13 o
  -5   8   9        431.59        434.40        28.60 o
  -3   8   9         13.16         -0.13        16.41 o
  -1   8   9        211.57        172.87        21.64 o
   1   8   9        480.48        535.80        30.40 o
   3   8   9       2629.22       2594.80        61.12 o
   5   8   9        685.98        640.24        26.23 o
   7   8   9        128.92        136.10        21.10 o
   9   8   9         68.39         17.04        20.73 o
  11   8   9         95.56        102.00        25.77 o
  13   8   9          3.26        -30.05        37.10 o
 -16   9   9        159.89        131.31        54.91 o
 -14   9   9         42.48         78.48        32.85 o
 -12   9   9       2453.08       2514.03        81.12 o
 -10   9   9        320.44        265.76        26.96 o
  -8   9   9       1087.69       1053.23        56.49 o
  -6   9   9       1299.23       1354.24        55.32 o
  -4   9   9        657.65        637.50        36.69 o
  -2   9   9       2334.65       2189.57        58.04 o
   0   9   9       2546.00       2700.52        65.82 o
   2   9   9        489.32        498.42        38.91 o
   4   9   9        929.93        967.82        44.65 o
   6   9   9       2133.97       2220.33        61.61 o
   8   9   9        120.35         77.78        21.35 o
  10   9   9        278.12        314.78        29.95 o
  12   9   9        484.26        510.28        42.83 o
 -15  10   9         30.98        -10.61        35.30 o
 -13  10   9          7.67          4.18        30.28 o
 -11  10   9         37.44         34.20        28.44 o
  -9  10   9         21.93         17.57        28.28 o
  -7  10   9        253.73        239.12        35.11 o
  -5  10   9          9.50        -23.16        23.16 o
  -3  10   9         86.27         66.38        27.74 o
  -1  10   9         10.98        -23.44        23.44 o
   1  10   9          7.33         32.68        25.52 o
   3  10   9         23.07         24.59        31.02 o
   5  10   9          2.51        -22.66        25.29 o
   7  10   9         66.98         58.30        28.41 o
   9  10   9         71.99         37.26        32.11 o
  11  10   9        169.41        133.94        41.85 o
 -14  11   9        103.23         65.77        37.41 o
 -12  11   9       1135.32        997.89        52.35 o
 -10  11   9        159.93        149.70        33.05 o
  -8  11   9        316.28        369.10        41.18 o
  -6  11   9       2845.08       3055.43        82.06 o
  -4  11   9       1116.08       1149.81        81.81 o
  -2  11   9        799.46        801.72        53.96 o
   0  11   9       2980.86       3218.26        87.42 o
   2  11   9       1013.42       1096.34        63.78 o
   4  11   9        273.67        269.99        41.52 o
   6  11   9       1575.86       1719.51        61.95 o
   8  11   9        123.91         66.84        32.44 o
  10  11   9         45.61         43.27        39.24 o
 -11  12   9          9.54          4.43        30.72 o
  -9  12   9          6.22         13.69        32.29 o
  -7  12   9        266.97        324.59        60.70 o
  -5  12   9         50.32         86.49        37.31 o
  -3  12   9          0.78         13.36        32.12 o
  -1  12   9        125.57        123.99        41.37 o
   1  12   9        284.48        359.53        40.93 o
   3  12   9        201.56        157.78        40.38 o
   5  12   9          7.81        -27.30        30.77 o
   7  12   9         76.62         65.95        32.37 o
  -8  13   9          1.34        -18.64        37.70 o
  -6  13   9       1114.99       1034.34        94.68 o
  -4  13   9        434.68        420.32        83.19 o
  -2  13   9        402.52        338.21        60.04 o
   0  13   9        344.69        359.18        71.27 o
   2  13   9        371.54        385.18        75.20 o
   4  13   9        319.85        257.54        70.97 o
   6  13   9        541.26        506.53        99.72 o
  -5  14   9         90.87        161.42        64.88 o
  -3  14   9         22.85         69.52        67.44 o
  -1  14   9        216.73        295.27        85.36 o
   1  14   9        240.20        109.37        83.34 o
 -20   0  10         59.04         21.95        46.40 o
 -18   0  10          0.16         65.72        39.10 o
 -16   0  10       1332.10       1187.99        65.54 o
 -14   0  10       3383.02       3869.54        97.88 o
 -12   0  10       7971.47       7827.98       163.68 o
 -10   0  10       1632.30       1503.92        48.35 o
  -8   0  10       9184.79       9700.77       125.75 o
  -6   0  10       1514.19       1437.35        44.53 o
  -4   0  10       6074.24       7369.12        83.24 o
  -2   0  10      14626.48      17625.76       174.84 o
   0   0  10       3301.35       4276.99        91.12 o
   2   0  10      13541.89      12508.88       141.31 o
   4   0  10        616.15        732.01        31.65 o
   6   0  10       6893.64       6920.50        95.33 o
   8   0  10       5928.12       5734.15       117.70 o
  10   0  10        294.48        273.28        30.71 o
  12   0  10       2253.95       2067.90        99.17 o
  14   0  10         39.59         43.16        35.52 o
  16   0  10          0.10        -53.77        53.77 o
 -21   1  10         43.69         29.77        35.88 o
 -19   1  10         14.06          2.10        30.44 o
 -17   1  10         28.87         68.69        24.89 o
 -15   1  10          8.75         -7.48        18.98 o
 -13   1  10        477.33        495.30        25.80 o
 -11   1  10       1281.39       1165.71        30.40 o
  -9   1  10         82.33         62.54        11.70 o
  -7   1  10        956.35        882.52        19.04 o
  -5   1  10         51.29         33.45         7.69 o
  -3   1  10        645.19        742.38        16.13 o
  -1   1  10        254.08        294.04        10.97 o
   1   1  10        141.36        119.99         9.46 o
   3   1  10        257.33        240.92        13.02 o
   5   1  10         28.36         18.28         9.74 o
   7   1  10        654.38        644.07        23.54 o
   9   1  10        996.66        948.65        32.69 o
  11   1  10         10.42         -6.97        17.62 o
  13   1  10          3.87        -25.06        25.06 o
  15   1  10          8.70         -1.05        27.13 o
 -20   2  10        144.69        188.91        37.99 o
 -18   2  10         32.41         19.31        27.09 o
 -16   2  10        809.06        887.56        38.90 o
 -14   2  10       2502.17       2752.32        53.88 o
 -12   2  10       1481.72       1413.94        32.33 o
 -10   2  10       4804.29       4652.76        52.36 o
  -8   2  10       4434.35       4430.33        46.33 o
  -6   2  10      11914.20      11678.31        97.20 o
  -4   2  10       7341.82       7013.76        53.11 o
  -2   2  10       5194.35       4992.69        45.30 o
   0   2  10       4687.90       5009.01        45.30 o
   2   2  10       4526.98       4385.41        47.39 o
   4   2  10       3055.63       3120.80        38.09 o
   6   2  10       4084.22       3972.47        49.86 o
   8   2  10       2743.52       2674.82        53.39 o
  10   2  10        943.02       1019.68        36.77 o
  12   2  10       1929.98       1940.36        55.77 o
  14   2  10        676.16        666.24        46.01 o
  16   2  10          0.13        -30.46        30.46 o
 -19   3  10         44.69         88.91        30.63 o
 -17   3  10          3.79         -7.31        24.40 o
 -15   3  10          1.19        -17.72        19.49 o
 -13   3  10         45.12         42.18        16.28 o
 -11   3  10       1652.51       1573.98        32.38 o
  -9   3  10         20.47        -11.20        11.20 o
  -7   3  10       1127.16       1069.16        23.30 o
  -5   3  10        993.75       1220.22        21.09 o
  -3   3  10        944.97        980.80        17.48 o
  -1   3  10        834.87       1045.54        17.52 o
   1   3  10          3.74          2.52         7.38 o
   3   3  10        333.27        443.39        17.24 o
   5   3  10       2271.05       2069.29        33.27 o
   7   3  10         67.74         48.06        13.87 o
   9   3  10        955.90        942.69        31.34 o
  11   3  10          4.48         -4.38        21.01 o
  13   3  10         25.51          3.80        24.67 o
  15   3  10          0.56        -27.88        27.88 o
 -20   4  10        285.64        317.18        51.63 o
 -18   4  10         91.17         92.85        31.34 o
 -16   4  10        746.48        860.17        43.07 o
 -14   4  10       1041.26        932.19        32.62 o
 -12   4  10          6.36         -9.85        14.02 o
 -10   4  10       4395.65       4249.06        50.35 o
  -8   4  10       2737.77       2526.39        35.85 o
  -6   4  10      11136.88      10846.64        86.04 o
  -4   4  10      31183.66      30873.38       257.20 o
  -2   4  10      24370.79      25491.50       214.44 o
   0   4  10        652.36        655.83        17.41 o
   2   4  10       1658.93       1618.19        25.33 o
   4   4  10       4808.81       4603.57        57.19 o
   6   4  10       2184.82       2121.63        38.58 o
   8   4  10       2569.94       2748.00        47.79 o
  10   4  10       1157.43       1253.78        63.37 o
  12   4  10       1574.23       1695.54        80.24 o
  14   4  10       1055.35       1193.82        76.75 o
  16   4  10          2.26         -7.47        34.27 o
 -19   5  10          3.66         -4.77        30.50 o
 -17   5  10          0.31         -0.96        25.62 o
 -15   5  10         78.12         76.12        22.84 o
 -13   5  10        348.07        301.03        23.55 o
 -11   5  10          2.09          1.78        14.26 o
  -9   5  10        266.80        308.47        17.41 o
  -7   5  10       1268.53       1222.81        22.91 o
  -5   5  10       1170.68       1314.71        27.66 o
  -3   5  10        893.54        790.20        21.73 o
  -1   5  10        316.34        366.39        16.85 o
   1   5  10        145.97        244.57        12.71 o
   3   5  10         74.35         70.82        10.71 o
   5   5  10       4175.02       3858.23        47.37 o
   7   5  10       1443.01       1350.49        34.68 o
   9   5  10        394.80        361.10        28.18 o
  11   5  10          1.79          2.63        20.31 o
  13   5  10         12.70        -24.01        24.01 o
  15   5  10          2.06        -20.39        31.65 o
 -18   6  10         31.20         18.80        29.91 o
 -16   6  10        652.83        613.25        36.63 o
 -14   6  10       1043.93       1071.75        39.88 o
 -12   6  10        101.92        123.30        19.98 o
 -10   6  10       1516.14       1535.48        35.48 o
  -8   6  10       2704.53       2806.27        35.47 o
  -6   6  10       1186.64       1157.00        32.48 o
  -4   6  10       8005.67       8098.85        97.91 o
  -2   6  10        494.64        677.39        29.61 o
   0   6  10         99.42        109.53        13.41 o
   2   6  10       6316.05       5919.18        59.70 o
   4   6  10        650.47        629.04        21.02 o
   6   6  10       1566.96       1624.51        35.47 o
   8   6  10       3557.15       3557.50        60.63 o
  10   6  10        107.54        130.19        23.61 o
  12   6  10       1360.07       1384.78        55.09 o
  14   6  10        149.89        133.84        37.16 o
 -17   7  10         40.58         81.69        34.07 o
 -15   7  10         26.35         46.12        23.09 o
 -13   7  10          0.37        -16.96        18.29 o
 -11   7  10         70.89         63.86        17.86 o
  -9   7  10        187.35        139.65        13.30 o
  -7   7  10       1557.27       1514.92        35.77 o
  -5   7  10        179.40        127.59        20.16 o
  -3   7  10        267.79        285.07        25.58 o
  -1   7  10       7697.04       7580.17       107.65 o
   1   7  10        539.17        559.61        32.73 o
   3   7  10       4824.80       4260.92        57.48 o
   5   7  10          1.75         15.00        11.90 o
   7   7  10        363.21        364.04        23.81 o
   9   7  10        582.98        627.34        34.25 o
  11   7  10         16.82        -20.81        20.81 o
  13   7  10          0.40        -26.74        26.74 o
 -16   8  10        110.15        127.50        28.65 o
 -14   8  10       1579.08       1579.77        57.68 o
 -12   8  10        148.82        197.75        24.85 o
 -10   8  10       2162.48       2291.60        62.22 o
  -8   8  10        852.08        925.37        37.65 o
  -6   8  10        819.66        778.60        37.20 o
  -4   8  10       2633.19       2682.57        54.60 o
  -2   8  10        212.14        241.80        24.11 o
   0   8  10        859.74        880.13        37.83 o
   2   8  10      10874.01      10730.68       135.00 o
   4   8  10         92.96         86.34        16.99 o
   6   8  10        878.90        857.94        31.24 o
   8   8  10        973.01        952.03        40.99 o
  10   8  10          6.01        -14.58        21.78 o
  12   8  10        662.74        718.58        44.01 o
 -15   9  10          0.15         27.74        33.52 o
 -13   9  10         11.90         29.67        32.80 o
 -11   9  10         10.43          0.75        24.53 o
  -9   9  10         66.39         43.69        27.96 o
  -7   9  10        275.09        295.64        34.63 o
  -5   9  10         39.03         17.43        23.63 o
  -3   9  10        195.09        168.51        27.39 o
  -1   9  10       2951.90       2939.68        69.68 o
   1   9  10        104.38         97.67        26.73 o
   3   9  10        599.82        428.28        48.88 o
   5   9  10         21.12         74.58        18.57 o
   7   9  10          3.79        -15.18        17.35 o
   9   9  10          2.48        -15.88        20.13 o
  11   9  10         11.52          7.46        24.31 o
 -14  10  10        822.54        774.28        52.49 o
 -12  10  10         83.99        137.27        33.97 o
 -10  10  10       2121.91       2022.00        66.18 o
  -8  10  10        799.72        764.97        61.84 o
  -6  10  10        169.91        123.19        37.65 o
  -4  10  10       1651.17       1705.86        67.56 o
  -2  10  10        569.25        474.78        49.71 o
   0  10  10       1222.03       1313.03        59.59 o
   2  10  10       6460.49       6393.89       131.01 o
   4  10  10        829.48        885.37        49.27 o
   6  10  10        479.41        503.98        40.52 o
   8  10  10        649.72        679.54        45.83 o
  10  10  10         20.10         41.30        35.01 o
 -13  11  10          3.20         60.43        35.16 o
 -11  11  10          0.84        -28.11        28.11 o
  -9  11  10         37.84         11.11        31.72 o
  -7  11  10        325.04        321.61        49.37 o
  -5  11  10        375.68        441.48        42.55 o
  -3  11  10        755.11        635.45        51.11 o
  -1  11  10        862.02        974.04        65.27 o
   1  11  10        187.30        244.83        36.96 o
   3  11  10        193.93        184.50        38.29 o
   5  11  10        218.98        215.14        37.04 o
   7  11  10          1.43         -5.66        29.09 o
   9  11  10          4.45        -28.19        32.60 o
 -12  12  10         96.20         93.74        33.25 o
 -10  12  10        707.47        673.03        73.34 o
  -8  12  10       1087.59       1067.74        62.35 o
  -6  12  10         69.47         13.23        32.28 o
  -4  12  10        817.42        899.04        59.13 o
  -2  12  10        300.45        302.10        44.24 o
   0  12  10        438.18        465.01        51.03 o
   2  12  10       1021.40       1059.82        66.37 o
   4  12  10        351.06        385.34        51.26 o
   6  12  10        153.85        176.14        47.54 o
  -9  13  10         48.78        138.07        47.59 o
  -7  13  10         17.24         41.56        56.66 o
  -5  13  10         20.86         33.92        43.96 o
  -3  13  10        338.93        260.49        63.15 o
  -1  13  10        403.30        408.65        55.61 o
   1  13  10         79.93        111.58        48.72 o
   3  13  10          2.68        -57.45        57.45 o
   5  13  10          0.68        -28.29        68.94 o
  -4  14  10       1055.30       1034.28        99.29 o
  -2  14  10         64.71         65.81        65.55 o
   0  14  10         77.96        124.15        64.14 o
 -20   1  11        113.07        126.05        36.76 o
 -18   1  11        335.06        337.46        35.55 o
 -16   1  11        105.90        108.73        25.90 o
 -14   1  11       7373.61       7625.85        92.22 o
 -12   1  11         32.54         26.08        15.08 o
 -10   1  11        432.50        421.68        18.76 o
  -8   1  11      23668.99      23346.62       174.76 o
  -6   1  11         43.74         26.56         9.22 o
  -4   1  11       1779.50       2154.94        26.91 o
  -2   1  11      41876.21      43469.50       281.35 o
   0   1  11       5875.95       5247.47        56.03 o
   2   1  11       6891.25       8112.67        71.25 o
   4   1  11       4076.73       3894.06        48.85 o
   6   1  11         71.10         86.54        13.81 o
   8   1  11      10695.69      10347.53        99.57 o
  10   1  11       1407.57       1317.54        41.45 o
  12   1  11        242.92        281.37        29.31 o
  14   1  11        933.93        874.23        50.58 o
  16   1  11        278.31        256.13        57.68 o
 -19   2  11         55.60         22.67        28.98 o
 -17   2  11        234.88        255.58        32.69 o
 -15   2  11          0.57         30.65        20.64 o
 -13   2  11       1564.23       1722.30        42.20 o
 -11   2  11       2742.59       2731.23        41.08 o
  -9   2  11       1785.24       1766.09        31.76 o
  -7   2  11         37.38         74.56        10.90 o
  -5   2  11        164.21        174.55        10.56 o
  -3   2  11       1985.91       2107.63        25.37 o
  -1   2  11         87.79         86.25         8.46 o
   1   2  11         50.21         20.89         9.02 o
   3   2  11        456.48        484.35        18.17 o
   5   2  11        499.97        521.58        20.60 o
   7   2  11       1370.63       1369.11        32.92 o
   9   2  11        485.53        431.62        24.40 o
  11   2  11          1.45          5.60        19.80 o
  13   2  11       1143.35       1065.57        47.77 o
  15   2  11        115.22         48.06        36.28 o
 -20   3  11        353.36        358.22        42.16 o
 -18   3  11        470.76        506.65        41.15 o
 -16   3  11          4.36        -21.65        21.65 o
 -14   3  11       1111.01       1204.96        37.17 o
 -12   3  11         70.06         62.74        16.53 o
 -10   3  11        582.39        539.64        24.00 o
  -8   3  11      11781.12      11244.12       100.13 o
  -6   3  11      13363.72      14079.41       113.73 o
  -4   3  11        193.24        154.85        10.92 o
  -2   3  11      13255.11      12623.52       105.07 o
   0   3  11       5086.56       4721.99        46.03 o
   2   3  11       1373.43       1443.71        26.02 o
   4   3  11      19690.92      18904.71       152.72 o
   6   3  11        579.55        608.37        23.97 o
   8   3  11       3311.77       3397.62        49.60 o
  10   3  11       1605.28       1611.12        45.53 o
  12   3  11        132.27        182.57        26.74 o
  14   3  11        491.05        507.90        44.02 o
  16   3  11        118.19        194.24       101.90 o
 -19   4  11          1.95         -5.36        29.76 o
 -17   4  11         56.07         32.74        27.20 o
 -15   4  11          3.08        -11.05        19.62 o
 -13   4  11        125.82        112.48        19.22 o
 -11   4  11        257.77        259.78        18.63 o
  -9   4  11          3.79          5.16        11.77 o
  -7   4  11       3428.46       3638.29        41.57 o
  -5   4  11       2019.95       2076.94        29.47 o
  -3   4  11       1245.81       1048.30        21.99 o
  -1   4  11        667.13        764.48        18.47 o
   1   4  11       1673.46       1712.81        26.20 o
   3   4  11        303.83        432.33        17.95 o
   5   4  11        258.95        288.25        17.66 o
   7   4  11       2174.33       2220.73        43.38 o
   9   4  11        119.33         58.34        19.97 o
  11   4  11          3.72        -22.05        22.05 o
  13   4  11         88.08        107.81        31.26 o
  15   4  11         48.10         18.82        35.22 o
 -18   5  11        494.21        518.42        42.26 o
 -16   5  11          1.11         29.19        26.93 o
 -14   5  11       1073.83       1068.47        37.19 o
 -12   5  11       1538.30       1514.37        39.26 o
 -10   5  11         15.65         12.35        14.24 o
  -8   5  11       2126.46       2128.70        33.25 o
  -6   5  11       3769.64       3735.45        46.37 o
  -4   5  11       2608.49       2544.39        36.77 o
  -2   5  11       4799.07       4827.44        63.81 o
   0   5  11        795.54        783.07        23.43 o
   2   5  11       2239.49       2135.18        30.08 o
   4   5  11       7531.25       7121.72        70.24 o
   6   5  11       4132.35       3924.76        50.83 o
   8   5  11        750.26        758.55        35.76 o
  10   5  11       1442.00       1606.50        47.62 o
  12   5  11         13.53         -6.88        23.43 o
  14   5  11        347.25        316.68        40.17 o
 -19   6  11         64.12        186.00        44.98 o
 -17   6  11         13.86         51.76        28.30 o
 -15   6  11          8.70         -1.00        21.84 o
 -13   6  11        168.20        198.07        23.26 o
 -11   6  11        229.35        194.74        19.11 o
  -9   6  11       1404.15       1374.47        37.03 o
  -7   6  11        132.05        109.83        14.48 o
  -5   6  11          7.07         20.12        13.06 o
  -3   6  11        288.64        313.79        24.05 o
  -1   6  11          1.60          8.14        12.42 o
   1   6  11       1005.80       1066.16        31.62 o
   3   6  11         13.07         -9.83         9.83 o
   5   6  11        685.88        675.53        24.54 o
   7   6  11        426.23        482.97        27.51 o
   9   6  11        314.93        292.80        25.92 o
  11   6  11          1.37          9.62        21.81 o
  13   6  11         10.66          0.85        26.24 o
 -18   7  11        225.02        269.83        39.36 o
 -16   7  11         11.94          7.77        24.97 o
 -14   7  11       1509.46       1631.91        48.41 o
 -12   7  11        964.32        949.24        36.66 o
 -10   7  11        346.43        300.47        21.50 o
  -8   7  11       1178.44       1193.53        36.04 o
  -6   7  11         57.18         46.30        17.83 o
  -4   7  11       2091.90       2191.26        47.93 o
  -2   7  11       3846.32       3962.84        61.91 o
   0   7  11       1341.73       1425.47        45.09 o
   2   7  11       5171.81       5255.16        95.74 o
   4   7  11       2593.31       2502.02        40.05 o
   6   7  11       1747.03       1779.74        40.47 o
   8   7  11       1321.57       1302.56        42.22 o
  10   7  11        680.42        761.47        39.75 o
  12   7  11        124.69         62.53        28.41 o
 -17   8  11          2.22         38.92        31.81 o
 -15   8  11         77.32         83.59        27.65 o
 -13   8  11        475.73        474.56        32.17 o
 -11   8  11          2.38        -19.06        19.06 o
  -9   8  11        425.16        470.64        30.28 o
  -7   8  11       1499.34       1447.10        52.22 o
  -5   8  11        874.02        951.48        40.21 o
  -3   8  11       5211.53       5158.66        88.72 o
  -1   8  11        338.28        327.05        29.47 o
   1   8  11          0.64         27.55        21.96 o
   3   8  11       1323.95       1333.14        44.32 o
   5   8  11        582.14        654.67        26.98 o
   7   8  11        877.21        924.13        38.69 o
   9   8  11          0.47        -19.49        19.49 o
  11   8  11         25.35         22.27        26.22 o
  13   8  11         36.21         69.00        40.91 o
 -16   9  11         18.34         26.55        34.93 o
 -14   9  11        804.14        932.65        52.51 o
 -12   9  11         64.68         44.57        30.25 o
 -10   9  11          2.91         -6.74        24.50 o
  -8   9  11       1635.48       1564.42        66.22 o
  -6   9  11        214.13        153.66        40.59 o
  -4   9  11        600.20        694.93        81.59 o
  -2   9  11       2635.32       2718.29        79.79 o
   0   9  11       2583.32       2567.92        69.81 o
   2   9  11       1444.47       1528.76        72.89 o
   4   9  11       4148.00       4093.65       141.93 o
   6   9  11         74.95         94.43        19.92 o
   8   9  11       1205.12       1225.23        46.55 o
  10   9  11        508.39        559.60        39.63 o
  12   9  11          1.93         28.66        92.34 o
 -15  10  11          7.41         28.59        36.77 o
 -13  10  11         57.18         18.61        31.00 o
 -11  10  11        134.60        130.14        33.14 o
  -9  10  11         50.46         37.19        30.16 o
  -7  10  11         47.77        -23.60        27.40 o
  -5  10  11          4.19         25.06        25.28 o
  -3  10  11         88.17         64.35        31.12 o
  -1  10  11         56.07         40.33        29.60 o
   1  10  11          3.71         55.64        31.30 o
   3  10  11        249.62        221.20        39.53 o
   5  10  11         32.44          5.04        25.31 o
   7  10  11        362.31        449.04        41.73 o
   9  10  11         15.78         19.53        31.52 o
 -12  11  11        189.40        137.66        36.39 o
 -10  11  11         40.95         53.45        36.50 o
  -8  11  11        995.32       1010.98        59.99 o
  -6  11  11        828.57        878.73        82.81 o
  -4  11  11         26.41        -32.24        32.24 o
  -2  11  11       1722.36       1804.28       113.98 o
   0  11  11       1380.19       1368.17        66.14 o
   2  11  11        118.62        100.88        37.58 o
   4  11  11       1007.03       1017.86        68.23 o
   6  11  11         58.79         45.03        39.83 o
   8  11  11        245.45        220.73        39.73 o
 -11  12  11         59.38        125.99        41.03 o
  -9  12  11        154.21        171.40        41.87 o
  -7  12  11        401.42        426.84        47.51 o
  -5  12  11        241.39        211.69        43.23 o
  -3  12  11        856.27        831.09        60.62 o
  -1  12  11         69.07         22.77        34.98 o
   1  12  11         12.10         62.33        35.32 o
   3  12  11        185.05        111.74        39.07 o
   5  12  11          3.02         12.59        34.25 o
   7  12  11        342.12        316.06        41.23 o
  -8  13  11        626.76        704.37        60.18 o
  -6  13  11        491.50        512.45        57.73 o
  -4  13  11          1.45        -33.51        49.52 o
  -2  13  11        751.51        699.30        63.34 o
   0  13  11        478.64        539.98        72.23 o
   2  13  11        294.91        290.51        56.22 o
   4  13  11         42.32        -57.83        88.25 o
 -20   0  12         21.77        -16.88        49.33 o
 -18   0  12        752.19        867.00        63.82 o
 -16   0  12        336.46        554.41        62.98 o
 -14   0  12         14.83         37.62        28.81 o
 -12   0  12        818.46        811.87        40.91 o
 -10   0  12       7555.63       6948.96        94.47 o
  -8   0  12       1307.15       1042.05        35.24 o
  -6   0  12         36.72         31.17        14.21 o
  -4   0  12      10192.04       9202.40       126.91 o
  -2   0  12       3288.48       3095.10        49.84 o
   0   0  12      73801.66      75902.00       802.41 o
   2   0  12        835.02        462.94        29.53 o
   4   0  12       2758.85       2797.85        69.97 o
   6   0  12      10109.25       9924.52       139.03 o
   8   0  12       1955.15       1676.67        72.41 o
  10   0  12         45.42        -11.04        27.10 o
  12   0  12        958.31        921.38        59.54 o
  14   0  12         10.94         58.01        49.30 o
 -21   1  12         13.17        -33.57        33.57 o
 -19   1  12         66.35         13.25        29.26 o
 -17   1  12          1.64         10.49        23.23 o
 -15   1  12         72.90        110.04        22.55 o
 -13   1  12          5.65          4.82        15.58 o
 -11   1  12        519.96        416.08        20.57 o
  -9   1  12        784.64        698.93        21.35 o
  -7   1  12        244.03        280.85        15.11 o
  -5   1  12        129.05        102.50        11.53 o
  -3   1  12        120.39        104.27         9.90 o
  -1   1  12       1082.93       1129.76        20.84 o
   1   1  12       3007.47       2911.77        36.16 o
   3   1  12       1039.16       1132.63        29.36 o
   5   1  12         21.00          0.62        10.95 o
   7   1  12        646.10        589.52        24.64 o
   9   1  12         23.55          0.00        15.26 o
  11   1  12         74.54         92.36        24.93 o
  13   1  12         20.25         24.37        27.00 o
  15   1  12          3.79        -12.58        29.67 o
 -20   2  12          2.60        -15.78        29.36 o
 -18   2  12        356.03        426.27        38.64 o
 -16   2  12        333.42        307.29        30.97 o
 -14   2  12        107.46        176.94        23.32 o
 -12   2  12       1381.28       1467.10        43.11 o
 -10   2  12       3444.19       3419.17        46.86 o
  -8   2  12         98.64         88.73        12.90 o
  -6   2  12       5277.37       4800.63        51.14 o
  -4   2  12       8161.26       8226.17        72.44 o
  -2   2  12        698.64        591.61        19.12 o
   0   2  12      24017.63      23085.63       178.01 o
   2   2  12         13.53         11.90         9.89 o
   4   2  12       1948.56       2100.55        33.05 o
   6   2  12      16581.68      16495.18       150.17 o
   8   2  12          2.59         -0.65        13.70 o
  10   2  12         99.88         66.78        20.50 o
  12   2  12        717.60        776.75        45.88 o
  14   2  12          0.31        -12.35        29.23 o
 -19   3  12        113.90         78.69        30.90 o
 -17   3  12         24.16          3.37        31.64 o
 -15   3  12        101.76         83.36        21.71 o
 -13   3  12        177.79        117.88        19.33 o
 -11   3  12        469.08        422.50        22.63 o
  -9   3  12        907.54        914.82        27.47 o
  -7   3  12        240.83        245.75        15.66 o
  -5   3  12        151.03        110.72        10.95 o
  -3   3  12        129.57        162.20        11.90 o
  -1   3  12         18.86         23.68         8.84 o
   1   3  12        440.15        533.51        18.59 o
   3   3  12        210.19        239.38        16.22 o
   5   3  12        499.29        585.93        29.08 o
   7   3  12        290.64        283.98        21.08 o
   9   3  12         49.02          4.30        17.75 o
  11   3  12        162.75        175.06        27.97 o
  13   3  12         29.19         30.84        29.80 o
  15   3  12         42.26         32.30        62.19 o
 -20   4  12         15.51         11.86        29.89 o
 -18   4  12        174.49        128.90        32.08 o
 -16   4  12        109.78         10.87        24.63 o
 -14   4  12         10.46         20.11        17.98 o
 -12   4  12       1316.99       1340.67        39.24 o
 -10   4  12       2510.40       2605.70        42.82 o
  -8   4  12          1.76         19.50        11.86 o
  -6   4  12      15333.84      14642.94       118.78 o
  -4   4  12       8490.28       8518.69        80.37 o
  -2   4  12        121.16         45.51         9.07 o
   0   4  12       5753.35       5703.22        56.68 o
   2   4  12        190.86        293.91        15.29 o
   4   4  12        373.65        483.36        20.39 o
   6   4  12      10879.18      10694.01       108.34 o
   8   4  12         86.82         74.95        18.69 o
  10   4  12        601.98        716.56        40.00 o
  12   4  12        843.55       1018.52        52.20 o
  14   4  12          0.03        -16.04        29.82 o
 -19   5  12         19.80         14.61        30.40 o
 -17   5  12         28.48         66.46        28.58 o
 -15   5  12         37.39         48.61        22.87 o
 -13   5  12         18.27         48.56        19.08 o
 -11   5  12         78.95         43.80        18.64 o
  -9   5  12          0.22          5.47        13.20 o
  -7   5  12       2845.72       2797.77        40.77 o
  -5   5  12         42.36         31.81        13.27 o
  -3   5  12        233.25        186.88        18.17 o
  -1   5  12        312.69        273.62        14.99 o
   1   5  12        587.89        597.57        18.37 o
   3   5  12       1326.28       1430.26        28.69 o
   5   5  12       1521.99       1634.27        32.80 o
   7   5  12        352.33        312.20        23.43 o
   9   5  12          7.00        -21.40        21.40 o
  11   5  12          0.15         -1.08        21.86 o
  13   5  12         11.06        -23.78        28.40 o
 -18   6  12        453.02        548.64        53.86 o
 -16   6  12         41.74         18.01        23.71 o
 -14   6  12         69.66         78.11        25.13 o
 -12   6  12       1070.19        999.50        35.13 o
 -10   6  12       2074.91       1982.57        43.84 o
  -8   6  12        789.35        844.64        22.21 o
  -6   6  12       9028.02       8904.94       107.64 o
  -4   6  12       4630.32       4597.03        76.81 o
  -2   6  12       1184.85       1196.91        29.50 o
   0   6  12      10898.52      11453.81       127.96 o
   2   6  12         46.71         47.72        10.66 o
   4   6  12        252.29        293.79        17.81 o
   6   6  12       1656.44       1628.62        40.67 o
   8   6  12        517.95        489.15        31.86 o
  10   6  12       1370.59       1462.16        46.88 o
  12   6  12       1131.94       1169.93        63.07 o
  14   6  12          7.85        -24.11        30.79 o
 -17   7  12         14.65         26.93        29.03 o
 -15   7  12         27.11         40.68        23.92 o
 -13   7  12        399.87        340.56        28.19 o
 -11   7  12         71.35         68.70        17.90 o
  -9   7  12         70.85         53.78        15.81 o
  -7   7  12        192.51        191.85        19.68 o
  -5   7  12         11.16         -3.62        18.65 o
  -3   7  12       1965.00       2105.23        52.33 o
  -1   7  12        611.89        705.65        36.59 o
   1   7  12       1277.48       1325.30        39.66 o
   3   7  12         96.04        105.28        15.58 o
   5   7  12        310.62        293.54        22.06 o
   7   7  12        205.00        176.76        23.30 o
   9   7  12          6.12          4.26        21.23 o
  11   7  12         19.10         18.25        24.47 o
  13   7  12         27.98         97.72        34.14 o
 -16   8  12        228.00        250.59        34.72 o
 -14   8  12         63.13         90.92        25.49 o
 -12   8  12       1504.10       1466.29        47.33 o
 -10   8  12        273.29        263.65        24.20 o
  -8   8  12        520.57        543.32        33.10 o
  -6   8  12       3293.48       3245.21        72.70 o
  -4   8  12       1043.07       1119.17        58.04 o
  -2   8  12       2193.22       2218.40        56.45 o
   0   8  12       7252.34       7267.05       112.90 o
   2   8  12        260.25        290.60        44.15 o
   4   8  12       1387.99       1493.24        40.28 o
   6   8  12       1673.00       1781.17        56.26 o
   8   8  12          1.08        -10.69        19.84 o
  10   8  12        726.40        764.43        40.77 o
  12   8  12        501.36        485.50        40.81 o
 -15   9  12          6.82          1.97        34.61 o
 -13   9  12         19.86          6.08        31.07 o
 -11   9  12         71.36        -10.09        27.26 o
  -9   9  12        366.93        320.54        38.61 o
  -7   9  12        105.03         39.38        28.48 o
  -5   9  12         46.48         71.97        28.34 o
  -3   9  12        843.32        866.40        65.31 o
  -1   9  12         63.08         23.48        25.55 o
   1   9  12        818.66        874.93        62.81 o
   3   9  12        369.21        326.96        44.36 o
   5   9  12        136.17        156.07        29.02 o
   7   9  12        136.16        126.07        26.29 o
   9   9  12        183.95        207.82        30.98 o
  11   9  12          3.16        -27.39        32.47 o
 -14  10  12         35.53         14.66        33.88 o
 -12  10  12        728.96        687.29        46.42 o
 -10  10  12        206.47        194.79        32.35 o
  -8  10  12          3.33          5.77        28.60 o
  -6  10  12       1208.74       1137.37        67.56 o
  -4  10  12        242.17        237.16        38.67 o
  -2  10  12       1701.63       1628.86        81.57 o
   0  10  12       3092.50       3400.86        85.10 o
   2  10  12        483.98        489.49        49.21 o
   4  10  12       1149.78       1287.97        62.09 o
   6  10  12        946.71        991.44        50.95 o
   8  10  12        235.49        234.24        46.81 o
  10  10  12         91.00         78.22        37.75 o
 -13  11  12        286.65        274.18        40.64 o
 -11  11  12        221.97        139.50        37.99 o
  -9  11  12          0.21        -15.03        30.00 o
  -7  11  12          9.04        -28.65        28.65 o
  -5  11  12        237.42        283.46        58.61 o
  -3  11  12        358.71        430.13        47.57 o
  -1  11  12        223.25        197.35        39.95 o
   1  11  12        126.41        104.12        36.98 o
   3  11  12        267.45        336.19        47.49 o
   5  11  12        125.15         90.22        31.69 o
   7  11  12          9.95         20.99        32.65 o
 -10  12  12        584.36        702.87        59.68 o
  -8  12  12          1.53          3.32        32.44 o
  -6  12  12        488.73        464.27        68.72 o
  -4  12  12        279.97        227.69        44.80 o
  -2  12  12        247.40        205.66        41.93 o
   0  12  12       1229.61       1301.85        72.60 o
   2  12  12        590.58        652.08        68.71 o
   4  12  12        244.65        205.33        46.92 o
   6  12  12        111.06         33.92        35.81 o
  -7  13  12         13.11         69.41        41.48 o
  -5  13  12         64.27         83.48        40.01 o
  -3  13  12        393.25        446.87        56.78 o
  -1  13  12          1.36         14.37        37.46 o
   1  13  12          0.59         -7.54        43.62 o
   3  13  12          9.75         60.19        49.15 o
 -20   1  13        127.00        128.08        37.90 o
 -18   1  13         47.83         89.69        29.94 o
 -16   1  13       2487.67       2905.17        90.14 o
 -14   1  13        809.47        891.41        37.91 o
 -12   1  13          1.02        -14.70        14.70 o
 -10   1  13       7774.88       7868.10        76.18 o
  -8   1  13       2870.97       2925.38        39.04 o
  -6   1  13       2707.32       2606.14        37.26 o
  -4   1  13      11952.18      10911.07        95.65 o
  -2   1  13       3250.12       3048.34        36.17 o
   0   1  13      12773.21      12239.08       103.56 o
   2   1  13       3131.62       2930.98        43.46 o
   4   1  13        651.51        547.80        22.71 o
   6   1  13       5622.05       5432.07        64.73 o
   8   1  13       3391.61       3389.51        52.98 o
  10   1  13        342.14        448.52        32.14 o
  12   1  13        449.76        386.23        35.02 o
  14   1  13        621.28        773.64        80.03 o
 -19   2  13         10.99          3.68        28.62 o
 -17   2  13        290.09        233.98        32.78 o
 -15   2  13        329.90        204.07        25.21 o
 -13   2  13        399.89        459.18        26.73 o
 -11   2  13        146.07        145.60        17.40 o
  -9   2  13         43.41         44.06        13.90 o
  -7   2  13         37.63         14.18        11.46 o
  -5   2  13         58.67         50.63        10.29 o
  -3   2  13        320.44        410.62        20.86 o
  -1   2  13        565.48        609.51        22.07 o
   1   2  13       2980.02       3014.96        39.77 o
   3   2  13         27.26         10.12        10.91 o
   5   2  13       7833.22       7889.28        81.43 o
   7   2  13        399.72        407.30        22.39 o
   9   2  13        367.29        404.96        27.42 o
  11   2  13          7.64         -5.74        22.32 o
  13   2  13         13.62        -21.32        29.86 o
  15   2  13         60.56         33.00        39.18 o
 -20   3  13         63.33         49.06        34.16 o
 -18   3  13          3.38         24.33        27.87 o
 -16   3  13        127.13         93.70        27.18 o
 -14   3  13       1015.73        922.70        36.43 o
 -12   3  13         13.30        -15.59        15.59 o
 -10   3  13       7457.65       7447.17        80.36 o
  -8   3  13       5311.53       5734.43        64.20 o
  -6   3  13        338.01        223.58        14.89 o
  -4   3  13       6201.24       5648.62        60.10 o
  -2   3  13        555.50        633.98        21.43 o
   0   3  13       7168.12       7195.11        72.11 o
   2   3  13      10067.22       9627.26        98.22 o
   4   3  13         10.52        -11.36        11.36 o
   6   3  13         66.97        101.86        15.83 o
   8   3  13       3323.64       3422.63        57.26 o
  10   3  13        327.54        398.48        30.60 o
  12   3  13        512.27        511.07        43.97 o
  14   3  13        173.07        216.85        37.87 o
 -19   4  13         20.97          9.56        29.29 o
 -17   4  13         96.62        148.26        30.19 o
 -15   4  13        114.18         86.43        23.77 o
 -13   4  13        212.11        235.62        22.90 o
 -11   4  13        249.87        225.89        19.85 o
  -9   4  13        587.30        494.89        22.69 o
  -7   4  13       1290.51       1171.44        27.13 o
  -5   4  13       1615.95       1533.42        32.18 o
  -3   4  13        170.23        188.49        13.66 o
  -1   4  13       1162.63       1302.89        25.44 o
   1   4  13       2687.08       2993.29        39.32 o
   3   4  13       1141.90       1090.47        28.76 o
   5   4  13       1099.61       1020.89        31.32 o
   7   4  13        191.90        154.49        21.06 o
   9   4  13          0.03        -15.41        20.55 o
  11   4  13          0.57        -16.25        24.41 o
  13   4  13          0.61        -14.57        27.57 o
 -18   5  13          1.84        -25.10        27.85 o
 -16   5  13          5.60         15.99        22.90 o
 -14   5  13        489.26        512.36        32.31 o
 -12   5  13          4.80         21.61        18.16 o
 -10   5  13       5201.29       5021.73        84.72 o
  -8   5  13       2773.39       2714.91        39.91 o
  -6   5  13        415.97        395.40        18.53 o
  -4   5  13      10614.56      10533.88       111.91 o
  -2   5  13        344.74        398.68        18.95 o
   0   5  13         25.71          6.47         9.10 o
   2   5  13       7589.82       7449.47        77.15 o
   4   5  13        412.21        399.27        21.77 o
   6   5  13        148.41        128.01        18.56 o
   8   5  13       1640.65       1643.24        55.85 o
  10   5  13         22.63        -16.24        20.74 o
  12   5  13        756.60        808.26        49.13 o
  14   5  13        471.81        490.66        48.15 o
 -19   6  13          5.12          6.17        31.21 o
 -17   6  13          9.54         48.90        32.50 o
 -15   6  13        200.40        185.66        27.98 o
 -13   6  13        472.74        533.73        32.14 o
 -11   6  13         59.49         78.12        17.81 o
  -9   6  13         82.52         59.09        15.11 o
  -7   6  13         53.25         82.45        16.15 o
  -5   6  13       1302.60       1438.58        38.80 o
  -3   6  13        124.30        112.96        18.56 o
  -1   6  13       1623.64       1434.53        35.44 o
   1   6  13        273.23        354.35        15.71 o
   3   6  13        393.13        385.94        18.70 o
   5   6  13        215.72        269.27        21.03 o
   7   6  13         70.60         92.11        25.00 o
   9   6  13         68.22         28.68        22.98 o
  11   6  13        112.53         86.49        27.33 o
  13   6  13         62.78         83.64        32.93 o
 -18   7  13          2.30        -28.61        28.61 o
 -16   7  13         87.69         69.69        27.51 o
 -14   7  13        766.25        791.01        38.70 o
 -12   7  13        103.99        110.26        29.37 o
 -10   7  13       3119.37       3153.87        51.39 o
  -8   7  13        558.44        547.18        32.25 o
  -6   7  13       1794.29       1747.12        41.99 o
  -4   7  13      13533.50      13810.61       177.45 o
  -2   7  13       3459.29       3357.86        65.01 o
   0   7  13         84.76        114.84        18.80 o
   2   7  13       4034.94       4126.67        60.53 o
   4   7  13        438.73        479.72        25.65 o
   6   7  13        907.78        838.17        36.81 o
   8   7  13        748.96        704.07        42.46 o
  10   7  13         12.08          5.86        23.49 o
  12   7  13        451.75        408.40        40.86 o
 -17   8  13          1.62         -8.61        40.72 o
 -15   8  13        269.68        246.00        33.76 o
 -13   8  13         28.01          2.92        22.12 o
 -11   8  13          5.76         -6.11        20.86 o
  -9   8  13        524.83        415.63        30.50 o
  -7   8  13        931.04        855.10        47.07 o
  -5   8  13       7566.28       7469.86       129.22 o
  -3   8  13        159.43        180.96        33.99 o
  -1   8  13       2189.71       1937.64        61.17 o
   1   8  13        168.29         93.67        30.83 o
   3   8  13         17.52         12.37        15.30 o
   5   8  13         21.02         20.64        16.74 o
   7   8  13         73.14         63.05        22.07 o
   9   8  13         14.76         39.38        23.60 o
  11   8  13        256.49        253.38        34.39 o
 -16   9  13        180.71        220.95        42.33 o
 -14   9  13       1157.57       1061.33        59.27 o
 -12   9  13          6.88         10.81        29.35 o
 -10   9  13        728.31        699.96        60.42 o
  -8   9  13        156.26        144.69        45.12 o
  -6   9  13        579.14        492.74        44.62 o
  -4   9  13       5456.78       5540.69       108.50 o
  -2   9  13       1204.37       1213.92        62.44 o
   0   9  13       2474.94       2508.89        79.23 o
   2   9  13       3901.73       3959.68       102.00 o
   4   9  13          8.13        -15.81        20.12 o
   6   9  13        583.83        589.20        42.86 o
   8   9  13        544.52        477.26        43.89 o
  10   9  13        203.53        237.17        39.78 o
 -15  10  13          1.93         -0.97        35.87 o
 -13  10  13         10.98        -14.01        32.33 o
 -11  10  13        174.71        187.72        34.06 o
  -9  10  13         48.48         38.60        32.15 o
  -7  10  13         66.20        108.60        42.77 o
  -5  10  13        262.24        254.91        41.21 o
  -3  10  13         44.75        113.09        37.21 o
  -1  10  13          6.77         36.21        28.89 o
   1  10  13        505.90        443.45        48.56 o
   3  10  13         11.29        -26.22        32.03 o
   5  10  13          0.04         20.62        28.27 o
   7  10  13          1.25          0.81        30.55 o
   9  10  13          3.68         38.86        34.54 o
 -12  11  13         37.22         38.68        35.94 o
 -10  11  13        118.66         46.96        37.05 o
  -8  11  13        225.75        181.60        38.88 o
  -6  11  13          1.47         -4.68        39.32 o
  -4  11  13       1731.15       1889.37        88.73 o
  -2  11  13         64.63         67.74        36.83 o
   0  11  13        164.24        150.11        39.69 o
   2  11  13       1314.59       1432.09        97.67 o
   4  11  13         25.82        -30.18        31.72 o
   6  11  13        668.25        755.28        50.96 o
 -11  12  13          3.43        -15.96        37.31 o
  -9  12  13        285.76        281.58        46.36 o
  -7  12  13        406.89        396.52        50.77 o
  -5  12  13        844.20        851.63       108.12 o
  -3  12  13          6.30         11.52        37.35 o
  -1  12  13         62.95         48.71        39.07 o
   1  12  13         62.41        100.86        40.93 o
   3  12  13          1.66        -36.82        36.82 o
   5  12  13          4.88         41.25        34.11 o
  -6  13  13          8.79        -23.10        37.88 o
  -4  13  13       1074.91        996.90        87.39 o
  -2  13  13          5.30        -42.48        42.48 o
   0  13  13         11.94         47.26        44.12 o
   2  13  13        170.42         70.40        48.92 o
 -20   0  14         62.43         91.92        50.49 o
 -18   0  14       1237.08       1154.70        64.96 o
 -16   0  14         15.81          6.17        31.69 o
 -14   0  14       4426.93       4758.63        99.29 o
 -12   0  14       1365.84       1399.57        49.35 o
 -10   0  14       2762.02       2733.97        54.09 o
  -8   0  14      16074.21      14841.57       181.75 o
  -6   0  14      20899.10      21785.49       272.36 o
  -4   0  14       2657.54       2746.46        53.99 o
  -2   0  14      18748.76      18914.39       220.63 o
   0   0  14         88.65         81.22        20.65 o
   2   0  14       3102.20       3207.27        73.34 o
   4   0  14      13358.38      12879.87       201.24 o
   6   0  14        481.28        486.95        39.30 o
   8   0  14         57.95         77.97        30.82 o
  10   0  14       3542.25       3519.96        95.22 o
  12   0  14          4.07        -34.03        34.03 o
  14   0  14       1022.16       1007.39       200.61 o
 -19   1  14          2.69         49.48        32.72 o
 -17   1  14        190.26        242.63        30.81 o
 -15   1  14        109.24        147.95        25.65 o
 -13   1  14         34.43         21.52        19.00 o
 -11   1  14         74.81         65.24        15.33 o
  -9   1  14        265.97        268.87        20.80 o
  -7   1  14        636.20        654.33        23.69 o
  -5   1  14          2.91         10.48         9.89 o
  -3   1  14        221.31        225.71        13.44 o
  -1   1  14         74.59        100.35        12.27 o
   1   1  14        284.53        296.67        17.79 o
   3   1  14        147.62        108.45        14.80 o
   5   1  14        557.95        536.93        28.12 o
   7   1  14         18.63         37.27        15.37 o
   9   1  14       1937.32       1992.68        51.10 o
  11   1  14        196.55        182.68        28.43 o
  13   1  14        234.17        181.10        46.27 o
 -20   2  14         58.21         45.15        33.35 o
 -18   2  14        482.43        510.57        41.56 o
 -16   2  14          2.16         -6.17        22.57 o
 -14   2  14       2636.36       2656.35        63.24 o
 -12   2  14       1552.55       1398.37        36.33 o
 -10   2  14          4.18         22.02        14.27 o
  -8   2  14       7297.36       7132.49        72.97 o
  -6   2  14       1245.31       1356.21        26.70 o
  -4   2  14       3210.60       3120.84        42.67 o
  -2   2  14      11295.23      11312.05       113.61 o
   0   2  14       2741.94       2560.85        38.76 o
   2   2  14       6032.34       5826.41        85.44 o
   4   2  14       7197.10       7057.39       104.24 o
   6   2  14        657.10        640.90        28.04 o
   8   2  14        442.97        373.61        26.45 o
  10   2  14       1917.38       1977.36        58.24 o
  12   2  14          2.37        -14.11        24.88 o
  14   2  14        639.82        671.62        58.80 o
 -19   3  14         11.98         33.25        29.52 o
 -17   3  14        114.23         97.79        29.45 o
 -15   3  14         49.32         68.78        23.46 o
 -13   3  14         27.82         -0.48        18.41 o
 -11   3  14         32.11         27.76        15.82 o
  -9   3  14         17.04        -13.60        13.60 o
  -7   3  14        691.16        760.77        25.03 o
  -5   3  14        852.07        802.78        24.79 o
  -3   3  14        553.37        503.20        22.60 o
  -1   3  14         98.63         70.81        12.99 o
   1   3  14       1197.61       1161.55        28.91 o
   3   3  14       1750.97       1722.70        35.51 o
   5   3  14       1704.03       1531.20        36.81 o
   7   3  14         26.24         12.69        17.84 o
   9   3  14       2064.65       1926.65        50.50 o
  11   3  14        256.49        208.95        32.77 o
  13   3  14        149.58        158.15        34.80 o
 -20   4  14         50.30         63.09        32.63 o
 -18   4  14        121.93        167.33        34.27 o
 -16   4  14         25.31         34.39        23.87 o
 -14   4  14       1811.20       1769.18        58.74 o
 -12   4  14       1320.96       1186.56        36.60 o
 -10   4  14        370.61        417.00        22.54 o
  -8   4  14       4750.73       4862.03        60.71 o
  -6   4  14        270.09        260.31        16.46 o
  -4   4  14       3682.32       3589.52        45.38 o
  -2   4  14        812.32        866.83        23.05 o
   0   4  14       4852.07       4691.49        56.12 o
   2   4  14       2981.37       3044.95        42.69 o
   4   4  14       1661.35       1706.01        35.40 o
   6   4  14        633.75        558.26        30.51 o
   8   4  14       2787.78       2713.40        62.17 o
  10   4  14       1129.13       1180.72        48.27 o
  12   4  14          1.51          4.52        28.33 o
  14   4  14        244.41        217.62        57.82 o
 -19   5  14         14.73          0.31        30.31 o
 -17   5  14          9.16         -4.15        26.50 o
 -15   5  14        185.02        189.97        26.84 o
 -13   5  14          2.31        -19.96        19.96 o
 -11   5  14         97.16        107.36        18.34 o
  -9   5  14         10.15         -6.91        13.70 o
  -7   5  14         84.41         56.68        13.01 o
  -5   5  14        465.93        396.23        19.51 o
  -3   5  14        258.20        243.52        15.11 o
  -1   5  14        236.51        235.52        14.29 o
   1   5  14       7656.63       7021.36        71.32 o
   3   5  14        646.33        619.92        25.97 o
   5   5  14        193.72        150.41        22.28 o
   7   5  14          2.75          9.92        19.54 o
   9   5  14         41.89         79.13        24.33 o
  11   5  14          2.81        -25.12        25.12 o
  13   5  14         83.23         67.11        33.61 o
 -18   6  14        167.95        159.88        36.00 o
 -16   6  14         59.72         47.33        25.60 o
 -14   6  14       1729.46       1926.52        79.73 o
 -12   6  14        989.66       1069.06        38.65 o
 -10   6  14       1250.95       1079.48        41.92 o
  -8   6  14       5464.99       5448.74        73.66 o
  -6   6  14       3687.35       3449.57        57.04 o
  -4   6  14       2238.23       2433.99        52.11 o
  -2   6  14        539.43        723.32        30.83 o
   0   6  14       1990.32       1775.95        28.27 o
   2   6  14        183.54        228.52        16.12 o
   4   6  14       1940.97       2030.21        40.89 o
   6   6  14        266.94        280.22        25.94 o
   8   6  14       1850.90       1674.32        73.62 o
  10   6  14       1299.98       1325.06        50.78 o
  12   6  14          7.25          3.90        29.23 o
 -17   7  14         11.98          6.52        29.84 o
 -15   7  14        175.66        190.42        39.32 o
 -13   7  14         15.36         -7.11        20.33 o
 -11   7  14        189.64        205.17        21.63 o
  -9   7  14        371.42        369.75        26.27 o
  -7   7  14        294.17        350.12        26.70 o
  -5   7  14        201.16        280.93        27.83 o
  -3   7  14         81.41        102.44        25.26 o
  -1   7  14        306.60        264.63        22.97 o
   1   7  14        582.69        541.30        23.83 o
   3   7  14          8.32         -0.89        13.31 o
   5   7  14        155.32        172.10        25.52 o
   7   7  14         58.72         32.78        22.08 o
   9   7  14          5.80         -8.64        20.49 o
  11   7  14          1.86        -16.11        26.01 o
 -16   8  14          1.06        -30.85        33.66 o
 -14   8  14        642.14        712.11        56.31 o
 -12   8  14        600.43        660.72        41.97 o
 -10   8  14        935.32        906.81        38.40 o
  -8   8  14       1728.51       1803.53        64.31 o
  -6   8  14       2368.69       2343.06        86.39 o
  -4   8  14       1323.38       1383.79        66.03 o
  -2   8  14       3452.29       3587.00        81.43 o
   0   8  14       1788.65       1619.29        66.11 o
   2   8  14       1093.87       1124.70        44.18 o
   4   8  14       3657.84       3674.80        62.79 o
   6   8  14         79.46         91.28        21.41 o
   8   8  14        423.92        412.86        35.74 o
  10   8  14        732.80        789.18        42.92 o
 -15   9  14         13.95         68.77        36.10 o
 -13   9  14         29.32          9.91        31.04 o
 -11   9  14          4.95          8.32        26.65 o
  -9   9  14         37.87         23.65        30.33 o
  -7   9  14        127.70         67.32        31.27 o
  -5   9  14        202.39        235.42        39.19 o
  -3   9  14        111.96        127.58        36.07 o
  -1   9  14         37.66         57.38        30.18 o
   1   9  14        255.00        314.75        43.07 o
   3   9  14        431.09        450.03        33.74 o
   5   9  14          8.66         -6.38        26.83 o
   7   9  14         75.83         54.57        31.53 o
   9   9  14        163.22        206.41        38.03 o
 -14  10  14        145.17        149.35        39.70 o
 -12  10  14        143.65         96.94        32.94 o
 -10  10  14         42.33         21.08        33.11 o
  -8  10  14        348.70        321.40        46.01 o
  -6  10  14        118.19         84.04        42.54 o
  -4  10  14        556.77        602.11        56.33 o
  -2  10  14       1470.84       1476.72       121.72 o
   0  10  14        689.70        564.69        50.58 o
   2  10  14       1005.05       1121.74        68.64 o
   4  10  14       1364.33       1323.92        57.01 o
   6  10  14        110.35        100.09        33.73 o
   8  10  14        159.28        158.38        39.39 o
 -13  11  14        111.23        137.06        39.32 o
 -11  11  14        221.67        208.28        44.15 o
  -9  11  14         19.25         14.74        35.42 o
  -7  11  14         74.29         95.04        40.27 o
  -5  11  14         79.26         50.64        37.50 o
  -3  11  14         98.53        130.76        42.46 o
  -1  11  14          2.63        -13.14        39.05 o
   1  11  14          4.85         61.53        37.71 o
   3  11  14        379.83        386.49        65.08 o
   5  11  14        150.49        120.22        35.75 o
   7  11  14         27.90         44.06        36.06 o
 -10  12  14         65.91         46.99        41.09 o
  -8  12  14        422.26        411.52        61.87 o
  -6  12  14        711.15        698.56        62.51 o
  -4  12  14        121.83         90.49        44.55 o
  -2  12  14        283.41        295.22        50.06 o
   0  12  14         46.88         68.58        45.51 o
   2  12  14         83.86         20.38        39.72 o
   4  12  14        201.26        180.99        39.79 o
  -5  13  14        182.51        200.45        50.27 o
  -3  13  14        159.90         84.52        40.98 o
  -1  13  14        191.31        105.61        47.04 o
 -20   1  15         30.22          2.30        32.00 o
 -18   1  15        280.56        429.21        39.27 o
 -16   1  15       2159.91       2260.41        67.55 o
 -14   1  15        416.84        524.71        31.63 o
 -12   1  15        174.59        208.63        22.96 o
 -10   1  15       1580.10       1589.46        42.30 o
  -8   1  15        884.44        809.76        29.27 o
  -6   1  15       3680.40       3648.71        45.87 o
  -4   1  15       9723.07       9691.19        89.54 o
  -2   1  15       4818.86       5104.42        55.16 o
   0   1  15      23699.04      24145.14       204.12 o
   2   1  15       7636.27       7649.92        84.62 o
   4   1  15       1431.85       1299.46        37.35 o
   6   1  15       2361.40       2380.30        45.02 o
   8   1  15        308.29        417.03        28.06 o
  10   1  15        385.71        306.21        30.55 o
  12   1  15        362.65        328.32        37.48 o
  14   1  15          9.70        -37.77        44.43 o
 -19   2  15          0.01          5.50        32.11 o
 -17   2  15         53.81         61.75        29.18 o
 -15   2  15          2.06          9.94        20.99 o
 -13   2  15        184.42        226.93        23.83 o
 -11   2  15         52.63         21.53        15.34 o
  -9   2  15          4.41        -13.18        13.18 o
  -7   2  15       2180.95       2141.91        34.03 o
  -5   2  15          1.74        -10.17        10.17 o
  -3   2  15        736.48        754.12        25.33 o
  -1   2  15       3223.07       3293.48        45.31 o
   1   2  15       1403.01       1424.95        31.87 o
   3   2  15        736.81        769.21        28.74 o
   5   2  15        884.61       1010.14        43.25 o
   7   2  15        983.97        945.65        37.36 o
   9   2  15        831.93        847.74        39.07 o
  11   2  15          9.59        -19.72        25.45 o
  13   2  15         20.93         11.01        33.28 o
 -20   3  15          0.10        -23.85        31.17 o
 -18   3  15        395.08        614.37        44.54 o
 -16   3  15       1027.82       1017.35        48.26 o
 -14   3  15        273.59        236.82        25.83 o
 -12   3  15        198.31        127.34        20.29 o
 -10   3  15       1871.62       1671.66        36.90 o
  -8   3  15       1782.40       1826.59        35.71 o
  -6   3  15         83.79         73.79        14.98 o
  -4   3  15        307.75        353.73        22.70 o
  -2   3  15       3296.35       3586.57        57.49 o
   0   3  15       3939.36       4371.88        56.80 o
   2   3  15       3165.63       3043.98        55.22 o
   4   3  15       1123.04       1120.41        33.16 o
   6   3  15       5376.25       5082.26        71.92 o
   8   3  15        315.59        318.41        27.51 o
  10   3  15       1167.12       1193.90        52.94 o
  12   3  15        634.02        777.08        51.46 o
 -19   4  15         10.22         15.05        30.52 o
 -17   4  15         55.05         58.12        27.93 o
 -15   4  15         51.43         70.30        24.96 o
 -13   4  15          2.03        -16.31        18.22 o
 -11   4  15        446.55        400.89        25.01 o
  -9   4  15         94.11         31.33        14.54 o
  -7   4  15        220.21        177.25        17.06 o
  -5   4  15        173.95        113.48        15.43 o
  -3   4  15       2381.03       2426.12        43.69 o
  -1   4  15       1521.05       1490.25        33.87 o
   1   4  15         13.04         18.26        12.00 o
   3   4  15        282.24        313.01        22.33 o
   5   4  15        119.57         93.59        17.42 o
   7   4  15        161.86        155.83        24.63 o
   9   4  15        230.60        300.80        30.50 o
  11   4  15         15.01          3.19        29.33 o
  13   4  15         10.45        -18.47        32.26 o
 -18   5  15         57.24         24.26        30.24 o
 -16   5  15        286.07        289.96        32.33 o
 -14   5  15        605.79        633.61        34.79 o
 -12   5  15       3078.91       3119.69        60.87 o
 -10   5  15       3716.08       3939.69        60.30 o
  -8   5  15        147.33        162.85        17.08 o
  -6   5  15       2502.55       2337.09        35.86 o
  -4   5  15       1814.31       1785.48        33.41 o
  -2   5  15          5.33          8.38        10.83 o
   0   5  15       1405.51       1509.52        31.74 o
   2   5  15          4.78          5.47        12.71 o
   4   5  15       3557.73       3483.33        54.93 o
   6   5  15       5232.92       5273.88        81.99 o
   8   5  15          1.15        -19.76        20.25 o
  10   5  15       1135.67       1194.88        64.22 o
  12   5  15        363.80        384.67        47.06 o
 -17   6  15        111.46        137.66        30.74 o
 -15   6  15        103.84        105.60        26.51 o
 -13   6  15        170.75        196.98        25.98 o
 -11   6  15        144.02        117.46        20.98 o
  -9   6  15        364.02        354.07        22.42 o
  -7   6  15        191.11        230.20        16.27 o
  -5   6  15        869.98        809.77        32.61 o
  -3   6  15        712.15        756.87        36.70 o
  -1   6  15       3386.93       3242.24        39.53 o
   1   6  15          0.64         -3.84        11.52 o
   3   6  15        151.91        136.59        16.84 o
   5   6  15        309.14        262.05        25.10 o
   7   6  15        139.48        118.08        23.41 o
   9   6  15         13.22         26.08        27.10 o
  11   6  15          0.05        -24.00        26.49 o
 -18   7  15         84.89        101.77        38.39 o
 -16   7  15        253.49        321.13        36.20 o
 -14   7  15        758.13        850.00        40.19 o
 -12   7  15       3100.36       3454.46        62.59 o
 -10   7  15       1730.88       1811.73        46.50 o
  -8   7  15         52.35         51.49        18.50 o
  -6   7  15       7353.43       7215.88       110.71 o
  -4   7  15       3966.52       3705.52        72.39 o
  -2   7  15         82.23         87.11        19.67 o
   0   7  15       3867.87       3782.77        59.34 o
   2   7  15        157.74        154.87        21.48 o
   4   7  15       2129.79       2164.30        58.62 o
   6   7  15       2476.75       2532.56        62.31 o
   8   7  15        406.66        536.04        36.42 o
  10   7  15       1029.65       1100.31        49.09 o
 -17   8  15         97.41         83.71        45.34 o
 -15   8  15          9.22         43.75        33.54 o
 -13   8  15        316.48        310.90        38.93 o
 -11   8  15        216.56        181.96        31.03 o
  -9   8  15        234.51        249.75        29.36 o
  -7   8  15         39.39         75.57        31.11 o
  -5   8  15        356.15        346.87        44.06 o
  -3   8  15         73.97        197.27        40.02 o
  -1   8  15         47.57         31.09        26.80 o
   1   8  15         26.15         16.99        20.45 o
   3   8  15         64.51         77.87        24.94 o
   5   8  15        322.39        326.53        28.17 o
   7   8  15         58.93         35.85        22.61 o
   9   8  15         38.54         29.09        25.61 o
 -14   9  15         62.72         -7.78        43.78 o
 -12   9  15        101.17        110.98        33.59 o
 -10   9  15         96.60         71.66        32.02 o
  -8   9  15        649.98        591.80        49.20 o
  -6   9  15       3237.82       3343.57       100.22 o
  -4   9  15        857.78        879.47        62.45 o
  -2   9  15        963.86        822.61        58.17 o
   0   9  15       3023.30       2944.24        88.33 o
   2   9  15        696.47        668.81        46.77 o
   4   9  15        178.76        202.34        32.80 o
   6   9  15        735.95        818.41        60.48 o
   8   9  15         67.29         75.40        35.89 o
 -13  10  15        142.03        191.40        38.02 o
 -11  10  15        152.56        135.38        37.04 o
  -9  10  15          0.33          2.86        31.85 o
  -7  10  15          4.94         -6.36        33.46 o
  -5  10  15        101.42        129.19        39.16 o
  -3  10  15         24.62         25.13        35.58 o
  -1  10  15         35.46          4.46        32.37 o
   1  10  15         18.93         -7.63        33.95 o
   3  10  15          8.37         11.67        31.69 o
   5  10  15        409.41        438.53        42.15 o
   7  10  15         17.17         43.55        34.75 o
 -12  11  15          3.55         14.84        37.14 o
 -10  11  15         70.23         10.17        45.24 o
  -8  11  15        327.12        293.51        49.44 o
  -6  11  15        583.36        626.52       107.23 o
  -4  11  15        213.51        302.58        52.22 o
  -2  11  15        700.90        747.23        61.13 o
   0  11  15       1325.60       1409.00        79.44 o
   2  11  15         18.91          0.02        38.05 o
   4  11  15        270.65        367.87        43.72 o
   6  11  15        287.53        331.20        43.75 o
  -9  12  15         26.27         32.77        41.49 o
  -7  12  15         10.67         74.45        41.91 o
  -5  12  15         48.13         15.52        44.91 o
  -3  12  15         54.95         84.36        42.33 o
  -1  12  15         45.17         46.91        45.00 o
   1  12  15         14.53         24.46        39.46 o
   3  12  15          1.40        -27.54        49.24 o
  -4  13  15        101.58         97.48        44.77 o
  -2  13  15          3.12         12.11        47.26 o
 -20   0  16        245.05        130.62        56.99 o
 -18   0  16        126.84         43.05        42.20 o
 -16   0  16       1660.55       1840.40        72.30 o
 -14   0  16         78.71         13.96        27.19 o
 -12   0  16         45.65         42.20        22.79 o
 -10   0  16       9136.06       9378.48       162.17 o
  -8   0  16       4580.52       4522.68        86.79 o
  -6   0  16         91.32         45.64        21.84 o
  -4   0  16      12434.79      11904.46       144.27 o
  -2   0  16       4722.00       4572.68        75.95 o
   0   0  16       6439.90       6665.76       166.06 o
   2   0  16      10727.78      10454.67       153.70 o
   4   0  16       5599.54       5030.78        95.33 o
   6   0  16       1289.35       1138.76        59.50 o
   8   0  16        896.70       1030.53        60.22 o
  10   0  16         58.57         64.73        47.15 o
  12   0  16        681.08        510.87        71.24 o
 -19   1  16          0.01        -22.61        28.13 o
 -17   1  16        117.23        145.05        28.90 o
 -15   1  16          0.89        -19.67        19.67 o
 -13   1  16        172.61        201.33        22.94 o
 -11   1  16          4.16          0.04        16.27 o
  -9   1  16        116.08        141.03        18.72 o
  -7   1  16        415.33        356.58        22.21 o
  -5   1  16        320.90        266.16        16.54 o
  -3   1  16        239.83        182.88        14.70 o
  -1   1  16       1456.98       1486.83        33.20 o
   1   1  16       1633.33       1573.04        37.45 o
   3   1  16        397.39        351.82        22.89 o
   5   1  16         52.43         28.30        13.91 o
   7   1  16         27.26         -1.93        18.67 o
   9   1  16        246.96        136.67        26.08 o
  11   1  16          2.75         -5.51        27.29 o
  13   1  16          1.00         11.45        41.26 o
 -20   2  16        155.39        119.34        38.29 o
 -18   2  16         14.19        -29.57        29.57 o
 -16   2  16        699.45        780.14        40.80 o
 -14   2  16        455.87        466.00        32.78 o
 -12   2  16         61.46         38.94        19.12 o
 -10   2  16       3624.47       3413.71        50.91 o
  -8   2  16        851.72        677.96        26.85 o
  -6   2  16       1024.24       1222.84        35.77 o
  -4   2  16      11526.85      11614.53       115.25 o
  -2   2  16       2499.80       2507.97        40.39 o
   0   2  16       7967.97       8295.17        90.09 o
   2   2  16       1577.09       1588.10        35.94 o
   4   2  16       2158.81       2052.37        41.89 o
   6   2  16       3696.58       3312.43        58.26 o
   8   2  16        834.97        806.56        41.80 o
  10   2  16          5.34        -24.77        26.20 o
  12   2  16        568.21        551.73        49.73 o
 -19   3  16          3.33         20.43        31.85 o
 -17   3  16         95.50        138.99        29.51 o
 -15   3  16          7.45          3.63        23.50 o
 -13   3  16        197.78        161.68        23.48 o
 -11   3  16         41.17         22.37        16.50 o
  -9   3  16         70.78         82.89        15.70 o
  -7   3  16        883.10        776.13        26.84 o
  -5   3  16        196.84        193.71        19.03 o
  -3   3  16         70.03        107.59        17.25 o
  -1   3  16       1895.27       1824.91        40.95 o
   1   3  16       1253.58       1211.36        33.90 o
   3   3  16         23.85         27.30        14.49 o
   5   3  16        364.46        341.55        24.43 o
   7   3  16         34.38         19.63        19.03 o
   9   3  16        715.92        764.33        44.36 o
  11   3  16          2.89        -15.84        26.65 o
  13   3  16         86.66         80.76        41.89 o
 -18   4  16         13.59         29.03        29.94 o
 -16   4  16        233.22        300.69        32.10 o
 -14   4  16        980.60        953.05        41.62 o
 -12   4  16          0.35          3.87        18.80 o
 -10   4  16        990.38        867.69        33.69 o
  -8   4  16        192.31        171.25        17.93 o
  -6   4  16       1331.32       1356.17        33.74 o
  -4   4  16       2925.46       3213.42        54.55 o
  -2   4  16       3452.65       3509.25        58.34 o
   0   4  16       6484.89       6504.23        71.70 o
   2   4  16        122.08        122.87        15.26 o
   4   4  16        539.37        658.10        28.22 o
   6   4  16       6039.91       5666.90       109.57 o
   8   4  16        783.16        635.53        36.62 o
  10   4  16          0.93          9.48        26.29 o
  12   4  16        329.43        299.89        40.88 o
 -19   5  16          5.30         33.26        32.89 o
 -17   5  16         21.41         60.50        27.37 o
 -15   5  16          9.92         21.40        24.58 o
 -13   5  16         67.52         91.52        24.42 o
 -11   5  16        691.52        659.06        30.57 o
  -9   5  16         14.73          0.04        15.27 o
  -7   5  16        104.41        134.42        16.77 o
  -5   5  16        544.55        568.36        23.15 o
  -3   5  16        740.05        747.25        31.52 o
  -1   5  16          2.12         21.46        12.46 o
   1   5  16          0.38          2.00        12.05 o
   3   5  16        707.62        733.31        29.11 o
   5   5  16        393.49        422.17        28.65 o
   7   5  16         10.17         27.64        20.67 o
   9   5  16          9.53         15.77        23.67 o
  11   5  16         98.60         97.02        32.72 o
 -18   6  16         43.03         -1.72        30.78 o
 -16   6  16        454.18        485.78        44.69 o
 -14   6  16        637.85        561.51        35.13 o
 -12   6  16        100.84        194.91        25.77 o
 -10   6  16       2052.82       2268.43        47.44 o
  -8   6  16       2666.61       2736.81        48.30 o
  -6   6  16        306.47        257.54        19.02 o
  -4   6  16       1422.37       1402.26        39.06 o
  -2   6  16       6072.95       5974.24        68.14 o
   0   6  16       2028.41       1994.10        35.83 o
   2   6  16       3577.12       3365.46        53.22 o
   4   6  16        885.64        979.02        38.15 o
   6   6  16       1784.72       1716.28        65.72 o
   8   6  16        605.15        673.49        41.02 o
  10   6  16        124.68        167.93        32.87 o
 -17   7  16         17.86        -16.61        30.84 o
 -15   7  16         13.82        -13.49        24.55 o
 -13   7  16        101.90         98.68        24.38 o
 -11   7  16        681.21        694.64        34.94 o
  -9   7  16         85.69          6.15        20.29 o
  -7   7  16          8.46         22.83        22.07 o
  -5   7  16        440.77        475.30        37.03 o
  -3   7  16          9.23         14.90        21.91 o
  -1   7  16         21.01         27.85        16.12 o
   1   7  16        160.37        172.11        20.80 o
   3   7  16        246.92        327.09        31.37 o
   5   7  16        108.96        106.58        22.07 o
   7   7  16         88.23         75.53        27.64 o
   9   7  16        182.10         80.40        27.36 o
  11   7  16         63.32        -63.69        79.61 o
 -16   8  16        212.81        332.59        46.50 o
 -14   8  16        191.61        183.34        38.17 o
 -12   8  16         68.37         86.42        31.07 o
 -10   8  16       1690.86       1655.88        51.96 o
  -8   8  16       2024.51       2183.13        98.21 o
  -6   8  16         48.96          3.43        34.30 o
  -4   8  16       5997.85       6035.50       143.61 o
  -2   8  16       1807.21       1823.61        68.10 o
   0   8  16        872.30       1106.83        66.42 o
   2   8  16       2605.60       2541.11        60.66 o
   4   8  16        200.88        183.42        28.13 o
   6   8  16        162.65        166.71        28.78 o
   8   8  16        508.13        539.77        41.85 o
  10   8  16        123.72         22.29        92.34 o
 -15   9  16         40.37         40.55        44.23 o
 -13   9  16          7.08         -3.54        32.27 o
 -11   9  16         28.21         11.53        30.04 o
  -9   9  16         56.48         14.52        33.41 o
  -7   9  16          1.29          3.09        33.24 o
  -5   9  16         50.90         35.67        43.56 o
  -3   9  16         62.04         52.31        36.84 o
  -1   9  16          0.03          6.68        31.51 o
   1   9  16         47.88         45.78        29.96 o
   3   9  16        270.58        252.83        33.65 o
   5   9  16          1.37         28.58        28.76 o
   7   9  16        139.54        138.71        36.98 o
 -14  10  16         13.82        -33.89        33.89 o
 -12  10  16          1.57          4.51        31.85 o
 -10  10  16        541.74        572.77        46.40 o
  -8  10  16        339.64        345.83        48.99 o
  -6  10  16          5.69         53.80        40.09 o
  -4  10  16       3139.45       3084.90       110.47 o
  -2  10  16         16.83         -9.19        37.44 o
   0  10  16        694.73        651.27        57.52 o
   2  10  16       1370.54       1437.31        80.80 o
   4  10  16         13.30        -16.94        38.11 o
   6  10  16        238.22        268.70        41.52 o
 -11  11  16         79.35         59.97        40.32 o
  -9  11  16          5.62         22.51        47.79 o
  -7  11  16          1.19        -38.42        38.42 o
  -5  11  16        175.21         77.75        43.55 o
  -3  11  16        524.65        490.83        55.51 o
  -1  11  16          4.19          7.64        41.06 o
   1  11  16         15.82         21.03        39.43 o
   3  11  16          5.79        100.31        34.83 o
   5  11  16          0.89        -30.97        30.97 o
  -8  12  16        245.46        257.81        51.49 o
  -6  12  16         21.46         42.26        40.94 o
  -4  12  16        219.31        183.74        47.04 o
  -2  12  16          2.26         55.03        46.47 o
   0  12  16        193.78        262.36        58.22 o
   2  12  16       1473.22       1552.30        89.38 o
 -20   1  17         62.54         90.09        40.42 o
 -18   1  17        377.03        391.37        37.68 o
 -16   1  17          7.54         18.19        23.28 o
 -14   1  17        303.01        243.30        27.71 o
 -12   1  17       1523.05       1302.62        39.31 o
 -10   1  17         58.22         71.44        18.29 o
  -8   1  17      14604.60      14767.84       179.12 o
  -6   1  17       5390.46       5159.47        61.55 o
  -4   1  17       5139.35       5064.05        58.33 o
  -2   1  17      23696.29      23011.60       189.96 o
   0   1  17       6729.29       6564.95        77.13 o
   2   1  17        126.24         93.18        17.79 o
   4   1  17         18.05         29.17        16.07 o
   6   1  17        675.53        679.72        35.65 o
   8   1  17       1465.69       1342.06        47.89 o
  10   1  17       1425.77       1444.83        60.98 o
  12   1  17         22.64          7.41        34.90 o
 -19   2  17         30.51         74.29        33.58 o
 -17   2  17         12.88         28.96        27.33 o
 -15   2  17        154.39        130.62        25.63 o
 -13   2  17         14.44        -15.62        17.92 o
 -11   2  17        216.02        265.56        21.64 o
  -9   2  17        407.27        424.14        23.94 o
  -7   2  17        401.15        365.89        22.55 o
  -5   2  17         86.60         44.10        15.04 o
  -3   2  17         74.89        102.13        15.52 o
  -1   2  17        273.84        257.54        20.42 o
   1   2  17          0.02         -4.59        13.96 o
   3   2  17        225.59        214.38        20.68 o
   5   2  17       1496.72       1344.56        47.28 o
   7   2  17        499.91        444.41        32.31 o
   9   2  17         98.73        104.59        29.48 o
  11   2  17         13.13        -27.35        27.35 o
 -18   3  17        118.15         73.38        32.05 o
 -16   3  17        102.66        110.44        30.50 o
 -14   3  17        315.80        413.62        32.40 o
 -12   3  17       1227.42       1261.76        43.28 o
 -10   3  17        586.81        479.52        36.82 o
  -8   3  17       3277.52       3072.10        47.50 o
  -6   3  17       1221.55       1142.72        34.71 o
  -4   3  17        190.94        236.45        19.81 o
  -2   3  17       5993.21       6501.47        89.27 o
   0   3  17        285.70        272.11        21.59 o
   2   3  17       4021.77       3975.34        61.90 o
   4   3  17       5105.03       4723.05        68.46 o
   6   3  17        105.91         96.57        21.71 o
   8   3  17        684.32        705.73        42.86 o
  10   3  17       1261.49       1252.98        56.52 o
  12   3  17          3.37        -19.99        32.46 o
 -19   4  17          4.84         13.24        31.95 o
 -17   4  17        139.22        138.54        30.10 o
 -15   4  17        151.17        208.18        31.05 o
 -13   4  17         38.39         57.37        22.59 o
 -11   4  17         72.15         89.54        21.22 o
  -9   4  17        159.46        196.48        19.48 o
  -7   4  17       1298.02       1471.31        36.52 o
  -5   4  17        741.04        866.29        30.89 o
  -3   4  17       1070.02       1125.32        35.87 o
  -1   4  17       1456.32       1429.92        39.75 o
   1   4  17         97.34        111.25        15.71 o
   3   4  17        220.48        183.94        19.23 o
   5   4  17         67.40         72.30        20.34 o
   7   4  17        194.17        215.98        28.99 o
   9   4  17         87.28         70.52        27.62 o
  11   4  17         22.64        -15.61        29.80 o
 -18   5  17        160.36        179.02        35.37 o
 -16   5  17         12.87         38.10        25.99 o
 -14   5  17       1823.66       1947.46        61.88 o
 -12   5  17       2119.23       2042.77        54.96 o
 -10   5  17         14.73        -17.04        17.04 o
  -8   5  17       1794.86       1837.35        39.23 o
  -6   5  17         10.52         17.60        14.61 o
  -4   5  17        260.59        260.17        19.40 o
  -2   5  17       2354.82       2543.31        50.70 o
   0   5  17        408.24        358.94        20.29 o
   2   5  17       3877.32       3751.79        60.97 o
   4   5  17       8363.99       7860.10        99.37 o
   6   5  17         48.71         13.90        20.13 o
   8   5  17        173.21        121.21        28.77 o
  10   5  17        538.47        603.56        44.75 o
 -17   6  17         73.78         30.17        28.56 o
 -15   6  17          4.63        -16.78        23.75 o
 -13   6  17         34.28         48.02        22.95 o
 -11   6  17         69.56         78.20        24.22 o
  -9   6  17         94.59         77.31        19.81 o
  -7   6  17         54.34         26.95        20.39 o
  -5   6  17        182.48        153.71        18.86 o
  -3   6  17        966.10        922.11        31.71 o
  -1   6  17        958.80        916.19        31.45 o
   1   6  17          9.41        -10.44        13.46 o
   3   6  17         85.71         69.96        21.14 o
   5   6  17        139.45        126.98        23.04 o
   7   6  17          0.67         21.43        21.97 o
   9   6  17        165.82        141.51        35.11 o
  11   6  17         47.42         19.33        31.94 o
 -16   7  17          0.03         -1.55        30.30 o
 -14   7  17       1675.52       1616.39        58.21 o
 -12   7  17       1429.77       1374.75        46.63 o
 -10   7  17         90.12         12.42        20.05 o
  -8   7  17       2415.44       2528.36        53.13 o
  -6   7  17       1071.58       1232.50        55.03 o
  -4   7  17        852.24        852.51        49.24 o
  -2   7  17       3107.09       3066.12        59.28 o
   0   7  17        913.46        888.32        33.44 o
   2   7  17       1295.08       1375.76        40.74 o
   4   7  17       2720.84       2690.99        55.30 o
   6   7  17        377.97        308.98        32.36 o
   8   7  17        143.27        119.41        27.80 o
  10   7  17        430.69        608.03        55.65 o
 -15   8  17         19.88         -3.39        36.13 o
 -13   8  17        214.87        230.30        38.67 o
 -11   8  17        202.43        289.14        36.55 o
  -9   8  17        250.78        293.33        30.97 o
  -7   8  17         94.80         43.93        35.96 o
  -5   8  17        235.18        227.81        42.50 o
  -3   8  17         34.10         58.54        40.45 o
  -1   8  17          1.03          1.53        29.15 o
   1   8  17          0.07          3.26        21.24 o
   3   8  17         28.48         16.82        27.69 o
   5   8  17         11.98         18.89        26.48 o
   7   8  17         43.29         39.31        29.45 o
   9   8  17          0.63        -14.26        35.12 o
 -14   9  17        220.63        271.31        41.76 o
 -12   9  17        303.92        274.02        38.75 o
 -10   9  17        227.48        176.50        34.02 o
  -8   9  17        946.17        902.66        67.10 o
  -6   9  17       2407.47       2505.50        94.35 o
  -4   9  17        602.68        702.24       106.23 o
  -2   9  17       1010.66       1078.34       100.31 o
   0   9  17        915.95        739.76        62.61 o
   2   9  17        623.89        749.29        47.86 o
   4   9  17        563.35        720.54        47.42 o
   6   9  17          4.16          5.62        32.29 o
   8   9  17        283.97        273.85       111.45 o
 -13  10  17          4.27          1.26        37.76 o
 -11  10  17         93.28         30.99        36.63 o
  -9  10  17         14.79         25.78        40.46 o
  -7  10  17          9.98          1.28        36.43 o
  -5  10  17        158.45        245.85        49.93 o
  -3  10  17         36.14         68.55        43.70 o
  -1  10  17         62.35         78.38        54.34 o
   1  10  17        419.52        517.89        54.91 o
   3  10  17          0.70         22.26        31.23 o
   5  10  17        189.14        226.53        39.56 o
 -10  11  17        487.61        463.71        55.10 o
  -8  11  17        369.51        311.15        53.44 o
  -6  11  17        706.72        818.25        69.23 o
  -4  11  17       1083.31       1140.04        77.30 o
  -2  11  17        260.86        278.57        54.88 o
   0  11  17        165.35        153.45        46.55 o
   2  11  17         97.83         71.64        44.82 o
   4  11  17        459.18        479.05        46.00 o
  -7  12  17         74.45         92.34        48.07 o
  -5  12  17          8.59        -25.44        41.99 o
  -3  12  17          5.52        -16.95        44.44 o
  -1  12  17         33.20         15.20        47.34 o
   1  12  17        301.79        308.32        80.68 o
 -20   0  18         50.33         67.79        57.61 o
 -18   0  18        202.83        413.65        63.63 o
 -16   0  18        487.66        549.06        48.72 o
 -14   0  18          0.26        -26.44        26.44 o
 -12   0  18        671.20        458.60        45.83 o
 -10   0  18       1162.41       1097.95        51.22 o
  -8   0  18       1712.97       1972.48        66.73 o
  -6   0  18      14863.00      14926.70       186.58 o
  -4   0  18       7708.99       8342.35       118.63 o
  -2   0  18         45.50         19.61        18.16 o
   0   0  18       6606.30       6218.41       106.75 o
   2   0  18        461.28        478.92        34.57 o
   4   0  18        308.92        306.27        44.52 o
   6   0  18       1789.54       1985.00        78.84 o
   8   0  18          0.60         -4.84        30.00 o
  10   0  18        569.81        632.27        64.58 o
  12   0  18        930.66       1097.02       113.11 o
 -19   1  18          1.63         15.21        32.81 o
 -17   1  18          1.20         16.20        28.11 o
 -15   1  18        256.45        209.56        26.88 o
 -13   1  18        208.33        137.09        25.64 o
 -11   1  18        364.94        290.41        25.87 o
  -9   1  18        208.83        285.38        23.47 o
  -7   1  18        110.03         83.33        15.98 o
  -5   1  18        150.31         78.62        15.47 o
  -3   1  18       2076.60       2201.21        37.79 o
  -1   1  18         87.87         47.43        15.22 o
   1   1  18        678.45        730.03        30.14 o
   3   1  18         31.73         12.37        15.96 o
   5   1  18       1056.62       1062.27        42.58 o
   7   1  18          7.94        -21.36        21.36 o
   9   1  18          0.06         24.50        24.37 o
  11   1  18          2.21        -30.68        30.68 o
 -18   2  18        162.80        190.45        36.38 o
 -16   2  18        669.02        634.89        42.03 o
 -14   2  18        134.56        137.78        27.07 o
 -12   2  18       1407.47       1355.81        46.40 o
 -10   2  18        815.04        854.04        38.61 o
  -8   2  18        802.12        774.09        30.10 o
  -6   2  18       6756.07       6617.34        84.82 o
  -4   2  18        111.58        158.88        18.37 o
  -2   2  18         69.26         45.10        14.97 o
   0   2  18       5396.52       5346.75        70.55 o
   2   2  18         66.43         33.76        17.23 o
   4   2  18       1210.80       1236.88        44.07 o
   6   2  18       2429.61       2518.57        64.70 o
   8   2  18        102.18        114.22        28.50 o
  10   2  18        542.82        563.58        43.49 o
  12   2  18        708.89        726.64        65.08 o
 -19   3  18         14.35         17.89        31.88 o
 -17   3  18         16.75          3.79        27.49 o
 -15   3  18         68.22         38.84        25.07 o
 -13   3  18        107.16        106.91        22.88 o
 -11   3  18         92.68         96.29        21.02 o
  -9   3  18         38.43         53.72        16.29 o
  -7   3  18          9.71          3.50        16.29 o
  -5   3  18          0.32         22.45        15.80 o
  -3   3  18       4409.63       4249.53        65.88 o
  -1   3  18        473.57        571.44        30.11 o
   1   3  18       1146.63       1220.52        35.82 o
   3   3  18        218.73        268.35        24.65 o
   5   3  18       1235.52       1285.62        46.81 o
   7   3  18         42.63         34.72        25.76 o
   9   3  18         15.16        -12.23        26.74 o
  11   3  18          4.10         -9.07        30.51 o
 -18   4  18        144.64        237.31        37.34 o
 -16   4  18       1275.73       1389.52        70.72 o
 -14   4  18        216.30        238.47        30.70 o
 -12   4  18       1765.85       2089.41        50.44 o
 -10   4  18        671.52        728.76        30.84 o
  -8   4  18        155.58        100.34        18.91 o
  -6   4  18       2645.40       2689.87        50.74 o
  -4   4  18       1067.12       1063.01        36.36 o
  -2   4  18        200.11        267.81        24.36 o
   0   4  18       6172.26       6158.60        81.01 o
   2   4  18        115.15        128.83        18.80 o
   4   4  18       3798.06       3694.05        61.85 o
   6   4  18       2314.94       2236.56        60.22 o
   8   4  18        112.43         85.76        27.80 o
  10   4  18        479.35        551.12        52.45 o
 -17   5  18          4.14          3.10        27.43 o
 -15   5  18        160.10        137.56        30.33 o
 -13   5  18        124.07         59.19        27.38 o
 -11   5  18        304.01        230.98        25.98 o
  -9   5  18         86.36        115.49        19.94 o
  -7   5  18        326.18        427.77        25.23 o
  -5   5  18        433.48        382.08        25.90 o
  -3   5  18        933.34        795.72        31.79 o
  -1   5  18         74.60         82.29        18.36 o
   1   5  18          6.47          7.52        14.45 o
   3   5  18          0.23          0.48        18.09 o
   5   5  18          0.43         16.43        19.56 o
   7   5  18          0.41        -21.99        21.99 o
   9   5  18          9.28         31.36        26.18 o
  11   5  18         51.47         -4.47        38.08 o
 -18   6  18        197.42        233.04        40.89 o
 -16   6  18       1079.27       1212.98        52.44 o
 -14   6  18         29.18         -9.27        47.40 o
 -12   6  18       1119.66       1049.62        43.10 o
 -10   6  18        999.99        980.00        47.45 o
  -8   6  18        149.31        136.63        26.54 o
  -6   6  18       3078.50       3389.30        57.24 o
  -4   6  18        848.93        932.41        36.86 o
  -2   6  18       1323.05       1257.74        35.77 o
   0   6  18       6023.50       5820.17        80.36 o
   2   6  18        833.44        878.36        35.39 o
   4   6  18        232.15        233.24        25.14 o
   6   6  18       1862.27       1822.00        56.65 o
   8   6  18          9.63        -25.23        25.23 o
  10   6  18        439.10        378.70        44.20 o
 -17   7  18         22.88         -2.81        37.38 o
 -15   7  18          1.65         17.89        29.06 o
 -13   7  18        111.12        107.52        31.31 o
 -11   7  18         36.22         41.36        23.16 o
  -9   7  18         49.01         29.07        22.98 o
  -7   7  18         16.25        -18.93        19.71 o
  -5   7  18          3.23        -16.47        20.73 o
  -3   7  18         44.65         59.59        23.27 o
  -1   7  18          6.27         10.47        17.72 o
   1   7  18         51.98         17.40        18.10 o
   3   7  18        632.40        621.06        37.89 o
   5   7  18          3.48        -16.81        19.75 o
   7   7  18         26.84         55.04        30.69 o
   9   7  18          4.08         -4.97        25.69 o
 -16   8  18        172.11        188.13        46.89 o
 -14   8  18         33.22         14.66        34.99 o
 -12   8  18       1173.73       1183.93        56.88 o
 -10   8  18       1004.98       1125.18        52.70 o
  -8   8  18         40.29         38.26        28.40 o
  -6   8  18       2641.54       2639.03        94.23 o
  -4   8  18        703.27        621.81        60.52 o
  -2   8  18         22.51         31.45        37.47 o
   0   8  18       1438.62       1491.23        68.30 o
   2   8  18        399.78        322.22        37.85 o
   4   8  18         78.39         63.92        30.62 o
   6   8  18       1504.40       1701.97        89.05 o
   8   8  18        157.26        203.84        45.32 o
 -13   9  18         16.84          8.44        34.08 o
 -11   9  18         14.74         34.87        31.94 o
  -9   9  18        154.59        182.79        39.29 o
  -7   9  18         93.81        133.64        47.98 o
  -5   9  18        138.45        152.47        50.70 o
  -3   9  18          2.45        -35.60        39.64 o
  -1   9  18         76.32         32.25        36.36 o
   1   9  18         50.82         47.18        31.58 o
   3   9  18        365.75        309.51        39.91 o
   5   9  18          5.55         35.28        32.50 o
   7   9  18         17.83        -16.36        37.83 o
 -12  10  18       1093.62       1207.36        60.42 o
 -10  10  18        264.80        299.55        42.85 o
  -8  10  18          0.73        -38.47        38.47 o
  -6  10  18       2171.04       2325.75       105.52 o
  -4  10  18         29.67        104.52        43.56 o
  -2  10  18         64.59         77.02        46.29 o
   0  10  18        421.38        496.27        53.18 o
   2  10  18         29.87         41.39        30.13 o
   4  10  18        394.33        393.84        61.72 o
  -9  11  18          2.77        -41.55        41.55 o
  -7  11  18         32.87          4.66        42.68 o
  -5  11  18        154.69        185.29        47.10 o
  -3  11  18         49.48         62.15        44.07 o
  -1  11  18          7.03        -44.05        44.05 o
   1  11  18         92.45         55.10        44.95 o
   3  11  18          6.30        -15.35        39.04 o
  -6  12  18        932.96       1049.25        85.28 o
  -4  12  18         38.81         66.93        50.79 o
  -2  12  18        553.90        495.27        71.97 o
 -18   1  19          7.22         18.91        32.63 o
 -16   1  19        827.53        864.34        44.87 o
 -14   1  19        404.31        451.28        37.51 o
 -12   1  19        435.21        400.95        32.24 o
 -10   1  19       5293.92       5143.07        88.80 o
  -8   1  19       2778.64       2806.77        53.33 o
  -6   1  19        424.88        384.05        24.22 o
  -4   1  19       4111.61       4116.52        53.35 o
  -2   1  19       3954.47       3875.68        51.68 o
   0   1  19          7.09        -12.67        12.93 o
   2   1  19       1529.91       1425.30        65.86 o
   4   1  19        255.87        240.75        27.59 o
   6   1  19       3328.26       3214.33        66.88 o
   8   1  19       2395.31       2629.42        67.24 o
  10   1  19         14.07         23.89        31.06 o
 -19   2  19         12.01        -32.00        32.00 o
 -17   2  19          0.08          6.93        26.85 o
 -15   2  19         20.99         16.99        24.03 o
 -13   2  19        120.34         59.73        23.21 o
 -11   2  19         11.71        -10.93        19.62 o
  -9   2  19         46.24         76.65        20.15 o
  -7   2  19        778.23        860.27        33.75 o
  -5   2  19          3.07        -14.86        14.86 o
  -3   2  19        846.35        885.68        30.50 o
  -1   2  19        371.98        350.00        24.79 o
   1   2  19        108.49         74.34        18.71 o
   3   2  19        447.01        380.18        28.02 o
   5   2  19        260.08        274.95        28.86 o
   7   2  19        276.08        256.86        30.32 o
   9   2  19          0.59         29.35        27.92 o
  11   2  19          2.80         18.78        38.54 o
 -18   3  19         82.88         81.27        31.93 o
 -16   3  19       1576.29       1683.71        68.33 o
 -14   3  19        158.37        137.25        27.51 o
 -12   3  19         46.19         88.52        26.53 o
 -10   3  19       2478.13       2700.22        52.79 o
  -8   3  19       1382.59       1580.97        44.85 o
  -6   3  19        735.73        658.43        30.17 o
  -4   3  19       2058.37       1937.83        44.32 o
  -2   3  19         56.45         40.58        17.64 o
   0   3  19       3310.89       3279.21        58.56 o
   2   3  19       4840.18       4849.24        72.55 o
   4   3  19        354.36        391.96        29.99 o
   6   3  19       1624.87       1504.18        58.21 o
   8   3  19       1202.66       1296.92        71.39 o
  10   3  19          2.38        -25.89        29.69 o
 -19   4  19         54.69         87.63        45.72 o
 -17   4  19         39.71         84.01        31.58 o
 -15   4  19        154.19        191.06        31.57 o
 -13   4  19         65.91         60.56        25.47 o
 -11   4  19        434.98        356.96        28.18 o
  -9   4  19         66.68         37.51        19.49 o
  -7   4  19       1070.50        884.56        35.72 o
  -5   4  19       1841.38       1984.47        45.02 o
  -3   4  19        833.26        721.84        33.83 o
  -1   4  19        563.36        512.27        30.40 o
   1   4  19        777.42        772.19        32.37 o
   3   4  19         88.81         89.46        19.58 o
   5   4  19         75.63         95.34        22.77 o
   7   4  19         68.16        103.16        27.50 o
   9   4  19         34.54         12.59        27.51 o
 -18   5  19        132.63        116.99        35.81 o
 -16   5  19        860.17        975.73        63.10 o
 -14   5  19         50.88         -4.55        24.43 o
 -12   5  19         33.11         23.66        22.69 o
 -10   5  19        772.15        809.89        35.32 o
  -8   5  19          6.45         -9.86        16.69 o
  -6   5  19        294.61        340.61        38.03 o
  -4   5  19       4683.25       4735.41        78.60 o
  -2   5  19       1180.82       1197.61        41.92 o
   0   5  19       2149.09       2020.43        44.66 o
   2   5  19       5927.97       5690.27        85.96 o
   4   5  19        438.82        443.93        31.03 o
   6   5  19        390.07        362.33        39.49 o
   8   5  19        661.82        813.31        47.46 o
  10   5  19          1.86        -19.01        30.47 o
 -17   6  19         27.24         17.57        30.39 o
 -15   6  19        154.48        113.85        43.81 o
 -13   6  19          0.01        -25.29        26.32 o
 -11   6  19        340.32        361.02        36.19 o
  -9   6  19        295.97        264.25        28.27 o
  -7   6  19        123.58         70.00        19.56 o
  -5   6  19       1145.90       1116.52        41.70 o
  -3   6  19         83.44         96.95        19.83 o
  -1   6  19         82.66         56.33        17.58 o
   1   6  19        347.71        369.48        25.80 o
   3   6  19        221.33        262.98        25.46 o
   5   6  19        390.71        413.34        37.61 o
   7   6  19          0.09        -24.05        24.05 o
   9   6  19          3.09        -12.06        30.79 o
 -16   7  19        255.41        223.41        43.91 o
 -14   7  19        180.82        188.68        39.76 o
 -12   7  19          0.66          3.33        24.61 o
 -10   7  19        594.60        524.60        41.80 o
  -8   7  19        138.23        112.69        28.10 o
  -6   7  19        201.30        280.12        40.77 o
  -4   7  19       3702.22       3923.77        79.52 o
  -2   7  19       1680.66       1601.08        48.76 o
   0   7  19        282.64        285.65        26.85 o
   2   7  19       1951.62       1900.39        78.14 o
   4   7  19        398.53        409.63        32.83 o
   6   7  19         34.18          0.31        24.02 o
   8   7  19        670.09        772.95        56.73 o
 -15   8  19         43.99         66.68        38.95 o
 -13   8  19          8.25          0.23        34.11 o
 -11   8  19          0.16         56.13        32.43 o
  -9   8  19        365.35        281.51        39.90 o
  -7   8  19          4.53         11.72        30.34 o
  -5   8  19         18.47        -26.11        28.31 o
  -3   8  19        155.01         86.80        44.64 o
  -1   8  19        423.32        442.07        38.09 o
   1   8  19         15.19         -3.93        22.34 o
   3   8  19         12.87         61.33        30.89 o
   5   8  19        250.88        262.46        56.72 o
   7   8  19         31.75         31.57        39.33 o
 -14   9  19        322.05        229.90        44.79 o
 -12   9  19         16.09         13.43        33.39 o
 -10   9  19        408.06        524.46        46.53 o
  -8   9  19       1422.49       1528.24       131.91 o
  -6   9  19        221.60        372.75        84.10 o
  -4   9  19        706.91        643.87        79.71 o
  -2   9  19        218.97        187.83        65.31 o
   0   9  19        460.40        508.95        55.93 o
   2   9  19        531.60        617.64        47.75 o
   4   9  19         65.85         36.36        32.03 o
   6   9  19         96.52         53.98        39.51 o
 -11  10  19          1.39         20.45        35.05 o
  -9  10  19          3.48        -21.54        40.70 o
  -7  10  19         29.81         66.80        43.00 o
  -5  10  19        141.56        163.04        45.95 o
  -3  10  19         39.12        -24.98        39.74 o
  -1  10  19          9.06        -29.70        45.89 o
   1  10  19          0.27         13.42        39.78 o
   3  10  19        259.69        351.56        43.81 o
  -8  11  19        452.56        505.30        63.99 o
  -6  11  19        203.70        158.34        67.56 o
  -4  11  19        332.45        281.72        60.43 o
  -2  11  19        468.26        506.79        70.75 o
   0  11  19        406.81        393.31        67.35 o
 -18   0  20         14.49         31.43        43.37 o
 -16   0  20         21.27         71.13        46.36 o
 -14   0  20        185.10        250.42        54.57 o
 -12   0  20       1696.55       1785.47        73.90 o
 -10   0  20        958.35        812.62        96.24 o
  -8   0  20      10073.73       9527.63       202.25 o
  -6   0  20       7512.47       7086.21       109.82 o
  -4   0  20        893.44        778.88        38.65 o
  -2   0  20        657.99        698.72        37.68 o
   0   0  20        824.34        707.09        73.37 o
   2   0  20          8.97        -22.96        26.06 o
   4   0  20       6039.80       5972.75       150.01 o
   6   0  20         46.44         10.54        31.15 o
   8   0  20        808.86        820.52        67.38 o
  10   0  20        560.91        609.52        89.48 o
 -19   1  20          0.09        -33.76        33.76 o
 -17   1  20          0.00         -7.73        32.19 o
 -15   1  20         99.60        100.25        30.27 o
 -13   1  20          4.84         -3.70        23.20 o
 -11   1  20         39.29         22.44        21.16 o
  -9   1  20          0.66        -10.12        18.65 o
  -7   1  20         31.19         27.56        18.52 o
  -5   1  20          1.20        -13.98        13.98 o
  -3   1  20        939.73       1062.13        35.10 o
  -1   1  20          3.94        -12.81        14.67 o
   1   1  20        551.00        492.92        29.54 o
   3   1  20        413.65        437.10        32.73 o
   5   1  20         95.07         95.56        24.39 o
   7   1  20          0.00        -23.81        23.81 o
   9   1  20         37.70        -27.75        27.75 o
  11   1  20          0.82        -26.14        45.04 o
 -18   2  20         99.47        115.98        37.65 o
 -16   2  20         53.00        104.98        33.52 o
 -14   2  20        418.58        424.62        34.30 o
 -12   2  20       1502.99       1395.30        60.99 o
 -10   2  20        119.51        128.84        23.15 o
  -8   2  20       2918.82       3039.76        59.19 o
  -6   2  20       3307.28       3416.77        58.35 o
  -4   2  20         14.77        -16.33        16.33 o
  -2   2  20       6266.76       6114.70       101.73 o
   0   2  20         21.49         34.77        17.20 o
   2   2  20        498.35        631.52        33.17 o
   4   2  20       3511.02       3476.72        76.28 o
   6   2  20         54.27         -7.55        23.98 o
   8   2  20       1043.83       1186.09        55.66 o
  10   2  20        357.04        394.70        51.37 o
 -19   3  20          6.87         46.22        37.32 o
 -17   3  20         11.65         -0.71        30.26 o
 -15   3  20        134.20        115.71        30.39 o
 -13   3  20         62.16         36.14        22.06 o
 -11   3  20          0.09        -17.77        17.77 o
  -9   3  20        265.25        203.80        26.45 o
  -7   3  20          2.85        -18.50        18.50 o
  -5   3  20          9.32         -5.22        17.28 o
  -3   3  20         58.14         53.67        18.84 o
  -1   3  20        582.03        603.11        32.90 o
   1   3  20       1667.33       1624.61        50.35 o
   3   3  20        403.58        409.39        29.93 o
   5   3  20         76.66         59.71        25.18 o
   7   3  20          0.01        -15.79        27.04 o
   9   3  20         95.81         85.13        32.18 o
 -18   4  20        416.85        563.91        49.65 o
 -16   4  20         44.52         36.15        28.10 o
 -14   4  20        506.17        479.13        41.59 o
 -12   4  20        799.79        757.16        38.59 o
 -10   4  20        102.55         62.98        22.79 o
  -8   4  20        348.03        431.71        31.10 o
  -6   4  20        467.14        610.18        31.97 o
  -4   4  20       2092.24       1932.10        48.28 o
  -2   4  20      13097.09      12567.25       144.00 o
   0   4  20       1052.21        936.37        39.77 o
   2   4  20       1628.98       1774.90        45.80 o
   4   4  20       1709.04       1713.90        71.02 o
   6   4  20         48.80         36.66        25.36 o
   8   4  20        556.79        478.32        41.78 o
  10   4  20        272.41        232.09        41.55 o
 -17   5  20          7.23        -11.69        32.27 o
 -15   5  20          2.08         23.66        27.02 o
 -13   5  20         91.48         84.78        27.01 o
 -11   5  20        315.16        274.31        29.02 o
  -9   5  20         95.95        103.46        23.47 o
  -7   5  20        182.40        219.84        25.70 o
  -5   5  20         54.29         83.78        19.95 o
  -3   5  20       1069.02       1172.19        43.66 o
  -1   5  20        998.12       1072.25        41.67 o
   1   5  20        259.19        234.56        26.21 o
   3   5  20        101.44         75.99        23.95 o
   5   5  20         32.72         16.56        23.47 o
   7   5  20          1.56         11.02        25.45 o
   9   5  20         68.06          5.89        29.70 o
 -16   6  20          2.43        -14.71        26.93 o
 -14   6  20        122.50         91.03        29.63 o
 -12   6  20        459.59        560.95        36.92 o
 -10   6  20        332.02        259.85        29.93 o
  -8   6  20        930.35        809.59        39.10 o
  -6   6  20        544.90        598.49        33.77 o
  -4   6  20       1896.90       1944.21        71.35 o
  -2   6  20       4913.88       5023.82        80.47 o
   0   6  20       1025.33       1056.31        41.71 o
   2   6  20       1025.79       1188.12        51.09 o
   4   6  20       1803.21       1870.72        70.53 o
   6   6  20         20.84         19.80        25.36 o
   8   6  20         53.94         -5.51        28.68 o
 -15   7  20          4.39        -33.19        33.19 o
 -13   7  20          1.48         40.41        34.14 o
 -11   7  20         49.33         25.91        31.51 o
  -9   7  20         74.53         85.94        33.46 o
  -7   7  20         54.87         44.56        32.02 o
  -5   7  20        332.42        319.14        40.51 o
  -3   7  20          1.97          0.85        21.89 o
  -1   7  20         81.98         52.79        24.41 o
   1   7  20         18.13          5.85        17.76 o
   3   7  20        259.04        270.16        26.53 o
   5   7  20          0.03          1.75        25.06 o
   7   7  20         11.44        -32.75        32.75 o
 -14   8  20        125.39         86.90        39.08 o
 -12   8  20        604.02        526.67        48.76 o
 -10   8  20          0.45        -27.37        34.09 o
  -8   8  20        556.62        610.67        47.62 o
  -6   8  20        867.96        901.73        53.86 o
  -4   8  20        226.73        268.72        38.77 o
  -2   8  20       1425.19       1559.93        68.34 o
   0   8  20        170.70        148.06        31.43 o
   2   8  20        538.74        517.47        40.36 o
   4   8  20       1072.69       1178.59        62.95 o
   6   8  20         17.08        -37.52        39.28 o
 -13   9  20          5.66        -18.21        36.13 o
 -11   9  20         67.11         31.77        37.35 o
  -9   9  20         20.68         44.08        34.17 o
  -7   9  20          1.73        -37.16        37.16 o
  -5   9  20         81.83         20.84        48.81 o
  -3   9  20          2.75          5.86        47.14 o
  -1   9  20        210.51        155.96        41.20 o
   1   9  20          7.33         -3.42        33.58 o
   3   9  20        102.52        175.68        43.89 o
   5   9  20         16.50        -19.19        38.27 o
 -10  10  20          9.38        -36.02        36.02 o
  -8  10  20        682.68        831.95        74.25 o
  -6  10  20        403.18        283.46        52.93 o
  -4  10  20         10.07         16.88        49.18 o
  -2  10  20        406.77        429.63        66.08 o
   0  10  20        176.05        153.78        47.34 o
   2  10  20        372.78        339.71        47.22 o
  -7  11  20         17.98        -19.14        48.52 o
  -5  11  20         66.04        106.65        53.50 o
  -3  11  20        503.02        640.54        92.07 o
  -1  11  20          3.06         10.84        50.67 o
 -18   1  21         84.97         70.26        37.71 o
 -16   1  21        388.15        360.48        40.69 o
 -14   1  21          3.85         -8.75        26.12 o
 -12   1  21       1257.14       1354.24        52.06 o
 -10   1  21       2575.87       2742.36        62.27 o
  -8   1  21         19.13         -2.51        18.75 o
  -6   1  21        799.56        739.31        32.49 o
  -4   1  21         66.59         42.54        17.25 o
  -2   1  21       3361.57       3335.67        59.04 o
   0   1  21       2352.03       2320.72        55.78 o
   2   1  21        190.57        197.25        28.88 o
   4   1  21       1589.59       1647.41        57.15 o
   6   1  21       1493.03       1750.60        76.90 o
   8   1  21        181.35        234.46        38.99 o
  10   1  21        391.25        344.22        52.63 o
 -19   2  21          7.51         29.06        34.66 o
 -17   2  21          8.30         46.40        34.06 o
 -15   2  21         57.90         80.24        31.83 o
 -13   2  21        134.16        143.54        29.61 o
 -11   2  21         10.54         -3.19        22.33 o
  -9   2  21        133.82         85.19        22.41 o
  -7   2  21         46.04         63.69        21.67 o
  -5   2  21       1078.55       1023.11        45.71 o
  -3   2  21        174.31        149.21        22.43 o
  -1   2  21         92.06         77.51        21.87 o
   1   2  21       1064.91       1160.36        45.48 o
   3   2  21         66.80         22.10        24.50 o
   5   2  21          5.36         21.67        24.13 o
   7   2  21          0.72        -24.99        24.99 o
   9   2  21         43.17         -0.53        32.30 o
 -18   3  21        298.20        458.32        49.67 o
 -16   3  21        442.24        599.63        48.78 o
 -14   3  21          4.53        -26.64        26.64 o
 -12   3  21       1286.72       1140.91        48.89 o
 -10   3  21       1329.32       1133.15        63.90 o
  -8   3  21       1845.99       2043.32        75.77 o
  -6   3  21       1294.58       1411.94        50.41 o
  -4   3  21       3825.43       4003.06        68.43 o
  -2   3  21       1826.68       1744.13        54.88 o
   0   3  21       3042.20       3052.15        62.70 o
   2   3  21        380.49        320.30        29.59 o
   4   3  21        655.16        712.69        42.15 o
   6   3  21        832.91        876.26        50.06 o
   8   3  21         62.32         52.89        31.75 o
 -17   4  21          5.94          9.16        32.83 o
 -15   4  21        162.15        134.97        34.41 o
 -13   4  21          2.09         -3.42        23.64 o
 -11   4  21        185.24        149.30        28.70 o
  -9   4  21        503.32        433.12        33.39 o
  -7   4  21        730.76        601.59        35.15 o
  -5   4  21        480.06        491.46        31.93 o
  -3   4  21          3.83         21.50        19.49 o
  -1   4  21          8.43        -16.22        20.50 o
   1   4  21        141.66        124.00        23.42 o
   3   4  21         39.02         62.13        23.43 o
   5   4  21         54.10         38.78        24.99 o
   7   4  21          1.49        -25.04        25.04 o
   9   4  21         22.39        -28.30        32.03 o
 -16   5  21        105.45        118.99        34.97 o
 -14   5  21         55.11         51.21        27.98 o
 -12   5  21        933.72        997.92        46.55 o
 -10   5  21        966.23        977.85        58.53 o
  -8   5  21        952.54        904.50        44.31 o
  -6   5  21       4766.90       4621.47        79.27 o
  -4   5  21       3343.09       3393.65        73.96 o
  -2   5  21       1125.58       1226.20        50.21 o
   0   5  21       2011.27       2093.06        53.83 o
   2   5  21        364.54        313.78        28.39 o
   4   5  21       1050.78       1161.42        51.90 o
   6   5  21        536.00        606.01        47.41 o
   8   5  21        234.86        168.07        35.14 o
 -15   6  21          2.41          3.32        29.70 o
 -13   6  21          3.73         16.02        32.02 o
 -11   6  21          8.93         26.10        25.41 o
  -9   6  21        147.95        105.45        26.28 o
  -7   6  21        134.76        121.58        25.97 o
  -5   6  21        193.72        284.77        29.32 o
  -3   6  21        316.52        321.83        27.30 o
  -1   6  21        108.04        119.92        22.66 o
   1   6  21        169.45        166.32        24.56 o
   3   6  21        376.50        439.86        33.86 o
   5   6  21         23.71         -5.80        24.29 o
   7   6  21         11.69         -7.99        28.85 o
 -14   7  21          2.04         -8.84        37.09 o
 -12   7  21        665.96        720.83        53.01 o
 -10   7  21        264.26        286.91        40.09 o
  -8   7  21          2.85         -3.13        31.75 o
  -6   7  21       3339.16       3269.60        97.07 o
  -4   7  21        286.73        220.37        39.55 o
  -2   7  21        278.19        240.51        34.07 o
   0   7  21        738.26        724.62        38.78 o
   2   7  21        604.15        676.48        48.93 o
   4   7  21        913.91        991.73        54.73 o
   6   7  21        356.34        320.36        39.18 o
 -13   8  21         24.20         34.58        38.46 o
 -11   8  21        171.28        169.69        45.68 o
  -9   8  21         81.14         66.03        38.14 o
  -7   8  21        173.70        234.14        41.83 o
  -5   8  21        371.83        489.65        58.86 o
  -3   8  21          0.09          1.00        32.93 o
  -1   8  21         32.73         29.71        36.59 o
   1   8  21        150.54        214.33        41.65 o
   3   8  21         33.51         51.05        35.48 o
   5   8  21          7.17          3.54        44.93 o
 -12   9  21        701.60        692.38        62.63 o
 -10   9  21        155.78        121.63        40.35 o
  -8   9  21         43.37         19.59        38.86 o
  -6   9  21        979.29       1143.36        76.77 o
  -4   9  21         13.99          1.86        38.22 o
  -2   9  21         35.75         34.63        43.66 o
   0   9  21        411.66        476.93        49.39 o
   2   9  21        313.05        299.17        48.27 o
   4   9  21        206.20        296.14       114.63 o
  -9  10  21         26.21          0.40        46.39 o
  -7  10  21         23.28        -17.12        44.10 o
  -5  10  21         33.36        -16.38        46.01 o
  -3  10  21        121.86        204.27        46.17 o
  -1  10  21         60.99         29.11        43.35 o
   1  10  21          2.70          9.88        38.90 o
 -18   0  22         24.40         57.30        50.92 o
 -16   0  22       1753.43       1843.58       103.37 o
 -14   0  22        882.29        664.60        81.35 o
 -12   0  22          0.83        -34.01        34.01 o
 -10   0  22       1340.71       1316.30       112.60 o
  -8   0  22       1027.48       1218.46        72.71 o
  -6   0  22        569.89        409.51        43.00 o
  -4   0  22        675.37        635.03        51.13 o
  -2   0  22        281.05        228.88        38.03 o
   0   0  22       6512.44       6661.08       138.96 o
   2   0  22       4127.32       4095.58       109.65 o
   4   0  22       1086.06       1177.19        72.69 o
   6   0  22       1424.27       1314.35       112.16 o
   8   0  22       1190.29       1438.97       102.19 o
 -17   1  22          0.33          7.59        34.40 o
 -15   1  22         54.55         88.26        32.93 o
 -13   1  22         44.22         34.07        25.51 o
 -11   1  22          5.04        -22.27        22.27 o
  -9   1  22         47.56         18.81        21.58 o
  -7   1  22         55.66         -1.24        20.99 o
  -5   1  22        241.12        166.55        24.94 o
  -3   1  22         24.62          0.71        18.81 o
  -1   1  22         48.57         25.19        20.93 o
   1   1  22        109.89        132.46        25.81 o
   3   1  22        153.61        153.98        34.61 o
   5   1  22         23.00          9.40        25.44 o
   7   1  22         29.93          0.31        29.80 o
   9   1  22          7.54         -5.39        38.17 o
 -18   2  22         21.46        -11.21        35.12 o
 -16   2  22       1060.92       1307.28        76.06 o
 -14   2  22        833.17        780.33        47.54 o
 -12   2  22         18.10         -7.47        24.15 o
 -10   2  22       2538.18       2540.79        67.25 o
  -8   2  22       1687.61       1549.38        51.89 o
  -6   2  22       1148.78       1148.19        47.40 o
  -4   2  22        608.53        671.02        35.71 o
  -2   2  22       1052.89       1098.70        43.55 o
   0   2  22       1508.51       1671.24        58.32 o
   2   2  22       2267.09       2289.20        68.28 o
   4   2  22        378.25        374.98        36.07 o
   6   2  22       1061.02        976.01        55.83 o
   8   2  22        626.20        672.77        53.55 o
 -17   3  22         15.14         30.56        35.92 o
 -15   3  22        117.32         98.32        33.84 o
 -13   3  22         61.86         61.32        27.83 o
 -11   3  22          9.88          7.85        23.51 o
  -9   3  22         61.84         81.51        27.23 o
  -7   3  22         78.38         88.47        25.06 o
  -5   3  22         29.06         40.02        22.59 o
  -3   3  22          6.13        -19.47        21.91 o
  -1   3  22          6.26         -8.46        22.10 o
   1   3  22         70.24         75.38        25.60 o
   3   3  22        116.31        208.07        27.83 o
   5   3  22        198.48        151.12        32.39 o
   7   3  22          1.94        -10.92        27.75 o
 -16   4  22        403.60        445.25        57.67 o
 -14   4  22        243.92        198.63        36.17 o
 -12   4  22        182.50        158.61        33.21 o
 -10   4  22       2076.09       2191.08        61.82 o
  -8   4  22       1778.31       1627.27        55.34 o
  -6   4  22       1523.45       1559.55        51.92 o
  -4   4  22       5499.17       5729.43        92.48 o
  -2   4  22       2354.14       2299.19        59.98 o
   0   4  22         95.03         80.20        26.31 o
   2   4  22       1181.46       1170.08        51.06 o
   4   4  22        158.81        211.51        30.70 o
   6   4  22        221.82        187.81        34.60 o
   8   4  22        313.61        239.09        38.50 o
 -17   5  22          5.41          8.14        36.56 o
 -15   5  22          9.99          5.73        35.56 o
 -13   5  22         12.56         30.10        25.97 o
 -11   5  22          5.42          4.43        24.39 o
  -9   5  22        644.48        737.71        45.71 o
  -7   5  22         48.23         30.95        25.88 o
  -5   5  22       1194.01       1107.51        52.81 o
  -3   5  22        122.26         63.79        25.08 o
  -1   5  22         54.87         19.73        20.31 o
   1   5  22        407.33        505.44        37.07 o
   3   5  22         31.40         12.00        22.18 o
   5   5  22        193.36        210.28        31.77 o
   7   5  22        228.21        219.42        35.61 o
 -16   6  22        175.07        187.47        46.01 o
 -14   6  22         46.56         39.86        29.90 o
 -12   6  22        247.49        329.06        36.79 o
 -10   6  22        365.16        398.84        48.07 o
  -8   6  22        444.83        571.37        40.10 o
  -6   6  22       1329.20       1379.97        51.29 o
  -4   6  22       2206.96       2167.67        74.85 o
  -2   6  22       1025.55        907.30        55.83 o
   0   6  22        613.66        597.09        37.57 o
   2   6  22        968.22       1224.19        62.33 o
   4   6  22        274.66        329.61        36.73 o
   6   6  22          6.01        -18.91        26.37 o
 -15   7  22          3.98        -40.81        40.81 o
 -13   7  22         11.06         24.37        37.06 o
 -11   7  22         21.81         32.65        35.94 o
  -9   7  22         39.18         48.92        34.94 o
  -7   7  22        601.54        600.42        51.34 o
  -5   7  22        122.13        204.22        39.66 o
  -3   7  22          1.27         -2.83        27.79 o
  -1   7  22         21.42         23.63        27.51 o
   1   7  22        315.20        344.15        39.93 o
   3   7  22         46.70         86.72        38.09 o
   5   7  22          7.92        -26.51        35.81 o
 -12   8  22         53.70        118.38        46.43 o
 -10   8  22        299.33        345.94        52.55 o
  -8   8  22        329.63        424.43        58.05 o
  -6   8  22        950.33        933.92        63.40 o
  -4   8  22        315.56        328.02        46.96 o
  -2   8  22        106.47         94.23        40.14 o
   0   8  22        224.08        145.11        42.12 o
   2   8  22        395.59        477.56        60.97 o
   4   8  22         14.84        -48.46        52.79 o
 -11   9  22         86.25         85.54        45.57 o
  -9   9  22          7.07        -38.76        38.76 o
  -7   9  22         37.08         12.87        40.79 o
  -5   9  22         25.63         27.82        41.00 o
  -3   9  22          1.46         31.09        38.85 o
  -1   9  22         46.71         82.00        43.59 o
   1   9  22         45.38         73.58        65.88 o
  -8  10  22        662.91        630.61       102.85 o
  -6  10  22         38.87         88.93        43.13 o
  -4  10  22        377.36        527.43        83.70 o
  -2  10  22        100.67         49.41        49.18 o
 -18   1  23        392.39        460.68        51.40 o
 -16   1  23          0.96         10.48        32.03 o
 -14   1  23        508.94        447.97        43.47 o
 -12   1  23        480.50        454.51        39.81 o
 -10   1  23          1.65         -8.59        22.09 o
  -8   1  23        692.01        690.82        45.19 o
  -6   1  23        660.27        585.85        38.10 o
  -4   1  23        934.71        872.80        40.71 o
  -2   1  23       4526.72       4601.48        79.41 o
   0   1  23        695.92        717.96        41.40 o
   2   1  23        174.69        196.53        32.09 o
   4   1  23       2413.29       2488.89        72.77 o
   6   1  23          1.07        -26.72        28.15 o
   8   1  23        258.98        268.40        53.17 o
 -17   2  23         67.02         45.54        35.83 o
 -15   2  23         24.66         13.28        30.19 o
 -13   2  23          5.73         14.82        28.01 o
 -11   2  23        310.64        278.00        33.90 o
  -9   2  23         43.14         -4.71        23.29 o
  -7   2  23          0.24          2.63        22.70 o
  -5   2  23          7.44        -17.34        21.57 o
  -3   2  23        776.04        661.49        39.58 o
  -1   2  23          0.80        -23.00        23.00 o
   1   2  23        182.62        273.63        33.60 o
   3   2  23         95.27        114.38        30.00 o
   5   2  23         74.36         66.29        31.38 o
   7   2  23          3.58         -4.02        32.23 o
 -16   3  23         89.59        145.83        36.88 o
 -14   3  23        711.04        791.60        51.90 o
 -12   3  23        249.85        294.46        34.37 o
 -10   3  23          1.24          0.06        25.75 o
  -8   3  23       3503.43       3352.02        72.17 o
  -6   3  23       3366.46       3134.68        70.07 o
  -4   3  23         10.36          7.68        23.88 o
  -2   3  23       2655.49       2899.99        71.64 o
   0   3  23        357.42        465.80        40.31 o
   2   3  23        221.61        188.90        29.40 o
   4   3  23       2024.74       2123.00        76.36 o
   6   3  23         30.21         52.11        30.98 o
 -17   4  23         36.00         25.86        33.92 o
 -15   4  23         19.78         -3.46        31.05 o
 -13   4  23        141.37        121.59        33.63 o
 -11   4  23        532.87        489.85        52.35 o
  -9   4  23          0.50         36.89        26.16 o
  -7   4  23        455.52        607.76        50.43 o
  -5   4  23        187.51        185.65        29.01 o
  -3   4  23        194.78        135.15        29.16 o
  -1   4  23          1.21        -23.96        23.96 o
   1   4  23          5.43        -23.32        23.32 o
   3   4  23         39.12         92.57        26.44 o
   5   4  23         35.19         67.42        27.41 o
   7   4  23          1.95         -1.44        29.23 o
 -16   5  23        122.28        118.86        35.07 o
 -14   5  23        624.04        559.70        47.63 o
 -12   5  23        338.29        362.25        37.84 o
 -10   5  23        135.53        110.98        30.55 o
  -8   5  23       2530.38       2648.22        70.96 o
  -6   5  23       1663.01       1653.20        59.21 o
  -4   5  23         77.54         47.37        25.74 o
  -2   5  23       2279.19       2368.94        67.64 o
   0   5  23        177.31        160.82        29.48 o
   2   5  23        524.22        536.27        40.96 o
   4   5  23        851.54        775.81        48.06 o
   6   5  23        166.60        165.46        35.62 o
 -15   6  23          2.58         45.90        43.01 o
 -13   6  23         45.12         64.89        38.56 o
 -11   6  23        113.51        128.32        35.30 o
  -9   6  23        238.29        199.45        32.73 o
  -7   6  23        205.09        194.60        29.64 o
  -5   6  23         11.73         -1.27        23.68 o
  -3   6  23          1.39        -20.43        20.43 o
  -1   6  23          3.25        -20.02        20.02 o
   1   6  23          2.60         -4.72        28.21 o
   3   6  23         71.10         54.29        28.12 o
   5   6  23         60.73         24.04        32.19 o
 -14   7  23        236.66        220.11        55.14 o
 -12   7  23        257.79        202.06        60.07 o
 -10   7  23         57.67          2.41        42.96 o
  -8   7  23        828.36       1002.54        63.58 o
  -6   7  23         15.83        -27.87        33.84 o
  -4   7  23        279.48        195.46        41.37 o
  -2   7  23       1447.71       1358.11        68.06 o
   0   7  23         61.01         61.66        31.53 o
   2   7  23       1079.51       1080.10        84.26 o
   4   7  23        457.13        369.94        50.89 o
 -13   8  23        332.15        275.46        56.68 o
 -11   8  23          0.10         15.25        42.50 o
  -9   8  23        206.05        216.44        53.90 o
  -7   8  23         53.15          7.33        38.94 o
  -5   8  23        313.79        357.40        71.72 o
  -3   8  23         15.73          6.65        38.85 o
  -1   8  23          2.66        -33.35        39.97 o
   1   8  23         18.45         77.11        45.44 o
   3   8  23          4.87        -23.89        45.12 o
 -10   9  23          4.41         -2.68        46.51 o
  -8   9  23        538.61        568.59        59.66 o
  -6   9  23        208.87        146.11        45.69 o
  -4   9  23          1.61         44.44        40.88 o
  -2   9  23        576.60        621.25        61.64 o
   0   9  23        102.29        139.56        47.90 o
  -5  10  23         73.11         39.09        47.83 o
 -16   0  24        325.77        424.00        62.06 o
 -14   0  24        193.35        241.95        52.55 o
 -12   0  24          6.21         17.22        41.10 o
 -10   0  24         22.03         51.08        36.40 o
  -8   0  24       2252.35       2631.49       124.95 o
  -6   0  24       1021.46       1194.01        75.50 o
  -4   0  24        682.36        814.81        82.19 o
  -2   0  24       5115.82       4820.78       118.97 o
   0   0  24       2487.51       2610.49        92.69 o
   2   0  24        313.65        266.49        63.89 o
   4   0  24       1171.24       1360.59        93.15 o
   6   0  24       1406.98       1660.62       108.53 o
 -17   1  24          0.31         14.75        32.71 o
 -15   1  24          1.14        -13.52        29.30 o
 -13   1  24          1.07        -27.33        27.33 o
 -11   1  24         26.11         -0.93        25.48 o
  -9   1  24        135.36        108.96        27.13 o
  -7   1  24         62.84         40.23        25.15 o
  -5   1  24          9.44          0.53        23.41 o
  -3   1  24         40.35        127.40        27.97 o
  -1   1  24         21.89        -23.35        23.35 o
   1   1  24        123.56        155.45        30.92 o
   3   1  24          0.40        -26.41        26.41 o
   5   1  24         52.15         -5.52        30.57 o
   7   1  24        389.87        361.90        52.57 o
 -16   2  24        238.36        252.25        43.79 o
 -14   2  24          0.46        -28.11        28.89 o
 -12   2  24        827.33        830.66        50.24 o
 -10   2  24        212.13        280.33        33.31 o
  -8   2  24        132.48        129.67        27.98 o
  -6   2  24       1523.14       1455.38        65.94 o
  -4   2  24       1391.00       1406.09        55.09 o
  -2   2  24       1690.18       1748.23        64.30 o
   0   2  24       1971.24       2187.28        66.97 o
   2   2  24        375.29        424.17        39.38 o
   4   2  24        495.70        431.81        43.35 o
   6   2  24       1267.91       1368.78        68.97 o
 -17   3  24          0.36          3.87        37.42 o
 -15   3  24          1.94        -32.30        32.30 o
 -13   3  24         63.45         64.34        32.28 o
 -11   3  24         46.06         62.71        28.20 o
  -9   3  24        514.19        470.36        37.12 o
  -7   3  24          3.65        -24.05        24.05 o
  -5   3  24          7.62        -17.84        24.06 o
  -3   3  24        154.65         98.23        33.29 o
  -1   3  24         17.62         -2.27        30.56 o
   1   3  24        156.34        145.52        33.38 o
   3   3  24          2.09         -0.73        28.05 o
   5   3  24          7.01         -6.60        28.90 o
 -16   4  24         57.83         62.68        35.48 o
 -14   4  24         11.04         68.82        34.94 o
 -12   4  24       2460.18       2458.69        86.24 o
 -10   4  24       1108.24       1238.10        62.99 o
  -8   4  24        249.33        245.46        33.82 o
  -6   4  24       2972.87       3073.90        71.79 o
  -4   4  24       1443.90       1390.80        55.80 o
  -2   4  24        149.51        203.46        32.74 o
   0   4  24       1452.42       1609.91        68.10 o
   2   4  24        274.58        309.40        35.75 o
   4   4  24         60.14         -6.58        27.47 o
   6   4  24        726.79        724.87        52.00 o
 -15   5  24          1.55        -29.45        29.45 o
 -13   5  24        130.13         63.77        32.68 o
 -11   5  24          8.66         -2.72        28.16 o
  -9   5  24         36.41          6.65        29.79 o
  -7   5  24         91.18         10.07        27.34 o
  -5   5  24         42.83        -24.18        24.18 o
  -3   5  24        113.01         22.85        27.53 o
  -1   5  24        198.65        193.07        31.18 o
   1   5  24          7.38         -6.19        24.93 o
   3   5  24         56.71         77.80        30.56 o
   5   5  24         35.82         27.58        31.49 o
 -14   6  24         10.76         65.08        42.93 o
 -12   6  24        728.43        705.74        61.20 o
 -10   6  24        496.01        409.62        45.08 o
  -8   6  24         14.60         12.72        28.30 o
  -6   6  24       2105.49       2037.48        66.97 o
  -4   6  24        322.79        404.84        37.95 o
  -2   6  24        162.64        110.84        27.49 o
   0   6  24       1268.30       1329.98        55.26 o
   2   6  24         19.64         24.16        26.92 o
   4   6  24        209.19        226.15        39.53 o
 -13   7  24         15.64         62.24        59.40 o
 -11   7  24         25.12         -5.00        41.10 o
  -9   7  24        200.02        294.90        50.31 o
  -7   7  24         42.18         23.80        35.54 o
  -5   7  24         75.59         52.39        38.50 o
  -3   7  24         21.72         14.33        37.07 o
  -1   7  24         36.65         13.76        42.25 o
   1   7  24         17.93         -4.57        42.37 o
   3   7  24        267.69        323.52        55.25 o
 -10   8  24        139.58        162.17        52.67 o
  -8   8  24        104.31         42.06        44.51 o
  -6   8  24        386.78        334.99        51.78 o
  -4   8  24        105.10        103.10        45.90 o
  -2   8  24         64.78         86.36        45.53 o
   0   8  24        857.79        839.01        72.53 o
  -9   9  24         33.80         36.20        45.82 o
  -7   9  24          4.81          1.05        42.51 o
  -5   9  24        158.75        131.33        48.14 o
  -3   9  24          1.98         56.73        45.53 o
 -16   1  25        265.57        342.08        48.23 o
 -14   1  25        221.57        251.96        39.73 o
 -12   1  25         15.81          0.69        26.30 o
 -10   1  25       1379.19       1267.97        69.82 o
  -8   1  25         22.42         34.58        25.57 o
  -6   1  25         68.32         56.65        26.33 o
  -4   1  25       5004.00       5402.36        96.39 o
  -2   1  25        233.58        242.56        33.13 o
   0   1  25        528.63        493.45        40.50 o
   2   1  25       2192.43       1872.23        73.04 o
   4   1  25         16.94          4.08        32.93 o
   6   1  25        271.45        270.85        49.35 o
 -15   2  25          2.52         -8.43        33.44 o
 -13   2  25        281.52        315.97        45.73 o
 -11   2  25        211.12        313.31        36.00 o
  -9   2  25        199.51        210.65        32.89 o
  -7   2  25        121.66        170.37        31.30 o
  -5   2  25          2.72        -23.70        23.70 o
  -3   2  25         66.74         43.35        26.12 o
  -1   2  25        466.73        573.69        42.13 o
   1   2  25         46.49         38.48        28.45 o
   3   2  25        252.27        179.45        34.94 o
   5   2  25         70.81         91.43        36.45 o
 -16   3  25        287.69        271.45        44.22 o
 -14   3  25        742.93        692.43        66.03 o
 -12   3  25         10.45         -7.99        30.71 o
 -10   3  25       2253.60       2283.56        94.08 o
  -8   3  25       1398.91       1610.28        71.06 o
  -6   3  25        199.95        148.73        30.11 o
  -4   3  25       1671.33       1680.26        61.56 o
  -2   3  25        960.84        866.26        48.15 o
   0   3  25        352.85        406.16        42.28 o
   2   3  25        898.79        979.73        53.68 o
   4   3  25         56.85         22.45        30.41 o
 -15   4  25          0.80        -25.38        32.79 o
 -13   4  25         70.48         92.51        34.82 o
 -11   4  25        132.53         93.08        33.29 o
  -9   4  25         78.56         27.36        28.84 o
  -7   4  25        184.77        181.70        32.50 o
  -5   4  25          0.46        -25.27        25.27 o
  -3   4  25         10.84        -25.93        25.93 o
  -1   4  25          8.84         24.49        28.43 o
   1   4  25        409.02        436.92        40.30 o
   3   4  25         19.68         16.07        30.53 o
   5   4  25          1.27        -23.87        29.78 o
 -14   5  25        391.20        410.60        44.41 o
 -12   5  25         31.02         53.49        33.30 o
 -10   5  25        781.97        745.15        48.67 o
  -8   5  25       1486.75       1521.33        71.62 o
  -6   5  25        430.71        577.10        43.08 o
  -4   5  25       1132.71       1161.66        55.38 o
  -2   5  25        351.90        426.81        41.21 o
   0   5  25         89.10         43.96        27.52 o
   2   5  25        369.41        343.19        42.38 o
   4   5  25          9.99         -6.12        29.39 o
 -13   6  25        302.27        241.54        52.17 o
 -11   6  25         19.00        -15.05        40.42 o
  -9   6  25          3.42        -20.63        35.98 o
  -7   6  25        166.97        180.18        37.81 o
  -5   6  25          8.54         16.61        28.42 o
  -3   6  25          5.23         21.85        25.68 o
  -1   6  25        101.18         80.79        29.95 o
   1   6  25        208.99        186.46        35.41 o
   3   6  25        172.77        126.02        37.66 o
 -12   7  25        182.96        185.58        51.32 o
 -10   7  25        297.91        168.01        51.44 o
  -8   7  25        133.28         31.29        41.26 o
  -6   7  25        448.77        452.87        52.11 o
  -4   7  25        823.76        913.41        66.47 o
  -2   7  25         37.17          2.65        40.93 o
   0   7  25        306.23        354.39        67.92 o
  -9   8  25          4.44          6.88        42.84 o
  -7   8  25          5.14         -0.16        42.73 o
  -5   8  25         20.38        -16.42        45.59 o
  -3   8  25         12.48         35.16        48.10 o
  -1   8  25          0.02         36.64        45.87 o
 -16   0  26         19.62        -16.66        49.62 o
 -14   0  26        165.29        250.05        55.93 o
 -12   0  26          4.93         40.07        42.80 o
 -10   0  26       1578.94       1467.95        89.86 o
  -8   0  26       2553.61       2514.32       108.22 o
  -6   0  26        445.42        504.34        60.95 o
  -4   0  26         53.97         85.74        44.01 o
  -2   0  26        926.80       1040.22        79.97 o
   0   0  26         89.54         72.90        48.26 o
   2   0  26       1271.17       1337.57       100.15 o
   4   0  26        399.75        285.97        64.35 o
 -15   1  26         73.53         77.25        37.51 o
 -13   1  26          5.86        -13.44        29.55 o
 -11   1  26         84.56         89.59        33.26 o
  -9   1  26        221.00        216.26        36.93 o
  -7   1  26          9.20          8.85        26.04 o
  -5   1  26        214.86        234.36        34.70 o
  -3   1  26          0.20          9.97        27.17 o
  -1   1  26          3.16        -12.67        28.52 o
   1   1  26          0.21        -13.40        29.58 o
   3   1  26         31.26         16.62        35.11 o
   5   1  26         48.18         -5.21        35.68 o
 -16   2  26         34.90         45.37        41.74 o
 -14   2  26        160.85        126.48        40.08 o
 -12   2  26        265.27        181.08        37.24 o
 -10   2  26        165.29        152.46        32.71 o
  -8   2  26       2319.49       2427.77        73.23 o
  -6   2  26        343.77        366.25        36.83 o
  -4   2  26         87.43         36.32        28.04 o
  -2   2  26       1706.36       1755.63        75.22 o
   0   2  26        493.67        470.30        41.89 o
   2   2  26        326.86        344.69        47.58 o
   4   2  26        454.89        525.10        51.65 o
 -15   3  26         70.38         73.76        38.30 o
 -13   3  26          0.47        -32.01        32.01 o
 -11   3  26         16.70         -4.16        29.54 o
  -9   3  26         23.37         62.97        30.75 o
  -7   3  26          5.33         31.98        28.61 o
  -5   3  26         56.22         25.11        29.07 o
  -3   3  26         11.77        -16.33        28.57 o
  -1   3  26         14.10          3.74        33.40 o
   1   3  26         41.54         31.79        32.26 o
   3   3  26         34.17         65.83        34.16 o
 -14   4  26        415.26        404.83        47.35 o
 -12   4  26        741.48        612.55        50.61 o
 -10   4  26        123.45         54.34        32.95 o
  -8   4  26       1615.87       1851.15        72.81 o
  -6   4  26         90.37         99.85        33.60 o
  -4   4  26        108.70         58.34        32.27 o
  -2   4  26       1467.26       1259.41        60.48 o
   0   4  26        450.79        477.94        48.55 o
   2   4  26         68.05        148.33        33.48 o
   4   4  26        624.27        603.79        83.30 o
 -13   5  26         16.23        -12.15        35.05 o
 -11   5  26         54.58         80.65        33.85 o
  -9   5  26        356.80        318.25        38.66 o
  -7   5  26          1.06        -27.73        27.73 o
  -5   5  26        218.64        217.50        38.81 o
  -3   5  26          0.64        -22.90        28.51 o
  -1   5  26         23.47        -18.88        25.86 o
   1   5  26        137.77        198.52        35.75 o
   3   5  26          0.47         -0.63        29.07 o
 -12   6  26        281.55        260.12        65.18 o
 -10   6  26          5.39         16.14        39.56 o
  -8   6  26        846.55        783.48        63.29 o
  -6   6  26          5.74          8.78        51.27 o
  -4   6  26        273.32        300.56        50.20 o
  -2   6  26        615.14        603.72        63.37 o
   0   6  26          1.74        -19.17        34.87 o
 -11   7  26          4.49         11.39        45.32 o
  -9   7  26          1.25        -29.58        43.28 o
  -7   7  26          1.36         21.50        41.62 o
  -5   7  26         82.80         88.43        49.28 o
  -3   7  26         28.96         72.11        46.57 o
  -1   7  26         20.26        -48.02        67.48 o
  -6   8  26         60.46         99.33        46.82 o
  -4   8  26        417.59        487.55        60.41 o
 -14   1  27        164.35        114.40        39.20 o
 -12   1  27        611.15        606.82        48.51 o
 -10   1  27        602.70        694.90        51.67 o
  -8   1  27        252.72        285.01        38.85 o
  -6   1  27       1076.47       1057.89        56.79 o
  -4   1  27        397.99        390.58        45.38 o
  -2   1  27       1432.50       1465.40        66.51 o
   0   1  27       1581.99       1779.35        74.04 o
   2   1  27        380.76        433.83        51.89 o
   4   1  27       1146.16       1315.44        93.10 o
 -15   2  27         30.09         36.51        36.62 o
 -13   2  27        219.16        143.76        38.90 o
 -11   2  27         76.70         68.32        39.25 o
  -9   2  27          0.08         22.47        31.56 o
  -7   2  27         55.48         38.51        30.64 o
  -5   2  27        131.17        146.78        38.39 o
  -3   2  27          2.76         10.40        29.27 o
  -1   2  27         17.42        -30.95        30.95 o
   1   2  27          0.10        -32.19        32.19 o
   3   2  27        661.02        796.85        58.55 o
 -14   3  27         70.82         37.76        42.37 o
 -12   3  27        191.98        155.50        39.77 o
 -10   3  27        487.30        477.31        45.60 o
  -8   3  27        433.31        393.85        42.70 o
  -6   3  27       1023.19       1140.29        70.56 o
  -4   3  27       1374.00       1603.25        69.12 o
  -2   3  27        174.29         32.93        33.29 o
   0   3  27        257.68        192.46        40.90 o
   2   3  27        403.12        367.33        45.84 o
 -13   4  27         37.43          1.73        33.28 o
 -11   4  27        138.18         62.13        33.37 o
  -9   4  27          0.60        -29.94        29.94 o
  -7   4  27         30.13         28.67        30.76 o
  -5   4  27          5.18          8.43        31.08 o
  -3   4  27         82.94         99.24        34.32 o
  -1   4  27         20.56        -30.24        30.24 o
   1   4  27          9.82         46.12        31.60 o
 -12   5  27        185.73        204.61        44.02 o
 -10   5  27        831.93        919.55        60.03 o
  -8   5  27        314.80        336.58        41.09 o
  -6   5  27        314.95        190.24        36.21 o
  -4   5  27        644.15        558.66        47.10 o
  -2   5  27         75.05         79.88        29.45 o
   0   5  27        228.56        182.65        38.73 o
 -11   6  27         45.34          7.86        42.77 o
  -9   6  27         21.46         88.16        49.28 o
  -7   6  27         38.52         60.92        42.92 o
  -5   6  27         88.34        130.80        44.68 o
  -3   6  27        197.91        175.85        56.01 o
  -1   6  27          3.46          9.64        43.18 o
  -8   7  27        119.43        114.28        47.54 o
  -6   7  27        168.20        130.42        48.52 o
  -4   7  27        176.28        169.29        52.59 o
 -14   0  28        336.22        287.69        70.46 o
 -12   0  28         59.45         87.04        60.21 o
 -10   0  28        538.45        512.27        69.29 o
  -8   0  28       1491.61       1857.17       104.61 o
  -6   0  28          2.15          1.52        42.09 o
  -4   0  28       1222.03        910.95        85.95 o
  -2   0  28        200.83         44.06        47.93 o
   0   0  28        734.15        923.30        86.16 o
   2   0  28        688.79        658.59       168.74 o
 -13   1  28          9.03        -20.04        33.58 o
 -11   1  28          8.12        -31.47        31.47 o
  -9   1  28          5.44        -30.24        30.24 o
  -7   1  28        137.66        108.63        35.65 o
  -5   1  28          3.27         -6.90        30.93 o
  -3   1  28          2.62         77.01        34.62 o
  -1   1  28         34.14         29.47        35.20 o
   1   1  28         86.30         23.25        38.61 o
 -14   2  28        316.49        293.81        48.08 o
 -12   2  28        124.06         61.59        38.23 o
 -10   2  28        898.51        945.75        71.13 o
  -8   2  28        746.35        752.54        53.66 o
  -6   2  28          1.45        -23.50        32.16 o
  -4   2  28       1633.40       1729.68        74.73 o
  -2   2  28        164.18         64.82        36.93 o
   0   2  28        309.60        253.83        44.67 o
   2   2  28        337.42        254.30        44.44 o
 -13   3  28         37.66          2.29        34.91 o
 -11   3  28          5.04        -32.99        32.99 o
  -9   3  28          8.35        -15.54        32.56 o
  -7   3  28        266.26        253.81        41.82 o
  -5   3  28          0.09         -5.36        33.59 o
  -3   3  28          1.69          6.36        33.86 o
  -1   3  28         12.61         69.16        36.58 o
   1   3  28         82.34         63.87        34.74 o
 -12   4  28         27.40        -32.28        32.28 o
 -10   4  28        800.33        865.57        59.29 o
  -8   4  28        118.06        114.13        35.58 o
  -6   4  28         22.07         12.33        32.95 o
  -4   4  28       1149.59       1222.99        65.89 o
  -2   4  28         74.80         85.64        35.33 o
   0   4  28        252.49        248.57        41.52 o
 -11   5  28         35.95         79.46        38.29 o
  -9   5  28          0.04        -33.79        33.79 o
  -7   5  28         17.75         -0.24        34.91 o
  -5   5  28          0.17        -30.68        32.52 o
  -3   5  28          0.92         12.36        33.25 o
  -1   5  28        126.96         82.03        36.71 o
  -8   6  28         38.50         57.71        44.73 o
  -6   6  28        315.67        192.20        51.60 o
  -4   6  28        485.14        505.72        60.77 o
 -12   1  29        524.59        496.24        52.67 o
 -10   1  29         26.82         11.10        34.19 o
  -8   1  29        587.75        640.11        51.45 o
  -6   1  29        248.46        229.16        40.29 o
  -4   1  29        337.19        280.11        42.41 o
  -2   1  29       1578.69       1732.99        80.25 o
   0   1  29         11.23         53.50        39.62 o
 -11   2  29         84.77         43.06        39.47 o
  -9   2  29         52.10         37.53        41.27 o
  -7   2  29        226.24        132.52        43.34 o
  -5   2  29         93.15        159.78        41.92 o
  -3   2  29          5.81        -33.40        33.40 o
  -1   2  29          7.37         31.72        36.76 o
 -12   3  29        190.28        217.99        45.73 o
 -10   3  29        100.82        130.75        39.31 o
  -8   3  29        930.93        831.62        59.64 o
  -6   3  29        278.45        204.66        41.74 o
  -4   3  29         90.98        126.39        38.48 o
  -2   3  29        535.87        759.71        60.49 o
 -11   4  29         12.68        200.61       117.82 o
  -9   4  29          9.31         -9.26        35.20 o
  -7   4  29         47.04         80.73        36.35 o
  -5   4  29         11.58          7.89        43.36 o
  -3   4  29        181.86        205.13        55.08 o
  -8   5  29        526.82        459.69        64.56 o
  -6   5  29         82.97         61.98        43.31 o
  -4   5  29        163.24        196.78        45.95 o
 -10   0  30        533.41        530.70        75.19 o
  -8   0  30        265.29        387.75        65.57 o
  -6   0  30       1414.03       1411.53       101.03 o
  -4   0  30        494.59        603.12       103.41 o
  -2   0  30        148.97         46.56        87.79 o
 -11   1  30          5.83        -25.95        38.16 o
  -9   1  30          3.55         55.66        39.59 o
  -7   1  30        100.00        135.86        38.59 o
  -5   1  30          2.78         12.08        38.15 o
  -3   1  30         19.48         24.91        37.89 o
 -10   2  30        510.46        454.33        60.23 o
  -8   2  30        209.29        193.03        43.81 o
  -6   2  30        562.26        569.87        56.72 o
  -4   2  30         58.16         32.96        37.08 o
  -2   2  30        200.92        237.93        55.51 o
  -9   3  30         78.17         67.91        40.97 o
  -7   3  30         66.52         53.51        38.16 o
  -5   3  30         46.64         49.12        38.67 o
  -6   1  31          4.71        -58.91        58.91 o
                                                
